# Supplementary material for: Dynamic molecular changes during the first week of human life follow a robust developmental trajectory
Source: Nat Commun. 2019 Mar 12;10:1092. doi: 10.1038/s41467-019-08794-x (PMC6414553; doi:10.1038/s41467-019-08794-x)
Supplement: Supplementary file 3 — Supplementary Data 1 [file 41467_2019_8794_MOESM3_ESM.xlsx]

## Sheet: Hoja1
Target	Fluorochrome	Clone	Purpose	Catalog number
CD64	Alex 700	10.1	Activation in leukocytes, marker of sepsis in neutrophils	BD #561188
CD11c	APC	Bu15	Identification of mDC	BD #340544
CD123	PE-Cy7	6H6	Identification of pDC	ebio #25-1239-42
CD3	PE-CF-594	UCHT1	T cell lineage	BD #562280
gd TCR	PE	B1.1	Identification of gd T cells	ebio #12-9959-42
CD56	BV650	HCD56	Identification of NK cells (CD56dim and CD56hi) and NK T-like cells	Biolegend #318343
CD11b	BV786	ICRF44	Differentiation of neutrophils (immature vs. mature)	Biolegend #301346
CD16	FITC	3G8	Identification of neutrophils, pro-inflammatory and transitional monocytes and NK cell subsets	Pharmingeen #560996
HLA-DR	eFlour605	LN3	Identification of DC, monocytes and B cells	ebio # 83-9956
CD14	V500	M5E2	Identification of classical and intermediate monocytes	BD #561391
CD45	V450	HI30	Pan leukocyte antigen, identification of eosinophils vs. neutrophils	BD #560367
Viability dye	APC eFluor 780		Identification of dead cells	BD # 65-0865
CD19	BV711	HiB19	Identification of B cells	Biologened # 302245
