# Supplementary material for: Dynamic molecular changes during the first week of human life follow a robust developmental trajectory
Source: Nat Commun. 2019 Mar 12;10:1092. doi: 10.1038/s41467-019-08794-x (PMC6414553; doi:10.1038/s41467-019-08794-x)
Supplement: Supplementary file 4 — Supplementary Data 2 [file 41467_2019_8794_MOESM4_ESM.xlsx]

## Sheet: Sheet1
Laser	PMT	Laser Power (mW)	Detector	Spectral Range for Detector (nm)	Band Pass (nm)	Dichroic LP Filter (nm)	Fluorochrome
Red (640 nm)	A	40	Trigon	750/810	760/60	750LP	eFluor 780
	B			700/740	720/40	685LP	Alexa 700
	C			655/685	670/30	Blank	APC
Green (532 nm)	A	150	Octagon	750/810	780/60	750LP	PE-Cy7
	D			600/620	610/20	600LP	PE-CF594
	E			577.5/592.5	585/15	Blank	PE
Blue (488 nm)	B	100	Trigon	600/550	525/50	505LP	FITC
Violet (405 nm)	A	100	Octagon	710/810	780/60	750LP	BV786
	B			685/735	710/50	685LP	BV711
	C			655/685	670/30	630LP	BV650
	D			600/620	610/20	595LP	eFluor 605
	G			500/550	525/50	505LP	V500
	H			425/475	450/50	Blank	V450
