# Supplementary material for: Dynamic molecular changes during the first week of human life follow a robust developmental trajectory
Source: Nat Commun. 2019 Mar 12;10:1092. doi: 10.1038/s41467-019-08794-x (PMC6414553; doi:10.1038/s41467-019-08794-x)
Supplement: Supplementary file 5 — Supplementary Data 3 [file 41467_2019_8794_MOESM5_ESM.xlsx]

## Sheet: Sheet1
Compensation Matrix
	Alexa fluor 700-A	APC-A	APC eF780-A	BV650-A	BV711-A	BV786-A	eF605-A	FITC-A	PE-A	PE-Cy7-A	PE-Texas Red-A	V450-A	V500-A
Alexa fluor 700-A	1	0.01653	0.05286	0.0034	0.06972	0.02282	0	0.000923	0.0029	0.01815	0.0005	0	0.0033
APC-A	0.5547	1	0.02394	0.1325	0.04278	0.00751	0	0	0	0.01237	0	0.000774	0.000786
APC eF780-A	0.2138	0.01559	1	0.00384	0.00622	0.5582	0.00355	0.00451	0.00742	0.3687	0.00767	0	0
BV650-A	0.07176	0.1014	0.0027	1	0.5047	0.06616	0.176	0	0	0.00411	0.00231	0.03424	0.0071
BV711-A	0.2754	0.01133	0.01398	0.07761	1	0.2517	0.00219	0	0.000741	0.00396	0	0.05203	9.48E-0.3
BV786-A	0.01794	0.00358	0.01055	0.02814	0.0903	1	0.01294	0	0	0.01385	0	0.2243	0.04852
eF605-A	0.00711	0.0024	0.00188	0.02901	0.02353	0.00755	1	0.0012	0.03379	0.02004	0.0767	0.00233	0.00187
FITC-A	0	0	0	0.00395	0.00278	0	0.01354	1	0.00624	0.00317	0.00308	0	0.07402
PE-A	0.000517	0	0	0.02587	0.01202	0.00136	0.1061	0.01261	1	0.01075	0.2317	0	0.000776
PE-Cy7-A	0.00589	0	0.01487	0.000825	0.0019	0.9079	0.00214	0.00149	0.03516	1	0.00948	0	0
PE-Texas Red-A	0.00531	0.00875	0	0.1415	0.07412	0.0109	0.377	0.00346	0.2328	0.1098	1	0	0
V450-A	0	0	0.00171	0.00366	0.000923	0	0.01432	0	0.0012	0	0	1	0.2725
V500-A	0	0	0.00246	0.05477	0.02323	0.00265	0.1964	0.01934	0	0	0	0.08721	1
