# Supplementary material for: Dynamic molecular changes during the first week of human life follow a robust developmental trajectory
Source: Nat Commun. 2019 Mar 12;10:1092. doi: 10.1038/s41467-019-08794-x (PMC6414553; doi:10.1038/s41467-019-08794-x)
Supplement: Supplementary file 6 — Supplementary Data 4 [file 41467_2019_8794_MOESM6_ESM.xlsx]

## Sheet: Sheet1
Cell Polulation	Anchor Makers
T cells	CD45+/CD3+/CD56+/CD16-
γδ T cells	CD45+/CD3+/γδ+
B cells	CD45+/CD3-/HLADR+/CD11c-/CD123+/CD19+
Classical Monocytes	CD45+/HLADR+/CD14+/CD16-
Non Classical Monocytes	CD45+/HLADR+/CD14+/CD16+
NKT cells	CD45+/CD3+/CD56+/CD16+
Myeloid Dendritic Cells (mDC)	CD45+/CD3-/HLADR+/CD11c+
Plasmacytoid Dendritic Cells (pDC)	CD45+/CD3-/HLADR+/CD123+/CD11c+
NK-CD56hi	CD45+/CD3-/HLADR-/CD16-/CD56Hi
NK-CD56dim	CD45+/CD3-/HLADR-/CD16-/CD56Dim
Mature Neutrophils	Live/CD45+/Boolean gate including all other cells types/ CD16+/CD11b+/-
Immature Neutrophils	Live/CD45+/Boolean gate including all other cells types/ CD16-/CD11b+/-
Eosinophils	CD45+ Hi/ Cd16-
Basophils	CD45+/CD3-/CD16-/CD56-/CD20-/CD123+
