# Supplementary material for: Dynamic molecular changes during the first week of human life follow a robust developmental trajectory
Source: Nat Commun. 2019 Mar 12;10:1092. doi: 10.1038/s41467-019-08794-x (PMC6414553; doi:10.1038/s41467-019-08794-x)
Supplement: Supplementary file 7 — Supplementary Data 5 [file 41467_2019_8794_MOESM7_ESM.xlsx]

## Sheet: T2 DIFFERENTIAL GENES
TABLE 2	DIFFERENTIALLY EXPRESSED GENE LIST
GROUP COMPARISON	GENE NAME	log2FC	ADJUSTED p-VALUE
DOL1 vs DOL0	C1QB	2.77522	8.08179e-05
	SLC6A12	1.78764	0.00764491
	GBP1	1.41673	8.08179e-05
	GBP4	1.41447	8.08179e-05
	MYOF	1.27409	0.00759503
	VSIG10	1.17988	0.00764491
	DUSP5	1.17891	0.00713666
	CDKN1C	1.14735	0.00472103
	SMPD3	1.12339	0.0231684
	FGFRL1	1.08392	0.00764491
	NEURL1	1.03081	0.0257243
	PTGES3P1	1.01983	0.031105
DOL3 vs DOL0	ETV7	4.07331	7.19192e-12
	BATF2	3.86069	1.72016e-17
	C2	3.63341	4.52212e-15
	C1QA	3.56462	6.08782e-18
	C1QB	3.4589	4.2968e-12
	SIGLEC1	3.19021	4.66607e-13
	SERPING1	3.09132	3.13729e-19
	IDO1	2.95332	7.42613e-10
	C1QC	2.8933	7.47979e-09
	GBP1	2.7349	4.10436e-26
	IFI44L	2.7116	3.3782e-09
	OAS3	2.70698	1.99787e-17
	PRSS33	2.68381	4.4224e-10
	SIGLEC8	2.61641	2.16227e-09
	GBP5	2.56906	5.66805e-20
	IFIT1	2.56758	4.67203e-10
	KLHDC7B	2.45591	3.79489e-20
	IFI6	2.40436	1.92001e-13
	IFIT3	2.34389	3.1708e-14
	GBP4	2.34096	1.33068e-19
	SLC6A12	2.32793	2.3877e-09
	OASL	2.31295	1.47119e-16
	SEPT4	2.29	5.15038e-09
	CXCL10	2.21915	0.000644457
	LYNX1	2.21864	9.15226e-09
	CYB561	2.17322	1.47374e-19
	IFI44	2.16695	4.00201e-07
	AC104809.4	2.13306	3.84765e-05
	ALOX15	2.11214	5.80484e-06
	CLC	2.10982	2.39128e-10
	SMPD3	2.09361	7.86671e-14
	LY6E	2.08678	2.29762e-17
	USP18	2.07266	2.78244e-06
	LAMP3	2.06195	1.52309e-05
	ASB2	2.05887	1.92047e-07
	HERC5	2.00473	9.1356e-09
	EPSTI1	2.00405	1.5537e-15
	ISG15	1.993	1.17156e-11
	MX1	1.98169	1.611e-10
	AGRN	1.96212	7.69956e-10
	HES4	1.96014	4.97552e-07
	SLC46A1	1.95956	4.05153e-10
	AC137932.6	1.94307	1.25199e-07
	MYOF	1.91911	1.35598e-10
	ZDHHC1	1.89464	1.79594e-06
	CDKN1C	1.88743	2.47591e-14
	OAS1	1.88467	4.67997e-13
	XAF1	1.86131	1.09849e-13
	DUSP5	1.85315	1.29012e-13
	GPBAR1	1.7516	2.37563e-17
	SLAMF7	1.75126	1.35748e-09
	KNDC1	1.74784	0.000592151
	CKB	1.73882	8.662e-08
	APOL1	1.72423	8.12379e-17
	CEP55	1.72356	2.93906e-06
	ZNF703	1.71529	6.77343e-18
	RRAS	1.71377	3.43112e-18
	VAMP5	1.70948	6.43469e-20
	LAP3	1.70872	2.53603e-14
	SPATS2L	1.70795	1.54312e-08
	CDC45	1.69149	2.67988e-06
	RTP4	1.68572	3.31296e-10
	ZBP1	1.67775	5.92553e-13
	TCN2	1.66607	1.665e-08
	ASCL2	1.66067	7.55797e-15
	AP003774.4	1.64607	3.23029e-05
	PKMYT1	1.63809	0.000168085
	FAM111B	1.61057	1.47589e-07
	UPK3A	1.60449	0.00643732
	SDC3	1.59905	0.000356662
	HLA-DRB5	1.58799	0.000587123
	AATBC	1.57616	6.94718e-09
	PTGDR2	1.56984	7.98269e-08
	TPPP3	1.56569	1.0113e-07
	IFIT2	1.52814	4.77353e-08
	LGALS3BP	1.51843	8.3443e-21
	FRMD3	1.51584	2.36079e-16
	PSME2	1.50955	6.38644e-21
	GINS2	1.49383	1.63707e-06
	VIL1	1.49175	0.000155329
	OLIG2	1.48686	9.30782e-05
	FAM26F	1.48361	4.73306e-14
	SLC29A1	1.47397	3.24323e-13
	SAMD4A	1.45854	1.76471e-06
	MOV10	1.45853	4.23656e-20
	OAS2	1.4528	2.5326e-12
	CDCA5	1.45199	7.14642e-05
	SLC2A6	1.45036	8.32368e-21
	IFI35	1.44162	2.9402e-15
	IGLV1-44	1.43596	0.0031843
	ODF3B	1.43184	1.76361e-12
	CDC6	1.43049	3.50261e-05
	UBE2L6	1.42633	2.71392e-19
	WARS	1.41976	1.52033e-13
	DHX58	1.41381	4.77253e-10
	PPARGC1B	1.41188	9.87471e-13
	UHRF1	1.41179	3.80425e-06
	CD274	1.40581	4.83688e-07
	BATF3	1.40566	1.62006e-05
	APOL6	1.38326	1.58197e-13
	CDT1	1.38288	1.12434e-05
	FANCA	1.3727	7.45725e-16
	CLEC4F	1.3574	0.0285596
	RARRES3	1.3561	7.96361e-15
	PIK3R6	1.35289	2.12394e-14
	HRAT92	1.3465	1.40855e-05
	NKD1	1.34585	1.82312e-09
	FBXO6	1.34257	4.45679e-11
	SCO2	1.33534	1.31665e-12
	IL3RA	1.33304	4.14248e-05
	SPOCD1	1.31563	0.000257116
	CD101	1.31509	6.48987e-11
	PARP14	1.31314	7.40717e-10
	BISPR	1.31161	2.12589e-07
	CAMK1	1.3114	2.20902e-11
	DDX60	1.31077	3.88295e-09
	CBR1	1.30828	6.65454e-09
	STAT1	1.30783	3.01681e-10
	KCNMB1	1.29906	6.07985e-05
	PLA2G4C	1.29112	9.24822e-05
	APOL3	1.29007	1.61108e-20
	FBP1	1.2893	5.03765e-10
	FOXM1	1.28892	0.000639563
	ATF3	1.28488	0.000989068
	NEURL1	1.28342	1.74644e-07
	WDR90	1.28301	8.39317e-07
	MGC16275	1.28206	0.00052059
	ADGRG5	1.28122	1.21085e-08
	P2RY14	1.27797	1.44356e-06
	FNDC10	1.27641	4.97552e-06
	AURKB	1.26846	0.000827957
	IL5RA	1.26639	6.81262e-05
	CXCR2P1	1.26562	3.96835e-09
	RPP25	1.26554	1.15553e-06
	FOXP3	1.2647	1.08257e-06
	ABCC3	1.26243	8.66528e-11
	ADORA3	1.26132	0.00119008
	PLD4	1.25452	6.80237e-15
	CHCHD10	1.25414	1.15234e-29
	IGFBP4	1.25121	5.3174e-05
	TCF19	1.24859	2.00293e-08
	TNNT1	1.24732	0.000984273
	GRAMD1B	1.2468	2.41964e-11
	PARP3	1.24671	6.3636e-07
	LIMS2	1.24148	8.59391e-11
	SYNM	1.23964	0.00730158
	STAT2	1.22959	1.97023e-13
	ABI3	1.22717	4.10436e-26
	ADAMTS7P1	1.22105	0.00172095
	HIST1H2BG	1.22093	8.41011e-05
	CECR1	1.21824	3.5236e-22
	ACSF2	1.21532	1.1358e-10
	GBP3	1.2126	5.4156e-11
	IL12RB1	1.20931	1.69342e-13
	PML	1.2066	2.1496e-16
	TMCO4	1.20516	1.30993e-09
	DTL	1.20416	0.00136093
	MRAS	1.20275	0.000126734
	BAK1	1.20262	2.17016e-21
	P2RX7	1.20218	9.14837e-08
	DTX1	1.19517	1.24821e-06
	PSMB9	1.19352	6.91771e-13
	APOBEC3F	1.19045	1.02514e-08
	CDK18	1.18833	4.63328e-06
	ALDH1A1	1.18607	1.17794e-05
	KIF28P	1.17974	0.00179024
	IGKV3-15	1.17935	0.0204015
	ACP2	1.17757	3.1659e-13
	PARP10	1.17554	9.37997e-23
	BST2	1.16974	5.78795e-11
	CSF1R	1.16256	2.3796e-10
	LGALS2	1.16117	0.000475643
	HIVEP3	1.16009	1.76874e-13
	IFIH1	1.15978	4.55224e-07
	ASPHD2	1.15879	2.1675e-08
	CES4A	1.15764	1.54863e-06
	SENCR	1.15181	9.562e-05
	RGAG4	1.14737	0.000360229
	PLA2G16	1.14482	0.000540396
	CCDC134	1.14393	0.000541256
	PSMB10	1.14312	1.83227e-18
	HLA-DQB1	1.14031	1.28609e-06
	CCNE1	1.13556	0.00208337
	TYMS	1.13351	0.000322892
	LRFN3	1.13255	4.25042e-06
	RNASEH2A	1.13245	5.26549e-08
	MARCO	1.13189	0.00166517
	DENND6B	1.12857	4.32951e-10
	HLA-DPA1	1.12805	1.51644e-13
	CD74	1.12648	2.23246e-21
	TRAV8-3	1.12437	0.000982934
	PTRH1	1.12277	1.47368e-05
	RTN4IP1	1.12104	0.000295171
	PIK3R3	1.11908	7.48889e-05
	H1FX-AS1	1.11687	2.34133e-05
	PDLIM1	1.11508	2.65189e-08
	C16orf86	1.11124	0.000636389
	CST3	1.10956	4.19705e-12
	MYZAP	1.10869	0.00379748
	PARP12	1.10594	1.49773e-12
	AQP10	1.10442	0.015135
	HLA-DPB1	1.10301	7.86642e-11
	FMNL2	1.10254	0.000145304
	LINC01504	1.10246	0.000506525
	XX-FW83563B9.5	1.10131	0.000303588
	SAMD9L	1.10055	2.68568e-06
	TRBV9	1.10028	0.00028137
	TMEM86A	1.09637	0.00321924
	EPHB2	1.09327	0.0082238
	PAOX	1.09219	0.000173902
	CXCR3	1.09197	8.76903e-08
	TFCP2L1	1.09063	0.0392038
	SIDT2	1.08357	3.38001e-11
	MCM4	1.08308	8.04117e-10
	TAP1	1.08142	1.48974e-13
	RP3-395M20.12	1.08137	1.06145e-06
	TMEM229B	1.07692	5.61498e-13
	FOLR2	1.0762	0.000850907
	AP001062.7	1.07379	0.000385483
	RP11-367G6.3	1.07328	1.6194e-06
	HIST1H2AG	1.07263	0.0012276
	CD40	1.07128	3.70413e-08
	BEND2	1.06851	0.00082054
	NCKIPSD	1.06782	1.91613e-11
	LGALS9C	1.06721	0.0459611
	RAB44	1.06661	9.07829e-06
	TRBV6-1	1.06047	2.34133e-05
	C7orf50	1.06029	5.67313e-08
	L1TD1	1.05728	0.0130279
	CARD9	1.05666	5.12815e-08
	UBA7	1.05522	1.26335e-20
	KIAA1522	1.05514	1.9827e-05
	XCL2	1.05494	0.00786995
	LGALS9	1.05409	1.45778e-12
	LINC00265	1.04949	0.000860123
	SLAMF8	1.04719	0.00977808
	C5orf56	1.04713	1.59237e-08
	MRM1	1.04676	2.27303e-06
	IL15RA	1.04483	1.73183e-05
	MFSD3	1.04023	1.53539e-05
	PHF19	1.03713	1.50507e-20
	GOLGA7B	1.03657	8.2728e-06
	TRIM22	1.03624	1.94854e-10
	TOX2	1.03306	0.000104586
	SLC37A2	1.03279	2.38834e-10
	TTYH3	1.03272	1.71459e-16
	TTC21A	1.02925	0.00046129
	VASH1	1.02902	1.21336e-05
	NOS3	1.02561	3.23272e-05
	PEMT	1.02558	2.47312e-06
	OXTR	1.02547	0.0205249
	WDR62	1.0246	0.000631123
	MCRIP2	1.02306	2.04146e-06
	PALLD	1.02115	1.75414e-05
	RHOC	1.02087	3.09151e-09
	LFNG	1.0196	3.56238e-14
	LAMB2	1.01959	0.00590217
	TIMELESS	1.01853	1.65768e-15
	PNOC	1.01604	0.000829799
	WFS1	1.01441	0.0045928
	TRAV8-4	1.0136	0.00579322
	UBE2C	1.01309	0.0081414
	HLA-DMA	1.01273	7.0927e-12
	PYROXD2	1.01136	8.20449e-06
	EXOSC5	1.00944	1.87673e-06
	RIN1	1.00441	0.00284845
	NTHL1	1.00108	3.73921e-05
	TBPL1	-1.00058	1.15404e-09
	UBE2F	-1.00079	3.62608e-08
	RP11-329A14.1	-1.00117	0.00219181
	SRRD	-1.00281	5.24406e-11
	SLC6A9	-1.00318	0.000205217
	DCAF10	-1.00527	7.82286e-07
	CAPN5	-1.00607	1.84924e-06
	HAL	-1.00654	1.33881e-06
	HIPK3	-1.00661	2.33523e-16
	TLR8	-1.00683	1.42578e-08
	RMDN3	-1.0076	1.88451e-08
	NBR1	-1.00788	6.19803e-16
	GNAQ	-1.00793	5.20285e-16
	COLQ	-1.00855	0.0114041
	SH3GL1	-1.00995	6.19917e-10
	F12	-1.01099	0.00376668
	KLF3	-1.0113	3.61099e-15
	TMEM9B	-1.01133	2.33757e-13
	CHPT1	-1.01181	2.74027e-05
	OSER1	-1.01333	1.2152e-11
	DDI2	-1.01514	3.11812e-11
	WDTC1	-1.01566	3.52584e-18
	MYL4	-1.01617	0.000145304
	OSER1-AS1	-1.01621	2.95938e-09
	CTBS	-1.01671	8.02455e-10
	MARCH6	-1.01733	1.4235e-18
	FANK1	-1.01822	0.00443787
	MPZL2	-1.01885	0.000251564
	BTBD19	-1.01954	0.00603573
	RP11-115D19.1	-1.01994	0.00274483
	TMEM14C	-1.02113	5.26458e-05
	FKBP8	-1.02504	6.91458e-06
	LRP10	-1.02555	9.11204e-18
	SOS2	-1.026	4.6885e-15
	CHID1	-1.02656	3.84364e-08
	RBM47	-1.02916	9.14208e-10
	GK	-1.03019	1.77569e-06
	FGFR1OP2	-1.03061	7.83792e-11
	FKBP5	-1.03101	0.00455246
	CSGALNACT2	-1.0312	3.42278e-15
	CTB-50L17.9	-1.03322	0.000342944
	GLT1D1	-1.03484	2.13755e-09
	SDE2	-1.03626	9.38894e-08
	RSPH9	-1.0367	0.00865885
	NAP1L5	-1.03742	0.00794699
	DUSP1	-1.0379	0.000395428
	CTD-2561J22.5	-1.03838	0.00209344
	RBPJ	-1.03845	1.89053e-16
	EIF5	-1.03846	2.61598e-12
	FLOT2	-1.03891	2.02383e-10
	ENTPD5	-1.03913	6.20481e-10
	MPC2	-1.03949	3.93757e-07
	TSPAN2	-1.03965	7.83792e-11
	USP9X	-1.04001	4.13897e-20
	PTEN	-1.04308	4.30435e-19
	QSOX2	-1.04335	3.89942e-09
	ARF1	-1.04379	9.49961e-22
	FCER1A	-1.04448	0.000179085
	NRBF2	-1.04474	2.14939e-11
	CYBRD1	-1.04513	1.89614e-05
	CEBPD	-1.0452	4.46468e-07
	ZFYVE16	-1.04581	1.50476e-13
	OXSR1	-1.04653	9.0461e-20
	ALAS2	-1.04693	0.000712348
	KCNE1	-1.04904	0.00105332
	TMEM59	-1.04928	3.59829e-18
	NAPG	-1.05052	8.43669e-05
	PA2G4	-1.05061	2.38552e-13
	ITLN1	-1.05311	0.0132491
	RGCC	-1.05331	5.93375e-05
	LANCL3	-1.05417	0.000170961
	ABALON	-1.05491	0.000571256
	PRDM5	-1.05572	0.000460968
	KIF1B	-1.05579	2.26072e-06
	CD300LD	-1.05636	0.0373607
	FKBP9	-1.05836	0.00254014
	CRAT	-1.06096	0.023313
	NDUFA5	-1.06356	1.58276e-10
	BTNL8	-1.06398	0.000308807
	STAU1	-1.06492	9.2431e-16
	TLR5	-1.06638	1.41517e-07
	THOC7	-1.06655	2.2189e-09
	YY1AP1	-1.06799	3.95107e-13
	ENDOD1	-1.06924	1.8183e-07
	VAMP7	-1.06956	2.42958e-09
	TDRD9	-1.07043	0.00243642
	REXO2	-1.07109	4.83076e-06
	SYTL3	-1.07315	5.83871e-08
	SBF2-AS1	-1.07351	0.0327472
	PGM5	-1.07385	0.0446884
	NDEL1	-1.07385	1.65811e-15
	TFE3	-1.07404	1.81231e-18
	TMEM71	-1.07415	2.09208e-19
	ZDHHC17	-1.07422	3.64738e-14
	SLC40A1	-1.0757	2.73598e-11
	AKT1S1	-1.07646	2.17441e-11
	ZNF354A	-1.07689	6.3842e-10
	LINC01806	-1.077	0.000653499
	TDP2	-1.07701	3.87096e-19
	RP11-382A20.4	-1.07854	0.000479394
	STAM	-1.0808	1.72163e-10
	AC093495.4	-1.08151	0.00153937
	MMP25	-1.08223	3.7261e-08
	CASP5	-1.08263	0.00145675
	LINC01765	-1.08274	0.0069652
	STEAP3	-1.08314	0.000206508
	TREML2	-1.0837	7.45184e-11
	NFIL3	-1.08384	5.69002e-09
	SFRP2	-1.084	0.00151221
	SHARPIN	-1.08421	2.28951e-09
	CTSE	-1.08454	0.00301395
	CKAP4	-1.08462	1.83069e-07
	TRIB1	-1.08508	3.18652e-05
	AP2B1	-1.08667	5.767e-16
	FZD5	-1.08749	0.00138406
	TRIQK	-1.08795	2.46242e-10
	WIPI2	-1.08859	6.21887e-17
	UBE2D3	-1.08862	1.17795e-20
	KLF5	-1.08924	5.82012e-05
	OAZ2	-1.08957	7.55797e-15
	KCTD9	-1.08996	6.13224e-12
	MAP2K7	-1.09081	3.03458e-21
	RAB6B	-1.09161	0.000458946
	TLR2	-1.09191	1.85447e-12
	BECN1	-1.09285	1.02161e-18
	RUBCNL	-1.09329	3.2934e-09
	MIAT	-1.09343	0.000744999
	USP7	-1.09455	8.34596e-16
	PLVAP	-1.09486	0.000533609
	TALDO1	-1.09499	4.65101e-19
	KLHDC2	-1.09788	6.41805e-11
	PPP4R2	-1.09791	9.07638e-14
	C1orf116	-1.09854	0.000230063
	RBM38	-1.09895	2.23281e-07
	RP6-159A1.4	-1.09931	3.32801e-08
	RP11-44F14.1	-1.10017	1.00286e-08
	PCNX1	-1.10065	2.37563e-17
	MED25	-1.10068	3.98216e-13
	ROPN1L	-1.10178	1.33522e-05
	ZNF653	-1.10264	7.26713e-10
	R3HDM4	-1.10373	3.52897e-10
	RGL4	-1.10487	3.76739e-05
	LINC01270	-1.10504	0.00156197
	VBP1	-1.10578	1.99407e-16
	PNPLA8	-1.10782	4.71158e-13
	BAG1	-1.10799	6.74383e-07
	PCMTD1	-1.10833	2.40911e-16
	DENND4A	-1.10947	5.77586e-12
	CREB5	-1.1105	7.66606e-09
	FBXO7	-1.11085	1.75433e-10
	TRIP12	-1.11097	8.86665e-25
	MST1	-1.11106	0.00076089
	CETN2	-1.11211	1.40711e-07
	RB1CC1	-1.11294	5.56385e-16
	YPEL5	-1.11367	3.59018e-18
	NR4A2	-1.1137	0.00985149
	EMID1	-1.11401	0.0168267
	DYNLL1	-1.11535	1.95114e-07
	PADI4	-1.11616	5.41291e-06
	RILPL1	-1.1172	1.83861e-05
	CEP76	-1.11743	1.15219e-06
	UBE2D1	-1.11761	1.49083e-09
	SECISBP2	-1.11761	3.44305e-16
	S100A9	-1.11794	8.61738e-07
	TBC1D22B	-1.11868	1.10127e-11
	LTBP2	-1.11927	0.000261992
	CLCN3	-1.11929	1.49094e-09
	FZR1	-1.11944	3.29811e-12
	UBALD1	-1.12077	5.63515e-13
	STX18	-1.12089	5.64739e-11
	AGO2	-1.12155	2.14768e-21
	BLOC1S6	-1.12211	7.20142e-16
	RAB30-AS1	-1.12249	3.75303e-05
	SAMSN1	-1.1227	5.07274e-05
	TNFRSF10C	-1.12406	9.81466e-10
	BSDC1	-1.12413	1.93475e-18
	MRFAP1	-1.12439	1.88124e-15
	PMAIP1	-1.12533	9.66956e-05
	GNA12	-1.12538	1.21626e-07
	SRPK1	-1.12572	5.55197e-13
	ACSL4	-1.1265	2.9325e-10
	UBAP1	-1.12821	7.97927e-10
	IRAK3	-1.12987	6.52389e-10
	LYSMD3	-1.13113	4.17654e-13
	ANKRD34B	-1.13131	0.0192014
	CUL4A	-1.13225	1.82169e-15
	NAMPTP1	-1.13408	0.0459127
	RAB5A	-1.13469	4.44672e-19
	ABCA1	-1.13629	2.34672e-10
	CTB-50E14.5	-1.137	0.000364632
	DOCK5	-1.1387	1.34183e-19
	TANGO2	-1.13893	1.10155e-15
	FGD4	-1.14073	9.47274e-08
	MARCH2	-1.14239	2.34204e-14
	CTSB	-1.14324	3.40015e-16
	SLC6A8	-1.14429	1.43965e-05
	SOD2	-1.14544	2.09411e-15
	GDE1	-1.14766	1.40232e-13
	CTB-147N14.6	-1.14861	2.13819e-05
	TCEANC	-1.1503	7.78077e-08
	EMB	-1.15185	4.3997e-14
	GID4	-1.15254	1.4566e-13
	PI4K2A	-1.15368	2.30419e-09
	KIAA0232	-1.15408	7.93606e-20
	CPD	-1.15418	2.94152e-11
	ST20	-1.15548	1.79149e-06
	HSPA13	-1.15627	2.91601e-07
	STK11	-1.15661	5.88609e-11
	HEXIM1	-1.15891	2.24234e-08
	TOP1	-1.16134	5.48598e-12
	BCL2L13	-1.16303	2.69808e-13
	SLC2A3	-1.16444	5.00702e-07
	FOS	-1.16446	0.0128692
	ETS2	-1.16562	1.79654e-08
	CXCR1	-1.16614	3.6896e-09
	TFDP1	-1.16885	1.34614e-06
	APMAP	-1.16944	8.30632e-08
	PPOX	-1.16946	7.67808e-08
	NPL	-1.16967	1.87553e-18
	BAG6	-1.17421	2.10165e-15
	MFN2	-1.17424	2.62692e-15
	DCAF12	-1.17547	2.52292e-06
	PLBD1	-1.17552	6.2483e-09
	KCNH2	-1.17565	5.16765e-06
	ATP1B2	-1.17774	0.000101907
	REPS2	-1.17845	1.11015e-12
	CXCR2	-1.17888	6.53834e-13
	ELL2	-1.1799	2.65347e-08
	PRDX1	-1.18208	9.55469e-13
	UBXN6	-1.18216	4.70608e-07
	CLPX	-1.18335	2.90852e-12
	TLR1	-1.18404	1.83294e-11
	SLC25A39	-1.18476	4.93278e-07
	SERINC1	-1.18629	1.50834e-21
	MSMO1	-1.18644	1.00497e-08
	MGAM2	-1.18787	1.14954e-07
	CD2AP	-1.18976	4.39122e-08
	IFRD2	-1.19086	3.41922e-18
	FAM20B	-1.19116	3.45787e-15
	RP11-678G14.3	-1.19168	0.0382848
	FAM83D	-1.19214	0.00205064
	HAGH	-1.1927	4.58132e-07
	ATP6V1C1	-1.19454	3.36386e-11
	RUNDC3A-AS1	-1.1951	0.000326061
	AGFG1	-1.19629	1.8499e-12
	RP11-85G21.3	-1.19759	0.000188813
	RP11-61F12.1	-1.19839	0.00111527
	DNAJA4	-1.19882	2.85994e-11
	RMND5A	-1.19993	2.28333e-11
	FAXDC2	-1.20264	5.54136e-09
	CHSY1	-1.20346	8.62686e-07
	GPR141	-1.20348	1.01431e-05
	DGAT2	-1.20387	1.40926e-07
	TMCC3	-1.20437	1.23165e-18
	TXN	-1.20438	4.42424e-16
	CSDE1	-1.20505	1.94188e-19
	RBX1	-1.2051	1.12507e-13
	INPP5K	-1.206	7.72861e-11
	ERG	-1.20921	0.0116633
	CD58	-1.21021	3.31292e-13
	F5	-1.21069	3.12773e-08
	NEAT1	-1.21437	6.60108e-17
	APOBEC2	-1.21508	0.000956862
	KDM7A	-1.21512	1.14301e-16
	PHLPP2	-1.21535	4.65385e-07
	MAP3K20	-1.21686	6.36681e-12
	KIF27	-1.21881	2.37541e-08
	LINC00694	-1.22012	2.31906e-05
	SLPI	-1.22033	0.00624204
	TMEM245	-1.2237	4.3316e-08
	ANKH	-1.22394	3.77551e-13
	DOHH	-1.22409	7.30641e-07
	GSKIP	-1.22417	1.09745e-10
	TAB3	-1.22478	1.4811e-12
	AC008984.2	-1.22566	0.00269185
	ABHD5	-1.22575	1.63265e-15
	DYRK3	-1.2277	2.65931e-05
	FIS1	-1.22884	1.85152e-10
	C9orf78	-1.22972	1.17077e-09
	AQP9	-1.23008	2.50709e-09
	WBP2	-1.23061	1.31471e-18
	KBTBD7	-1.2319	3.69636e-14
	CTB-31N19.3	-1.23199	6.72301e-05
	MARK3	-1.23272	3.44676e-16
	RP11-488L18.10	-1.2338	0.000630825
	MKNK1	-1.23421	1.10673e-09
	ERMAP	-1.23423	1.95494e-09
	ZMAT2	-1.23606	5.56893e-15
	SEC14L1	-1.23726	2.05965e-30
	CPOX	-1.23775	8.19025e-08
	TTC1	-1.23844	8.03046e-16
	FAM129A	-1.24382	1.48906e-12
	IPMK	-1.24398	1.17611e-12
	POLR1D	-1.24922	8.5664e-14
	RP11-65L3.2	-1.2511	0.000613571
	RP11-81A1.6	-1.25152	2.69945e-11
	PELI1	-1.25238	3.7288e-18
	CTD-2336O2.1	-1.25603	2.42546e-06
	PYGL	-1.25642	1.00739e-09
	RNF175	-1.25894	0.000950806
	NFE2	-1.25947	4.22156e-16
	RPGR	-1.25966	1.98299e-16
	DCAF11	-1.25977	1.73676e-18
	MANSC1	-1.26013	2.72618e-12
	SNCA	-1.26063	4.40297e-07
	SORBS1	-1.26255	3.97565e-05
	DNAJB4	-1.26451	9.50355e-07
	AIDA	-1.26474	6.40874e-13
	RAB3IL1	-1.26634	2.38577e-07
	DOK4	-1.2672	0.000211515
	POLL	-1.26768	7.5725e-16
	GLUL	-1.26907	2.887e-15
	RP11-344B5.2	-1.27137	0.00555814
	BIRC2	-1.27169	3.60738e-10
	MIR3945HG	-1.27362	0.00302039
	TRAK2	-1.27381	4.16813e-09
	HBZ	-1.274	0.0203536
	ADIPOR1	-1.27567	4.82908e-10
	RP11-848G14.5	-1.27586	0.0111472
	ST6GALNAC4	-1.27651	3.49934e-08
	MICAL3	-1.27712	1.63668e-08
	ABCC4	-1.27818	7.1271e-09
	FBXO9	-1.27886	2.54044e-12
	SLC22A23	-1.27952	4.58132e-07
	BASP1	-1.28324	1.47003e-09
	SNX16	-1.28612	1.0144e-08
	AGTPBP1	-1.28742	1.02573e-19
	ANP32B	-1.28906	4.20737e-12
	ACHE	-1.29128	0.0002762
	SH3BGRL	-1.29411	3.3278e-16
	PLCL2	-1.29571	1.94755e-11
	SDCBP	-1.2958	1.17787e-18
	SWT1	-1.29596	1.41131e-16
	ENTPD7	-1.29599	0.000151576
	ALAD	-1.29715	1.20087e-18
	FCHO2	-1.29785	5.55984e-18
	SGIP1	-1.29845	0.00522539
	EIF1B	-1.29887	1.27794e-10
	FAM210B	-1.29966	2.59071e-09
	RAB2B	-1.30147	8.10575e-09
	CDC16	-1.30445	8.94577e-16
	KEL	-1.30458	9.84871e-09
	FURIN	-1.30552	8.47721e-19
	NATD1	-1.3098	9.70352e-09
	HPGD	-1.30994	1.54276e-06
	CR1	-1.3101	1.75433e-10
	H1F0	-1.31014	1.10595e-05
	DCTN4	-1.31154	2.41144e-17
	UBQLN1	-1.31213	2.32234e-19
	RETN	-1.3125	0.00344343
	SPECC1	-1.31418	6.58958e-15
	WDFY3	-1.31453	4.08236e-11
	CEACAM1	-1.31468	0.000966624
	PPP3R1	-1.31518	3.70062e-20
	STRADB	-1.31773	2.98229e-09
	MPO	-1.31984	0.021612
	DNAJB2	-1.32038	1.42664e-15
	EIF3J	-1.3205	1.00226e-14
	PIM1	-1.32077	4.53949e-12
	DHX29	-1.32208	2.95509e-15
	TCEA1	-1.32248	1.06131e-15
	CA3-AS1	-1.32414	6.57169e-05
	SLCO4C1	-1.3251	4.06221e-12
	FAM157A	-1.32518	4.82353e-07
	CDK8	-1.32638	1.42614e-11
	MPZL3	-1.32746	2.7803e-15
	WASF2	-1.32748	7.34318e-18
	DHRS13	-1.3288	2.85364e-13
	SOCS3	-1.32891	0.000468401
	STXBP1	-1.33163	0.000990287
	MYO1D	-1.33216	7.72878e-06
	SIPA1L2	-1.33374	3.82601e-07
	TMEM63B	-1.33413	9.16216e-13
	SPRYD7	-1.33771	4.99746e-05
	BCL2L1	-1.34047	5.26329e-09
	CYP4F3	-1.34185	1.8524e-06
	IRS2	-1.34199	1.25453e-10
	RP11-298J20.4	-1.34815	1.49015e-05
	ADGRG3	-1.34991	4.12105e-08
	NUDT4	-1.35067	2.03282e-10
	ELANE	-1.35094	0.0249507
	FAM104A	-1.3514	6.99469e-15
	CDKL1	-1.35146	7.85348e-09
	CDH1	-1.35382	0.00263916
	LINC01002	-1.35383	2.90436e-07
	LPIN2	-1.35466	8.58487e-12
	USP32	-1.3552	1.02343e-31
	RP11-138I1.4	-1.35709	7.43036e-07
	GPR160	-1.35859	1.72439e-09
	ACTR10	-1.35865	4.6978e-12
	EVPL	-1.36389	0.000973173
	AZU1	-1.36403	0.016051
	OTUD7B	-1.36442	7.40339e-10
	MAN1A1	-1.36554	6.4801e-13
	IGF2BP2	-1.3657	9.69596e-10
	CCS	-1.36847	1.09372e-15
	SRSF8	-1.37004	7.81376e-15
	SDAD1P1	-1.3706	9.56271e-06
	RGS16	-1.37214	0.0028391
	MARCH8	-1.37285	7.36501e-11
	RP11-171I2.2	-1.37335	1.43735e-05
	ELOF1	-1.37663	9.00831e-11
	ZRANB1	-1.37669	6.26055e-15
	VNN2	-1.38246	1.29227e-11
	RGS6	-1.38247	2.12366e-07
	RP11-482G13.1	-1.3836	1.43874e-05
	DCAF6	-1.3848	1.42402e-17
	G0S2	-1.38696	0.0213742
	PTX3	-1.38771	0.000401409
	TAL1	-1.38778	3.2473e-12
	BCL6	-1.38784	3.20069e-18
	IL18RAP	-1.38893	3.32265e-06
	OPTN	-1.38896	6.13878e-12
	ACP1	-1.39083	5.73749e-12
	MIR22HG	-1.3915	5.25409e-10
	RP11-875O11.3	-1.39159	5.52386e-05
	NME8	-1.39196	7.48889e-05
	PPP1R3B	-1.39229	1.19597e-13
	MRVI1	-1.39241	5.35874e-11
	KCNJ15	-1.39302	4.38366e-10
	LUCAT1	-1.39557	7.55836e-09
	LZTFL1	-1.396	2.23915e-08
	STEAP4	-1.3977	7.60994e-14
	TPGS2	-1.39931	2.13737e-16
	GPCPD1	-1.40274	5.15695e-21
	PDZD8	-1.40376	1.82413e-18
	ADD2	-1.40429	3.90953e-14
	NARF	-1.40488	2.20967e-15
	GPR84	-1.40496	0.00145443
	USP15	-1.4054	1.04402e-19
	RAP2A	-1.40577	7.20137e-15
	HPS1	-1.40597	1.35778e-12
	PCGF5	-1.40909	1.92358e-10
	ARHGAP42	-1.41148	3.0253e-05
	NABP1	-1.41162	7.25125e-13
	CHST2	-1.41222	1.89257e-12
	CMTM2	-1.41223	9.29477e-10
	PPP2R5B	-1.4134	1.30223e-08
	GYG1	-1.41397	1.30519e-05
	ALPL	-1.41428	8.53858e-10
	NA	-1.41491	0.00717866
	PLIN4	-1.41521	1.47273e-05
	ISCA1	-1.41661	8.88753e-11
	TSPAN5	-1.41689	1.09855e-14
	IDI1	-1.41743	3.02731e-08
	DSC2	-1.41869	1.53237e-15
	TREML3P	-1.42236	3.72858e-10
	HBM	-1.4232	8.7911e-06
	EPOR	-1.42639	2.53287e-12
	WNK1	-1.4265	1.0714e-14
	AK1	-1.42699	1.12439e-08
	COPS2	-1.42751	2.57091e-14
	TMEM45B	-1.42793	0.00118444
	TFDP2	-1.42818	9.7964e-18
	C9orf153	-1.42884	3.34448e-05
	BBOF1	-1.42903	9.14358e-14
	RAB3IP	-1.42925	5.52135e-18
	TNS1	-1.43189	9.1356e-09
	RP4-673D20.3	-1.4335	0.000295201
	DACH1	-1.43437	1.14653e-08
	TLR4	-1.43448	1.60991e-14
	JHDM1D-AS1	-1.43583	6.29283e-12
	ATG9A	-1.44337	3.37082e-15
	ATG14	-1.44495	2.19788e-10
	RPIA	-1.44514	3.8943e-18
	CRIPT	-1.4453	4.88775e-12
	CMBL	-1.44732	0.038254
	GPR146	-1.4492	6.38281e-09
	ARL6IP1	-1.44928	1.21784e-19
	BPI	-1.44972	0.00176745
	VTI1B	-1.45098	7.36881e-21
	PINK1	-1.45103	2.24267e-15
	CDC27	-1.45331	1.01198e-16
	ZER1	-1.45501	3.1914e-18
	SH3PXD2B	-1.45651	0.000234276
	PPP1CB	-1.45736	3.23015e-25
	LINC01506	-1.45743	6.25268e-15
	PIP4K2A	-1.45918	1.51514e-10
	BNIP3L	-1.46073	3.38567e-11
	ITGA9	-1.46168	0.00185673
	S100A8	-1.46348	2.6269e-08
	TECTA	-1.46507	1.12667e-06
	B3GNT5	-1.46632	1.52153e-09
	SMIM5	-1.4673	2.47814e-11
	ISCU	-1.46768	8.09124e-20
	BCL2A1	-1.46807	7.37747e-07
	DHX40	-1.46851	5.92913e-23
	C17orf99	-1.46862	4.79576e-09
	IBA57	-1.46942	1.30401e-05
	BLVRB	-1.46945	2.01837e-13
	TANK	-1.4734	4.61925e-23
	ACSL1	-1.47395	8.68869e-10
	CR1L	-1.47569	1.22878e-07
	SLC2A1	-1.47609	4.19152e-08
	WDR26	-1.47918	9.03362e-13
	MAP1LC3B	-1.47924	1.53837e-23
	DDB1	-1.48119	1.70366e-19
	RILP	-1.48451	5.16926e-12
	UBB	-1.48511	4.56173e-15
	EIF2AK1	-1.48569	7.62152e-16
	KIAA0430	-1.48763	6.29662e-28
	SLC2A14	-1.48933	0.0139456
	CLEC4E	-1.48977	1.73054e-11
	GATA1	-1.49182	6.09585e-16
	SLC14A1	-1.49476	1.74547e-06
	CCNJL	-1.49622	2.67683e-16
	CDC34	-1.49647	3.44305e-16
	FAM126B	-1.50152	6.79007e-30
	RUNDC3A	-1.5027	3.23297e-07
	TCP11L2	-1.50346	5.40613e-21
	SLC26A8	-1.50714	8.07014e-05
	RNF19A	-1.5086	1.88242e-15
	MKRN1	-1.51134	3.61878e-13
	FAM117A	-1.51206	3.8717e-16
	PGM2L1	-1.5129	1.2161e-13
	UBR5-AS1	-1.51364	2.40911e-16
	RNF10	-1.51571	5.18654e-14
	SNX3	-1.51707	1.58821e-19
	HEPACAM2	-1.51999	3.23375e-12
	FRMD4A	-1.52164	4.62536e-14
	LNX2	-1.52441	7.98897e-13
	KIAA0319	-1.52611	7.99608e-05
	NCEH1	-1.52963	2.02928e-10
	AC007256.5	-1.52968	3.87396e-05
	SLC11A1	-1.53027	8.25101e-15
	HEMGN	-1.53198	3.29481e-10
	ODC1	-1.53292	3.3421e-14
	OSBPL1A	-1.53467	1.19303e-10
	CD59	-1.53786	3.8943e-18
	PCTP	-1.53935	3.16475e-10
	CD55	-1.53964	4.01991e-18
	TRIM10	-1.54379	7.40404e-10
	KIAA1586	-1.54465	2.07169e-09
	SLC7A5	-1.54494	4.11303e-10
	CCPG1	-1.54599	2.91861e-16
	E2F2	-1.54825	5.04096e-10
	MAN2A2	-1.54947	5.96298e-33
	TPRG1L	-1.54987	6.15874e-24
	YPEL4	-1.55208	2.04522e-06
	RANBP10	-1.55215	1.72968e-16
	FCAR	-1.55353	3.94643e-08
	NFIX	-1.55353	7.37572e-15
	HECTD4	-1.5538	1.40502e-15
	YIPF6	-1.55449	1.08368e-13
	LINC00937	-1.55522	0.000230393
	MME	-1.5555	1.16824e-14
	PFKFB2	-1.55679	7.8783e-06
	DEFA4	-1.55807	0.0201071
	RAD23A	-1.56233	7.32992e-17
	BSG	-1.56839	1.22553e-14
	MAP4K5	-1.5686	2.10011e-18
	METTL9	-1.56993	3.49163e-15
	PDCD10	-1.57143	2.33461e-20
	THBD	-1.57229	1.96135e-10
	MBOAT2	-1.57239	5.19154e-22
	AUH	-1.57264	5.4884e-18
	AFDN	-1.57323	3.44252e-07
	GMPR	-1.57494	4.1436e-11
	MINPP1	-1.57571	2.14184e-07
	FOXO3	-1.57691	3.12985e-14
	SKP1	-1.57761	1.36901e-22
	LAMTOR5	-1.57928	1.48223e-24
	OPA1	-1.58068	1.23165e-18
	NAMPT	-1.58109	2.6536e-15
	CA2	-1.58148	1.38625e-08
	PLEK2	-1.58465	8.9562e-08
	C10orf10	-1.5849	5.42608e-05
	SLC37A3	-1.58607	2.59332e-11
	ANXA7	-1.58654	3.71213e-21
	ZFAND4	-1.58972	9.2857e-15
	VNN1	-1.59051	1.55953e-08
	TMEM56	-1.59141	2.12342e-07
	ASAP3	-1.59532	0.000983059
	KLF1	-1.59723	2.88839e-10
	CDKN2D	-1.59726	1.83285e-12
	CA4	-1.59864	2.17057e-07
	IFT52	-1.60274	6.21887e-17
	C9orf40	-1.6028	5.68869e-19
	QPCT	-1.6052	4.82067e-11
	TAX1BP1	-1.60953	5.18648e-20
	MXI1	-1.61037	6.859e-15
	MARCH3	-1.61216	1.78244e-10
	TNFRSF9	-1.61399	4.49831e-06
	MFSD2B	-1.6145	7.49527e-18
	RFESD	-1.6155	3.48788e-11
	TMEM14B	-1.61714	3.0312e-15
	TMEM158	-1.6182	0.0176279
	UBBP4	-1.61839	3.48089e-08
	BMP2K	-1.61884	1.11654e-24
	SLC22A4	-1.61914	4.14322e-13
	LEPR	-1.62037	4.33943e-12
	FKBP1B	-1.62148	3.53622e-10
	AC074289.1	-1.62335	6.56432e-15
	KLHL2	-1.63117	1.2696e-21
	GADD45A	-1.63421	3.52163e-13
	GLRX5	-1.63505	9.70425e-14
	VNN3	-1.63513	6.38455e-14
	DMTN	-1.6368	2.26479e-12
	SOD1	-1.63796	4.65173e-15
	TSG101	-1.6415	1.87921e-20
	TPST1	-1.6427	0.000221703
	KIAA0825	-1.64301	3.2934e-09
	RAPGEF2	-1.64412	4.55331e-18
	PI3	-1.64422	0.00375658
	GALNT14	-1.6443	8.70285e-06
	MS4A3	-1.64559	0.000290471
	TRIM58	-1.6474	6.35378e-10
	PGLYRP1	-1.64887	2.25321e-05
	MCOLN1	-1.6511	2.90057e-26
	KPNA1	-1.65135	3.72656e-30
	MRC2	-1.65163	1.05684e-18
	LINC01094	-1.65628	1.77535e-09
	FAM65C	-1.65707	1.33019e-08
	PFKFB3	-1.65965	6.59613e-07
	MYO10	-1.66237	2.70746e-08
	PPM1A	-1.6634	1.02573e-19
	HK1	-1.66509	3.80888e-19
	FAM214B	-1.6652	1.96141e-20
	CEACAM4	-1.66818	1.1727e-13
	CTD-3154N5.2	-1.66899	1.05646e-12
	GRAMD1C	-1.66905	1.41357e-05
	CHI3L1	-1.67004	6.87837e-05
	MPP1	-1.67184	6.41992e-17
	SLC16A1	-1.67232	1.96366e-08
	SELENOK	-1.67247	7.32478e-12
	MAP1LC3B2	-1.67343	9.06608e-07
	MOB1B	-1.67442	2.36077e-13
	ANKRD9	-1.67497	2.44971e-11
	PBX1	-1.67783	1.87838e-15
	ST6GALNAC3	-1.67876	5.21592e-08
	UBAC1	-1.67894	1.39501e-21
	GPLD1	-1.68592	2.46564e-05
	KAZN	-1.69021	5.15479e-07
	ABCB10	-1.69025	1.68582e-13
	SULT1B1	-1.69198	7.60354e-21
	PLIN5	-1.69216	4.56454e-08
	STOM	-1.69276	8.17134e-14
	HBBP1	-1.69461	7.90722e-07
	SESN3	-1.69535	4.73301e-18
	TPM1	-1.69581	2.35447e-13
	CYSTM1	-1.69697	2.96615e-12
	AC007278.3	-1.7022	0.00108958
	PIGQ	-1.70316	1.36757e-17
	RP11-256L6.3	-1.70409	1.35441e-07
	RP11-531H8.2	-1.70414	5.76273e-06
	GHITM	-1.70499	9.86634e-30
	PHOSPHO1	-1.70757	1.28909e-15
	TGM2	-1.71102	8.76679e-16
	CTSG	-1.7164	0.00567979
	C1D	-1.71878	1.44797e-17
	ABCC13	-1.71883	2.61823e-10
	GSPT1	-1.71906	2.86462e-13
	DCUN1D1	-1.72481	9.98755e-19
	FBXO30	-1.72587	1.13279e-11
	ZNF608	-1.72673	9.61592e-09
	OSM	-1.72858	0.000353293
	CPEB4	-1.72951	2.06849e-15
	GCA	-1.73473	9.45381e-15
	GABARAPL1	-1.73699	3.48823e-18
	LTF	-1.73773	0.000367545
	RGS2	-1.73791	1.93475e-18
	GCLM	-1.74346	2.38784e-13
	CYP1B1	-1.74999	4.71916e-08
	PITHD1	-1.75093	5.92913e-23
	TUBB2A	-1.75286	0.000370607
	DPCD	-1.75331	2.03877e-11
	SLFN14	-1.75943	3.62682e-10
	DCK	-1.75944	4.99741e-12
	UGCG	-1.75969	3.37951e-11
	OSBP2	-1.7598	2.08393e-11
	ALDH5A1	-1.75997	3.21895e-19
	TBCEL	-1.76075	1.22397e-16
	COL17A1	-1.76515	0.000776076
	TMOD1	-1.76565	8.09772e-14
	OLFM4	-1.76662	0.00482441
	SIAH2	-1.77045	2.49137e-16
	LRRC75A	-1.77144	3.88507e-18
	LIN7A	-1.77928	4.49746e-25
	GALNT5	-1.78571	1.36214e-06
	UBE2H	-1.78844	8.61953e-18
	MCTP2	-1.79466	4.74074e-16
	SRXN1	-1.79709	2.43145e-06
	CNPPD1	-1.79727	6.48921e-18
	CEACAM6	-1.79832	0.00354318
	CAT	-1.7993	7.22524e-16
	TMEM252	-1.79938	7.4623e-05
	PIP5K1B	-1.80093	2.0673e-17
	SLC1A5	-1.80263	1.72799e-19
	PDE2A	-1.80312	4.8987e-07
	IL18R1	-1.80472	6.26416e-06
	SERPINB10	-1.80498	3.10936e-05
	SEMA6B	-1.80651	8.03658e-05
	LRRC2	-1.8066	4.67874e-13
	CEACAM8	-1.81307	0.00102171
	FOXO4	-1.8168	2.45733e-29
	TFRC	-1.82385	3.05402e-09
	TIAM2	-1.83245	1.16355e-14
	LINC02009	-1.83585	0.0124658
	PTGS2	-1.83677	4.75677e-10
	GCLC	-1.83855	4.07049e-17
	MICAL2	-1.84095	4.10436e-26
	ANXA3	-1.84277	4.18953e-11
	CREG1	-1.84449	6.22933e-14
	RIDA	-1.85275	3.05335e-12
	YOD1	-1.85404	4.73301e-18
	PRDX2	-1.85647	1.20087e-18
	UBE2B	-1.85939	1.11666e-15
	LIPN	-1.87141	2.83773e-10
	EPB41	-1.87163	2.1294e-25
	TRIM23	-1.87279	5.42519e-23
	NECAB2	-1.8736	6.80476e-05
	PRTN3	-1.87761	0.00406806
	MAOA	-1.88317	1.33794e-05
	POC1B	-1.88734	2.40326e-18
	PCYT1B	-1.88954	7.8034e-09
	ST3GAL4-AS1	-1.89461	6.22812e-09
	ITSN1	-1.89656	8.70647e-16
	CLEC5A	-1.90331	6.61749e-08
	GABARAPL2	-1.90737	2.24047e-17
	PSME4	-1.91052	7.08306e-26
	GDF15	-1.91502	0.000939772
	MGAM	-1.91689	4.27803e-18
	LCN2	-1.92788	4.12881e-05
	CTNNAL1	-1.92824	1.49455e-22
	EPB42	-1.92992	2.78205e-13
	ATP6V1D	-1.93237	2.46934e-24
	MAK	-1.93366	1.57044e-14
	GYPE	-1.93405	5.77586e-12
	LRRN1	-1.93826	1.82255e-09
	SELENBP1	-1.93919	2.87648e-14
	TLN2	-1.93958	1.55769e-07
	IL1RAP	-1.9446	5.45302e-17
	RNF123	-1.94518	6.29662e-28
	C4BPA	-1.94733	0.00327631
	NEDD4L	-1.94793	2.77947e-16
	CST7	-1.94992	1.59989e-06
	STYK1	-1.95497	6.73828e-08
	UROD	-1.95884	6.94521e-28
	MCEMP1	-1.95951	8.79546e-09
	IGF2	-1.96656	0.000225841
	SLC2A4	-1.97011	3.29247e-07
	ASPH	-1.97079	1.89171e-16
	ABCB5	-1.97178	2.71965e-05
	ABCA13	-1.97616	0.000307303
	CXCL1	-1.97645	5.40107e-09
	PPME1	-1.97736	2.38137e-22
	S100A12	-1.98223	1.38675e-09
	TSPO2	-1.98409	1.72439e-09
	NSUN3	-1.99318	1.3029e-19
	KLC3	-1.99638	1.79845e-10
	KAT2B	-2.00109	2.11891e-26
	HACD1	-2.00132	7.97621e-06
	HECW2	-2.00567	8.89338e-10
	ARHGEF37	-2.00573	2.37226e-12
	RNF14	-2.00615	6.31908e-21
	ATP9A	-2.01029	3.37546e-09
	OLR1	-2.02853	0.000459796
	CTB-61M7.2	-2.0288	2.5326e-12
	AHSP	-2.0317	1.49222e-16
	HP	-2.03279	2.1254e-05
	MICALCL	-2.03435	1.02573e-19
	TNXB	-2.04103	3.38808e-10
	CHIT1	-2.04732	0.000490257
	TFR2	-2.04808	1.91831e-22
	XK	-2.05431	4.45609e-21
	FNBP1L	-2.06533	3.89093e-13
	SEC14L4	-2.06743	3.26185e-13
	C1DP1	-2.08169	0.0213742
	OAT	-2.08403	1.78808e-11
	TSTA3	-2.08612	4.22156e-16
	TGM3	-2.09415	1.83706e-08
	IL1R1	-2.09601	6.80798e-15
	A4GALT	-2.10205	0.00201493
	GATSL2	-2.10612	5.21124e-10
	ARHGEF12	-2.10658	2.75538e-20
	SLC4A1	-2.11447	3.78595e-16
	BCAM	-2.11736	2.2539e-05
	MBNL3	-2.12084	7.23939e-28
	DAAM2	-2.12259	1.13709e-06
	DSP	-2.12816	0.0014195
	PTPRF	-2.12957	1.01646e-10
	KANK2	-2.12984	1.10617e-08
	ABCG2	-2.13605	7.20946e-13
	ART4	-2.13758	0.000616911
	FAM83F	-2.14932	7.33252e-06
	LINC00671	-2.16602	0.000188045
	USP12	-2.1695	2.17233e-26
	XPO7	-2.17355	8.84522e-23
	CMAS	-2.18224	1.55362e-21
	ELOVL6	-2.18351	1.03769e-10
	BPGM	-2.18427	1.32272e-15
	MOSPD1	-2.18958	6.60057e-19
	ANK1	-2.19005	1.0743e-20
	CISD2	-2.19831	1.62698e-21
	ATP2C2	-2.19854	0.000548308
	FAM46C	-2.20296	8.49148e-18
	LINC01127	-2.20441	1.94294e-16
	GYPB	-2.20936	3.96863e-13
	OSBPL6	-2.21258	6.13213e-06
	TCN1	-2.21505	1.48252e-07
	SPTB	-2.23309	1.08417e-17
	SLC6A19	-2.23874	5.25552e-06
	PNP	-2.24089	5.68872e-22
	RHCE	-2.24439	2.38398e-14
	HIGD1A	-2.25642	2.29402e-21
	ARL4A	-2.25995	1.43073e-12
	BMX	-2.26351	1.91613e-09
	HMBS	-2.26698	1.84759e-19
	NCOA4	-2.26765	1.81006e-25
	FECH	-2.26794	5.73239e-17
	CCDC68	-2.28041	2.91601e-07
	LINC00211	-2.29162	9.55616e-08
	UBXN10	-2.29472	8.87746e-11
	UBE2O	-2.29778	1.02573e-19
	RIOK3	-2.31112	1.93715e-24
	FHDC1	-2.32855	2.21707e-09
	RP11-166N6.2	-2.33619	2.08702e-06
	RP11-20B24.2	-2.33794	0.000186446
	PROK2	-2.36216	2.58399e-17
	NSUN7	-2.37606	4.5048e-11
	RP11-477H21.2	-2.38468	7.38291e-10
	RHD	-2.38786	7.19289e-16
	SOX6	-2.38927	5.96822e-21
	RNF11	-2.39	1.04678e-29
	CCNDBP1	-2.39946	7.49363e-25
	TERF2IP	-2.40148	1.00499e-36
	CNTNAP3	-2.40489	1.54357e-09
	TMCC2	-2.40512	4.7744e-12
	CXCL8	-2.4098	8.34111e-06
	CRISP3	-2.44266	7.4733e-07
	ACSL6	-2.45351	9.28804e-16
	TTC39A	-2.45504	3.02157e-13
	CLIC2	-2.46774	4.9831e-17
	LINC02207	-2.47247	2.38953e-07
	IL1R2	-2.49848	3.2934e-09
	CA1	-2.51679	4.23675e-12
	CLEC4D	-2.5501	2.97633e-10
	CA8	-2.55576	9.7964e-18
	ARG1	-2.57211	5.75094e-17
	RP11-556I13.2	-2.61253	2.10825e-08
	SERPINI1	-2.63977	1.01145e-19
	DNAJC6	-2.69375	5.83419e-13
	MMP8	-2.69764	4.11467e-07
	RHAG	-2.7035	1.33993e-11
	CTC-490G23.2	-2.70891	4.37355e-05
	ORM1	-2.77344	3.38475e-14
	EDIL3	-2.7789	7.47385e-07
	MMP9	-2.79998	1.99514e-13
	AK7	-2.81793	3.15482e-08
	RP4-568C11.4	-2.81913	2.39068e-05
	IFIT1B	-2.85297	6.0052e-15
	SPTA1	-2.97931	1.30921e-16
	THEM5	-3.03631	1.13384e-16
	GYPA	-3.05234	1.94483e-16
	CD177	-3.38235	2.87137e-09
	FAM83A	-3.5759	3.93316e-09
	ERFE	-4.53169	3.0241e-11
	RAP1GAP	-4.62884	1.08719e-10
DLO7 vs DOL0	IGHA1	6.10746	2.57083e-18
	IGHG1	5.35222	2.21661e-14
	SIGLEC1	3.457	5.29604e-17
	ETV7	2.76895	1.3405e-06
	FOXP3	2.69027	1.72646e-33
	C2	2.51911	3.49032e-08
	AC104809.4	2.49007	1.31555e-07
	ZDHHC1	2.47624	2.54415e-12
	USP18	2.41357	9.52307e-10
	BATF2	2.35493	8.89943e-08
	IGHV3-21	2.34215	8.31689e-12
	OAS3	2.27164	5.04928e-14
	PRSS33	2.22735	4.57882e-08
	IGHV3-7	2.21513	8.05345e-12
	IGLV1-44	2.19098	1.2e-07
	IGKV3-15	2.1575	8.33983e-07
	TPPP3	2.13417	3.59021e-15
	CEP55	2.12496	9.19546e-11
	PKMYT1	2.1183	6.40108e-08
	OASL	2.10945	1.04769e-15
	IGKV4-1	2.08816	1.3774e-10
	KNDC1	2.07935	4.30287e-06
	ASB2	2.07894	1.24207e-08
	AC233755.1	2.07319	4.6245e-05
	C1QA	2.06273	3.20813e-07
	LY6E	2.01125	4.10941e-18
	IFI44L	2.00949	3.90548e-06
	CDT1	2.00816	6.69785e-13
	JCHAIN	2.00608	9.15885e-18
	AC137932.6	1.99924	1.89182e-09
	IFIT1	1.99323	3.33951e-07
	GINS2	1.96393	2.91578e-13
	SERPING1	1.94502	3.50812e-09
	ZNF703	1.93067	8.72921e-26
	CYB561	1.92333	5.18737e-18
	CCR4	1.90716	7.19037e-21
	MX1	1.90573	6.91597e-11
	IDO1	1.90529	4.10532e-05
	IGKC	1.9042	6.5728e-15
	CTLA4	1.90082	2.50556e-16
	CXCR3	1.86744	2.1009e-25
	UHRF1	1.86436	4.54135e-12
	KLHDC7B	1.86332	1.5603e-13
	IGHV3-33	1.863	7.47918e-07
	SPATS2L	1.86104	7.44833e-12
	ZBP1	1.85659	7.77625e-18
	CKB	1.84752	3.70865e-10
	C1QB	1.84525	0.000159781
	HES4	1.832	2.81585e-07
	LINC00176	1.82167	0.000852221
	IGKV3-20	1.82059	7.02427e-10
	GPBAR1	1.8101	4.90585e-21
	HIC1	1.8072	1.22825e-13
	CDCA5	1.80681	3.1562e-08
	VIL1	1.80269	1.94712e-07
	IFI44	1.78829	9.07571e-06
	IFI6	1.7835	9.53893e-09
	TBX21	1.78082	8.80911e-17
	SIGLEC8	1.7772	2.25011e-05
	IGKV1-5	1.76914	2.61687e-08
	IGHV3-15	1.7655	3.31486e-08
	UPK3A	1.76466	0.00102769
	IL2RA	1.75476	9.84082e-18
	IGHV1-2	1.75292	5.65181e-07
	XCL2	1.75268	2.95779e-07
	CDC45	1.7481	4.71243e-08
	SLC46A1	1.74366	2.68536e-09
	TIGIT	1.74306	8.80128e-19
	IGLC2	1.74041	1.60708e-11
	AURKB	1.73464	1.37891e-07
	SMPD3	1.72775	8.51328e-11
	AQP10	1.72609	1.10612e-05
	LYNX1	1.72371	3.61751e-06
	BEND2	1.72294	1.37803e-10
	C9orf172	1.7214	9.70986e-08
	IGHV4-39	1.71914	1.48715e-06
	LGALS9C	1.70768	0.000158944
	OAS1	1.69966	5.01336e-12
	LGALS2	1.69463	2.1928e-08
	OXTR	1.69437	2.48694e-06
	AATBC	1.69022	2.21529e-11
	AGRN	1.68554	1.79349e-08
	IGHV3-23	1.6796	3.80242e-07
	ASCL2	1.67363	8.78672e-18
	AP003774.6	1.64769	4.5779e-07
	CHPF	1.624	2.22386e-14
	SLC6A12	1.60939	1.43375e-05
	IGHV3-48	1.60865	0.000860881
	C1QC	1.59817	0.00118922
	NEURL1	1.59731	3.79999e-13
	IGHM	1.59135	6.47798e-13
	AP003774.4	1.58767	8.22806e-06
	CLEC2L	1.58582	0.000161617
	CDKN1C	1.57834	1.6955e-11
	FOXM1	1.56666	4.48686e-06
	RECQL4	1.56323	2.47032e-07
	ADGRG1	1.5413	2.3325e-10
	DUSP5	1.54081	7.80737e-11
	GPR68	1.53504	2.59122e-08
	HERC5	1.53442	3.34927e-06
	ABCC3	1.52427	1.51174e-17
	WDR90	1.5237	2.50659e-11
	UBE2C	1.52132	3.75493e-06
	GBP4	1.51334	7.76157e-10
	NMUR1	1.50715	1.46211e-07
	IL2RB	1.50678	3.67013e-18
	IGLV2-14	1.49716	4.37321e-07
	XX-FW83563B9.5	1.49709	1.31905e-08
	IGHV1-18	1.49673	5.50884e-06
	ODF3B	1.49262	3.20905e-15
	MRAS	1.48394	1.42643e-07
	IGKV3-11	1.48208	3.91284e-05
	CCNE1	1.48148	2.93975e-06
	C16orf86	1.47928	1.17638e-07
	GBP1	1.47539	2.27546e-09
	RRAS	1.47422	1.63811e-15
	TNFRSF18	1.46806	3.02392e-06
	XAF1	1.4673	6.6218e-10
	KHK	1.46565	1.15397e-08
	MGC16275	1.46275	5.08638e-06
	MDGA1	1.46028	0.000277137
	IGLV3-19	1.45786	7.29143e-06
	IL32	1.45757	4.39352e-28
	S1PR5	1.4571	0.000123395
	TFCP2L1	1.45696	0.00129337
	ISG15	1.4538	1.85453e-07
	KIFC1	1.4526	3.08986e-05
	NPTXR	1.44928	1.04769e-06
	CLEC4F	1.43602	0.00985271
	SPINT1	1.43346	5.96415e-13
	DNM1	1.43172	1.67882e-05
	IGLV2-23	1.4315	4.37654e-05
	FAM111B	1.4281	4.49407e-07
	JUP	1.41925	1.74341e-08
	GNLY	1.41803	7.14118e-07
	DHX58	1.41485	1.68197e-11
	RRM2	1.4082	0.000103976
	WDR62	1.40799	1.5864e-08
	HRAT92	1.40612	4.21665e-07
	CDC6	1.39808	5.28527e-06
	SCO2	1.39613	1.12275e-15
	IGLV2-11	1.39527	0.000213881
	MPIG6B	1.39435	6.05234e-09
	FAM83G	1.39324	3.20221e-08
	FDXR	1.3911	7.34659e-10
	CXCL10	1.38978	0.0243981
	RIN1	1.3869	5.16256e-06
	LIMS2	1.38592	4.83077e-15
	PAOX	1.38385	2.67297e-08
	IGHV5-51	1.38022	1.94146e-05
	COL8A2	1.37918	1.93481e-06
	PXDN	1.3788	7.43619e-05
	CDCA3	1.37815	4.5281e-06
	OAS2	1.36341	3.21765e-12
	ABI3	1.35952	7.15358e-38
	ALOX15	1.35944	0.00221132
	IFIT3	1.35739	4.44792e-06
	ACOT7	1.35162	7.05635e-17
	SSBP4	1.3515	2.96808e-44
	FNDC10	1.34951	8.20484e-08
	ZWINT	1.34883	1.66409e-09
	NRGN	1.34534	3.4452e-09
	PLEKHF1	1.34524	4.45226e-14
	ITGA2B	1.34419	3.28709e-07
	HIVEP3	1.34359	9.99408e-21
	MYOF	1.33999	2.49525e-06
	MATK	1.33683	2.28005e-15
	SPON2	1.33567	2.45994e-08
	LRRC45	1.33396	3.31925e-14
	KIF18B	1.33318	0.00388174
	FGFBP2	1.33163	7.77308e-05
	NOS3	1.32653	1.25637e-09
	COMTD1	1.32599	6.25869e-11
	AP001062.7	1.32537	5.72938e-07
	PLA2G4C	1.32246	1.25438e-05
	SDC3	1.32201	0.00161894
	NTHL1	1.31791	5.77829e-10
	NPDC1	1.31723	2.45507e-13
	PLD4	1.3165	1.55412e-18
	TSPAN9	1.31602	2.19293e-08
	ADA	1.31525	9.80743e-18
	GIPC1	1.31375	1.99609e-18
	ABLIM3	1.31245	1.4387e-06
	NCAPH	1.31227	0.000221583
	LAMB2	1.31081	5.3527e-05
	ERBB2	1.30935	5.0356e-09
	PRF1	1.30767	3.92869e-09
	CDK18	1.30752	1.34376e-08
	RP11-23P13.6	1.3055	1.37214e-05
	TMEM86A	1.30403	5.45608e-05
	PSRC1	1.30293	6.00751e-08
	NUDT14	1.30223	4.24701e-13
	NCR3	1.29849	2.61336e-08
	H1FX-AS1	1.29775	5.28336e-08
	LGALS3BP	1.29578	1.72555e-17
	PIK3R6	1.29236	2.11991e-15
	GOLGA7B	1.29116	9.65829e-10
	HSPA7	1.28902	0.0168306
	CHCHD10	1.28807	3.48235e-38
	CHEK1	1.2854	2.89494e-06
	TRAV8-4	1.28359	4.08516e-05
	MOV10	1.28174	5.23657e-18
	FBXL8	1.28081	2.20143e-06
	MYL9	1.2806	0.00129048
	CLIC3	1.27721	0.000131618
	ABCB9	1.27653	7.26731e-07
	CD7	1.27256	2.20096e-18
	CCDC134	1.27248	1.52558e-05
	S1PR2	1.27158	1.60965e-05
	TMEM201	1.27126	4.29203e-08
	TRAV3	1.26589	7.4755e-06
	SLC25A22	1.26444	5.29839e-17
	SBK1	1.26379	8.86633e-14
	MCM4	1.26236	5.46799e-15
	ESPL1	1.25839	0.000112445
	RHOC	1.25807	1.2253e-15
	FRMD3	1.25494	2.45857e-13
	FANCA	1.25228	8.42579e-16
	IFI35	1.24687	3.35775e-13
	DLG3	1.24423	3.56427e-06
	IGLV3-21	1.24205	0.000406008
	ITGB7	1.23921	3.04729e-15
	B3GNT7	1.23896	8.62848e-07
	RTP4	1.23729	1.02626e-06
	FXYD6	1.23689	1.58932e-07
	TYMS	1.23638	1.83235e-05
	DTL	1.23231	0.000299839
	C14orf80	1.22989	2.35357e-13
	PHGDH	1.22943	1.84788e-08
	PRADC1	1.22145	1.47175e-10
	GZMH	1.22032	0.00074172
	KCNC3	1.2196	4.49966e-08
	LRFN4	1.219	6.90749e-09
	RP3-395M20.12	1.21834	3.50408e-10
	NID1	1.2162	2.4556e-08
	ACSF2	1.21563	6.96511e-13
	BST2	1.21434	2.81121e-13
	CBR1	1.21368	6.83181e-09
	ARL2	1.21317	1.75435e-13
	SPSB1	1.21285	6.02383e-10
	H1FX	1.21259	4.51183e-31
	CECR1	1.21037	6.22798e-25
	RPS6KA4	1.2103	5.59248e-25
	CARD9	1.20741	1.24095e-11
	C7orf50	1.20595	1.03404e-11
	EXOSC5	1.20294	2.82763e-10
	KCNMB1	1.20028	4.52939e-05
	C11orf84	1.20022	8.54243e-11
	CAMK1	1.19963	6.09826e-11
	CRYM	1.19902	0.0122245
	SNPH	1.199	8.84959e-12
	HIST1H2AG	1.19799	4.90437e-05
	CX3CR1	1.19768	9.18027e-08
	PHF19	1.19728	9.45686e-33
	TMEM238	1.19718	0.000382577
	PARP10	1.19713	3.08156e-27
	GP6	1.19663	2.28454e-07
	VAMP5	1.19428	1.7652e-11
	ACOT2	1.19356	1.18831e-06
	TMCO4	1.19297	3.11652e-11
	IL12RB1	1.19135	3.65929e-15
	DENND6B	1.19055	1.12909e-13
	TRBV6-5	1.1887	2.5154e-05
	MEX3D	1.18863	2.96306e-07
	CCDC85B	1.18742	1.28273e-23
	FASLG	1.18727	6.48486e-05
	C2orf81	1.18684	0.000343366
	TONSL	1.18521	2.07752e-07
	PACSIN1	1.1841	7.38214e-05
	RP11-449P15.2	1.18381	0.000149293
	GP9	1.18174	7.61347e-08
	LAMP3	1.18067	0.00989972
	CHST12	1.18032	7.95046e-20
	FEN1	1.17974	1.61283e-13
	ZC3H12D	1.17847	1.01538e-10
	ATP6V0E2	1.17828	3.99461e-13
	MLC1	1.17661	1.1126e-13
	PARP3	1.17458	1.89186e-07
	FBXO6	1.17448	5.93606e-10
	RARRES3	1.17445	9.28874e-13
	FASN	1.17406	2.30781e-22
	ARHGEF10L	1.17223	3.29755e-08
	CCDC28B	1.17169	1.18392e-13
	NFE2L3	1.1703	2.1919e-08
	SLC2A6	1.16622	1.20031e-15
	RHOBTB1	1.16523	5.56008e-09
	NOXA1	1.16469	3.94914e-05
	IL15RA	1.16344	4.79393e-08
	LAP3	1.16216	5.28737e-08
	LRRC3	1.16002	0.000366222
	PTGIR	1.15965	9.02765e-12
	EPSTI1	1.15939	1.47401e-06
	ID3	1.15846	7.63177e-12
	SLC27A3	1.15767	7.60344e-12
	PIEZO1	1.1572	3.96924e-25
	PLXND1	1.15527	1.77972e-10
	ST6GALNAC1	1.15478	0.00158405
	CCL5	1.15452	9.76725e-10
	SNX32	1.15352	0.00127502
	LLGL2	1.15235	5.93612e-14
	TRBV20-1	1.15119	8.85132e-08
	IGLC3	1.14968	3.07408e-06
	SYNM	1.1487	0.00673575
	SHMT2	1.14789	1.64284e-37
	THEM6	1.14648	1.54046e-12
	MFSD3	1.1462	5.49747e-08
	KIAA1522	1.14402	9.54382e-08
	LFNG	1.14334	1.15096e-19
	NAPSB	1.1433	0.000130643
	WDR54	1.14286	4.32073e-11
	GATA3	1.1427	1.02124e-17
	MZB1	1.14255	4.06023e-06
	ACRBP	1.14194	2.13356e-11
	APOL1	1.14187	6.83777e-09
	CD4	1.14011	2.11366e-25
	PPARGC1B	1.14008	7.83485e-10
	LRFN3	1.14008	2.2249e-07
	FPGS	1.1399	2.21553e-21
	POLD1	1.13978	8.53384e-20
	TCF19	1.13936	2.53357e-08
	TMEM160	1.13924	1.00502e-16
	LIPH	1.1382	0.000619182
	TRAV8-3	1.13789	0.000207755
	NCAM1	1.13662	3.93006e-06
	DHRS3	1.13654	1.29962e-13
	CDCA4	1.13595	4.69896e-11
	PCP2	1.13528	0.000750418
	PML	1.13508	1.47618e-16
	ENG	1.13451	8.95038e-09
	CLU	1.13436	1.62756e-08
	APOBEC3D	1.134	1.771e-19
	CAPN15	1.13393	6.54089e-34
	GLMP	1.13387	3.28287e-13
	FCRL6	1.13333	1.38134e-05
	DTX1	1.13143	8.26714e-07
	DOK2	1.13098	1.19588e-16
	ZNF683	1.12872	0.0090594
	DBP	1.12864	1.97812e-18
	FAM110A	1.12501	4.84022e-18
	TMEM161A	1.12477	1.71122e-13
	EPOP	1.12411	7.17593e-05
	LGALS9	1.12392	7.1364e-16
	PTGDR2	1.12345	5.21161e-05
	SLC27A1	1.12333	4.75796e-12
	PF4V1	1.12301	0.000112087
	HGH1	1.12257	3.90287e-15
	BCL9L	1.12137	1.71757e-13
	TRAV26-1	1.12103	1.33193e-05
	BAK1	1.12094	2.58667e-22
	SPOCD1	1.12044	0.000785455
	TP53I13	1.11785	6.45976e-15
	NKG7	1.11756	8.04098e-11
	ARPIN	1.11696	0.0176741
	ANO9	1.11689	1.19885e-08
	EPS8L2	1.11637	0.000396569
	LLGL1	1.1156	1.54171e-20
	NAGPA	1.11471	7.01837e-23
	FBXL6	1.11408	4.71069e-09
	ADCK5	1.11206	1.20495e-09
	TRAV13-1	1.11196	2.50435e-05
	GIPC3	1.1107	6.67594e-07
	SNX33	1.10938	4.73357e-10
	C4orf48	1.10886	1.41524e-08
	RP11-124N14.3	1.10875	0.000432371
	FAM213B	1.10817	3.49671e-24
	ZFYVE28	1.10795	2.25221e-06
	NOC4L	1.10777	1.19885e-08
	PIDD1	1.1069	2.29745e-10
	CDC25B	1.10662	1.52131e-14
	TMEM229B	1.10551	1.07524e-15
	CXCR2P1	1.10348	5.04827e-08
	ALDH16A1	1.10338	2.38555e-30
	RHPN1	1.10318	2.09717e-07
	ZNF414	1.10259	8.11747e-13
	CLC	1.09992	0.000600975
	PAQR4	1.09941	2.27615e-12
	IGHV3-30	1.09887	0.00383528
	CRIP2	1.09856	0.000115745
	CD27	1.09832	3.69163e-12
	GAS2L1	1.09813	1.40916e-09
	AP1S1	1.098	1.91447e-12
	CACNB1	1.0965	2.05318e-07
	DGCR6L	1.09551	3.28564e-14
	FOXP4	1.09466	1.71179e-14
	PSME2	1.09428	6.44345e-13
	DCPS	1.09267	1.64373e-15
	PARD6A	1.09257	0.000129162
	CLIP3	1.09116	1.44507e-05
	WDR34	1.09025	3.6944e-10
	F2RL3	1.09015	0.000360081
	TELO2	1.08994	6.3449e-34
	DAGLA	1.08931	1.02577e-07
	TEF	1.08865	4.77954e-07
	INF2	1.08857	1.44604e-12
	IDUA	1.08809	1.50355e-07
	OSBPL5	1.08686	2.1454e-23
	HEXIM2	1.08668	1.33353e-07
	FBLN7	1.08651	1.43881e-06
	MCRIP2	1.08651	2.60824e-08
	EIF3FP3	1.08576	0.00309513
	KCTD17	1.08522	9.80065e-09
	EVA1B	1.08447	1.3522e-10
	ITGA3	1.08359	0.000503001
	THOC3	1.08338	7.95344e-07
	SAPCD2	1.08167	4.40431e-07
	TP53TG1	1.08133	1.27221e-06
	TSPOAP1-AS1	1.07894	1.87201e-14
	CST3	1.07764	9.10271e-13
	DPP7	1.07741	1.77279e-22
	APOBEC3G	1.07726	1.15593e-23
	RAD51	1.07682	0.00308172
	PLK1	1.07501	0.000583415
	AC147651.4	1.07479	0.000595251
	TOX2	1.07454	7.82411e-06
	PMVK	1.07434	3.03395e-17
	STAT2	1.07364	1.08079e-11
	SIGIRR	1.07318	1.27882e-19
	GALM	1.07282	1.97783e-11
	TTC22	1.07252	1.71259e-08
	TMEM8B	1.07169	6.64837e-08
	THOP1	1.07119	1.26759e-13
	IGFBP4	1.07094	0.000184324
	BICDL1	1.07084	5.3228e-13
	KCNH3	1.0705	1.78432e-07
	IGLV1-40	1.06949	0.00347551
	RP11-367G6.3	1.06766	2.02398e-07
	AQP3	1.06539	2.79788e-13
	SPNS3	1.06496	1.20692e-05
	CD101	1.06485	1.8655e-08
	SIT1	1.06412	2.15002e-15
	TSPAN4	1.06381	6.92719e-08
	DDX11	1.06257	0.00124521
	CRYL1	1.06039	3.26936e-08
	RHOBTB2	1.05942	4.07508e-09
	EPHB2	1.05927	0.00446864
	ASPHD2	1.05825	1.98114e-08
	TRBV27	1.05701	0.00111482
	ATP13A1	1.0556	1.78564e-44
	PGAM1P8	1.05303	0.00271469
	SHCBP1	1.05247	0.00147022
	RPP25	1.05195	1.08713e-05
	SPX	1.05161	0.000629816
	ECI1	1.05047	1.13939e-11
	SENCR	1.05029	6.59934e-05
	KLC2	1.0499	6.7227e-07
	IFIT2	1.04874	8.05727e-05
	ADAMTS7P1	1.0482	0.00295254
	GBP5	1.04782	0.000111213
	TRAPPC6A	1.04649	3.24737e-14
	GNAZ	1.04649	2.18991e-07
	TRBV7-2	1.0461	0.000364496
	FOLR2	1.04579	0.000242714
	SLC25A1	1.04494	7.04857e-17
	GAS6-AS1	1.04342	8.71108e-05
	WDR18	1.04342	1.83279e-18
	ACP2	1.04309	2.16041e-12
	ALDH1B1	1.04294	5.28843e-05
	MEOX1	1.04157	0.000358993
	NKD1	1.04136	5.19175e-07
	LINC00265	1.0412	0.000183836
	NUP210	1.04087	1.00622e-25
	VASH1	1.04073	1.80531e-06
	FBXO41	1.04051	1.4754e-16
	CD5	1.04027	4.42548e-14
	IQSEC2	1.03894	1.01722e-07
	PYROXD2	1.03828	2.8953e-07
	XRCC3	1.03737	6.36839e-07
	SLC25A23	1.03729	2.80739e-07
	VWF	1.03701	3.29028e-05
	TTYH3	1.0364	9.49963e-19
	PTRH1	1.03577	8.08636e-06
	DNPH1	1.03569	3.22401e-10
	CORO1B	1.03487	1.32307e-18
	ORC1	1.03319	8.89059e-07
	MYCL	1.03316	7.21931e-09
	SAMD4A	1.03116	0.000298197
	SNED1	1.02921	0.000366146
	SAC3D1	1.02877	8.15985e-09
	PCBD1	1.02831	1.47548e-05
	SEC14L5	1.02759	0.00498661
	FAM207A	1.02756	5.47784e-11
	SCRIB	1.02665	1.05235e-20
	PSMB9	1.02542	6.68837e-11
	ENDOG	1.02517	1.23687e-08
	CTSW	1.02466	1.63148e-07
	STAC3	1.02453	4.33153e-10
	ATAD3A	1.02327	5.9062e-15
	COMMD4	1.01968	9.07119e-12
	CEP131	1.01928	6.08797e-11
	ZNF593	1.01884	1.62249e-06
	PWWP2B	1.01827	3.16667e-15
	NRROS	1.01734	1.66794e-17
	TESK1	1.0171	1.26581e-17
	DBH-AS1	1.01687	0.000104177
	ZNF385A	1.01579	6.74205e-10
	C1orf216	1.01497	3.39054e-08
	PTCRA	1.01407	1.74706e-05
	XXbac-BPG248L24.12	1.01337	7.51534e-05
	TGFBR3	1.01313	0.000147445
	RHOF	1.01258	7.86381e-21
	PLXNB2	1.01242	6.95325e-11
	SPHK2	1.01237	1.80679e-14
	AFAP1	1.01151	0.000419749
	PUSL1	1.01119	1.3878e-08
	TSEN54	1.01099	5.75757e-18
	RNASEH2A	1.01029	6.64796e-08
	MFGE8	1.00995	1.67217e-06
	PRKAG2-AS1	1.00971	0.000708934
	WFS1	1.0095	0.00125576
	BACE1	1.0092	0.00170808
	AC144652.1	1.00823	0.000263468
	AFAP1L2	1.00805	1.06909e-06
	RNF208	1.00804	0.000311147
	MKI67	1.00763	0.00324367
	CHTF18	1.00759	9.65508e-08
	GTSE1	1.0071	0.0019915
	MRM1	1.00704	2.56613e-07
	CALHM2	1.0069	2.55583e-09
	E2F1	1.00674	5.97122e-08
	LRRC56	1.0064	0.00289418
	SH2D2A	1.00615	1.5212e-06
	SORBS3	1.00597	5.5524e-08
	GZMB	1.00584	0.000342813
	UBA7	1.0057	1.17379e-21
	CISD3	1.00565	1.07728e-09
	LINC00116	1.00564	3.00146e-06
	MRPL12	1.0054	9.91446e-08
	TNFSF12	1.00509	5.89153e-14
	PNOC	1.00451	0.000176092
	PARP12	1.00431	7.31838e-12
	C17orf67	1.00425	0.00675891
	PTGDR	1.00301	3.70177e-06
	BISPR	1.00291	1.88561e-05
	FAM173A	1.00233	3.08742e-09
	ITGB3	1.00222	0.000138078
	ADCK2	1.0013	1.19354e-14
	PDGFA	1.00104	0.000140618
	RFTN1	1.00086	3.49054e-26
	GRB10	-1.00149	2.04604e-06
	HSPE1P18	-1.0024	0.00191181
	SLC16A6	-1.0034	1.84346e-09
	AGBL5	-1.00486	2.9566e-12
	STAG2	-1.00502	2.38135e-34
	CKLF	-1.00588	1.14903e-09
	RAB6A	-1.00733	3.68176e-24
	SLC25A46	-1.00768	7.12434e-17
	BEST1	-1.01059	2.45394e-08
	MARCKS	-1.01165	1.43591e-10
	AC009403.2	-1.0117	1.74696e-05
	BTBD19	-1.01222	0.00180612
	ZNF117	-1.01252	2.37536e-05
	ZNF143	-1.01512	2.18517e-27
	FKBP9	-1.01538	0.000728118
	LHPP	-1.01677	5.52967e-11
	MOB4	-1.01712	7.01013e-10
	PSMD4	-1.01788	9.34839e-21
	RICTOR	-1.01958	5.64662e-17
	CAB39	-1.02015	2.20877e-16
	GTDC1	-1.02181	6.95098e-18
	AKAP8L	-1.02222	1.77901e-13
	AMN1	-1.02264	1.37916e-10
	UBXN2B	-1.02325	7.46022e-18
	DLEU2	-1.02371	3.38103e-06
	BAG2	-1.02557	1.33841e-05
	ST3GAL2	-1.026	5.6181e-17
	TRPM6	-1.02615	2.90551e-07
	TGFA	-1.02809	8.52418e-10
	ABHD13	-1.02884	3.42652e-13
	BTNL8	-1.02886	0.000105266
	RUBCNL	-1.03092	1.49945e-09
	NME8	-1.03093	0.000250681
	KBTBD7	-1.03147	2.60127e-12
	PJA2	-1.03203	2.90305e-26
	ZNF438	-1.03321	2.9517e-09
	AL592183.1	-1.03433	0.0176578
	FBXL3	-1.03438	1.17792e-25
	CALCOCO2	-1.03493	9.22093e-23
	RANBP9	-1.03517	3.81391e-28
	OR7E38P	-1.03561	6.16594e-05
	PPP1R15A	-1.03573	4.69099e-11
	UBR2	-1.03711	8.06486e-30
	LNPK	-1.03734	3.09913e-15
	AFTPH	-1.03755	3.05272e-32
	ASNA1	-1.0376	4.47836e-20
	NEDD4	-1.03787	5.54083e-12
	RP11-44F14.1	-1.03894	1.02783e-09
	BRK1	-1.04044	4.29663e-24
	TIAM2	-1.04066	1.65957e-08
	PCMT1	-1.04161	1.51141e-16
	UBE2M	-1.04172	2.08503e-17
	NUP153	-1.04234	4.28225e-17
	TBC1D15	-1.04505	5.56291e-21
	ERLIN1	-1.04558	3.23857e-08
	MED12L	-1.04676	0.000729761
	CSGALNACT2	-1.04938	5.07117e-18
	HMGN5	-1.04977	7.51601e-07
	RNF144B	-1.05041	5.00864e-09
	CKS2	-1.05045	8.12652e-07
	CXCR2	-1.05078	1.19655e-11
	ZSCAN5A	-1.05101	5.1033e-07
	PTS	-1.05111	2.29516e-08
	REPS2	-1.05286	2.15943e-12
	SKAP2	-1.05314	4.04916e-14
	TTPAL	-1.05329	6.04088e-14
	RNF141	-1.0536	7.25524e-13
	TXNDC16	-1.05438	4.46296e-14
	NANS	-1.0545	1.164e-11
	NAA50	-1.05465	2.18124e-30
	CDK14	-1.05465	3.69309e-10
	OSBPL8	-1.05481	1.55842e-20
	SLC11A1	-1.05501	1.71825e-08
	GAB1	-1.05533	7.09911e-14
	EPN2	-1.05548	1.95438e-06
	CXCR1	-1.05559	1.45307e-08
	RNF139	-1.05562	2.37653e-14
	HIST1H2BD	-1.05575	2.46282e-08
	C18orf8	-1.05672	4.33623e-15
	CCDC18	-1.05691	8.23895e-10
	STOML2	-1.05722	3.59021e-15
	HIST3H2A	-1.05729	6.36415e-05
	TNPO1	-1.05744	3.37261e-17
	FAM83D	-1.05751	0.00135255
	MED13L	-1.05775	1.53597e-25
	FAM120AOS	-1.05859	4.75509e-32
	KCMF1	-1.06007	3.04406e-22
	ENTPD1	-1.06013	1.18976e-11
	PCNX1	-1.06016	1.89772e-18
	COX20	-1.06041	1.99694e-23
	BROX	-1.06063	2.6524e-22
	LSM12	-1.06076	3.23532e-05
	CITED2	-1.0608	4.00251e-08
	TRIQK	-1.06174	2.09011e-12
	PTGES3	-1.06203	1.27936e-21
	RNF149	-1.06238	3.16667e-15
	CCDC186	-1.0634	1.63751e-35
	SSBP3	-1.06483	6.06796e-22
	FNIP1	-1.06494	4.89615e-24
	FAM89B	-1.06533	7.38947e-12
	TNFRSF10C	-1.06574	7.22264e-10
	RAB36	-1.06648	5.91866e-05
	MTMR3	-1.0681	6.43486e-21
	PLEKHA3	-1.06877	4.02809e-22
	EXOC6	-1.06908	8.57928e-12
	TDP2	-1.07041	2.31499e-22
	ATP13A3	-1.07101	5.24391e-10
	WAC	-1.07118	8.67805e-40
	PRDX5	-1.07171	1.52131e-14
	APLF	-1.07174	5.80363e-05
	FBXO34	-1.07186	1.94325e-13
	SUDS3	-1.07335	3.37949e-26
	TET2	-1.07356	5.50076e-21
	STK17A	-1.0738	7.03833e-21
	SOS2	-1.07401	1.03955e-18
	DNAJA1	-1.07416	4.41216e-28
	UQCRB	-1.07448	4.04702e-18
	S100A9	-1.07565	4.56336e-07
	DLGAP1-AS1	-1.07588	5.85562e-09
	BRD4	-1.07656	1.12045e-31
	TLR8	-1.07762	8.70606e-11
	FAM157C	-1.0781	0.00015823
	IFNGR1	-1.07967	2.13291e-14
	ROPN1L	-1.0801	1.08783e-06
	SGMS2	-1.08099	1.82007e-09
	TNFRSF9	-1.08151	0.000576021
	PRPF18	-1.08236	1.96792e-12
	VCPKMT	-1.08339	3.11213e-11
	GOLGA7	-1.08479	3.86859e-21
	C11orf58	-1.08664	1.26533e-24
	MAP2K2	-1.08724	1.1615e-21
	TPT1	-1.08764	2.50226e-21
	TRIB1	-1.08773	6.67272e-06
	TNFAIP6	-1.08776	1.63573e-06
	LIN54	-1.08899	8.42987e-20
	VAMP4	-1.09073	1.02191e-14
	DNAJA2	-1.09169	1.08825e-21
	GATS	-1.09353	1.26567e-09
	MPZL3	-1.09372	2.29868e-12
	MT-RNR2	-1.09419	6.88138e-17
	SRGN	-1.09447	1.25621e-14
	FBXW4	-1.09487	3.86687e-08
	BRWD3	-1.0956	2.74602e-20
	PICALM	-1.09581	9.40981e-21
	APOM	-1.09662	7.6301e-05
	P2RY13	-1.09722	2.24445e-13
	PER1	-1.09798	0.000196868
	RP11-734J24.1	-1.09902	2.08733e-05
	RP11-355B11.2	-1.09907	2.07416e-05
	RBPJ	-1.09952	5.71865e-21
	CREBL2	-1.10023	2.87352e-26
	LINC00694	-1.10053	2.0935e-05
	TRMT1L	-1.10221	2.71272e-16
	FDFT1	-1.10315	9.45342e-11
	C2orf88	-1.10341	2.1533e-06
	SH3BP5L	-1.10384	4.25479e-18
	SUPT4H1	-1.10464	1.07485e-22
	SUCO	-1.10528	1.6155e-22
	PAIP2	-1.10553	6.30691e-32
	ASNSD1	-1.10566	2.55085e-17
	NDUFA2	-1.10634	1.54903e-12
	RPL21	-1.10737	1.30672e-09
	FCGR2A	-1.10948	1.4406e-11
	PYGL	-1.10978	1.04535e-08
	ALOX5AP	-1.11078	9.9753e-06
	VPS26A	-1.11179	2.26307e-19
	FAM122A	-1.11256	4.58435e-27
	GNAQ	-1.11318	5.01558e-22
	COX6B1	-1.11362	8.48491e-19
	DPH3	-1.11471	3.26214e-23
	THAP5	-1.11591	4.1609e-20
	RP3-368A4.6	-1.11597	6.52823e-07
	AC074289.1	-1.11703	1.23985e-09
	CYB5R3	-1.12005	4.05755e-22
	PANK3	-1.12061	1.81847e-22
	HYAL3	-1.12071	1.07318e-07
	PLBD1	-1.12112	3.70408e-09
	LY96	-1.12149	1.2769e-07
	B4GALNT3	-1.12214	0.0451626
	DGAT2	-1.12322	1.57093e-07
	EIF1	-1.12336	2.81224e-14
	UBR5-AS1	-1.12365	1.6085e-14
	ENTPD7	-1.1237	0.000277216
	CHMP3	-1.12563	4.15446e-48
	COX7A2	-1.12706	3.29846e-13
	BRAF	-1.12895	1.3093e-25
	DCP1B	-1.12944	1.29316e-12
	MALAT1	-1.12977	1.49835e-17
	ZNF271P	-1.13011	6.36192e-48
	EIF5A2	-1.13073	1.62138e-06
	CCDC34	-1.13142	1.64621e-07
	TMED7	-1.13398	1.26374e-08
	TMCC3	-1.13629	4.0581e-20
	MAK	-1.1367	3.70226e-07
	FPGT	-1.1373	2.98138e-08
	DUSP1	-1.13749	2.86537e-05
	RP11-256L6.3	-1.138	1.68354e-05
	USF3	-1.1387	6.22798e-25
	ZNF354A	-1.13931	2.07871e-13
	RYBP	-1.13998	4.64775e-31
	NLRC4	-1.14023	6.39986e-09
	UBE2K	-1.14053	2.11872e-27
	FCGR1B	-1.14058	0.00013418
	SLC18B1	-1.14113	6.39164e-13
	ZDHHC3	-1.14221	6.27894e-29
	TAB2	-1.14426	3.19266e-38
	IFNAR1	-1.14464	1.0997e-15
	AC008984.2	-1.14484	0.00143458
	SH3GLB1	-1.14589	1.79174e-27
	C1orf52	-1.14641	3.05889e-16
	CYP4F3	-1.14653	1.27589e-05
	SERINC3	-1.14658	9.78896e-35
	NUP98	-1.14777	2.95549e-29
	RP11-65L3.2	-1.1487	0.000121227
	RAP1A	-1.14876	4.73816e-27
	MSI2	-1.15005	2.82741e-19
	MED21	-1.15024	5.98787e-11
	AKIRIN1	-1.15106	9.56555e-36
	RAB27A	-1.15178	2.00096e-16
	MST1	-1.15252	2.9549e-05
	SCOC	-1.15257	4.23146e-14
	HES6	-1.1542	0.000692462
	E2F4	-1.15448	4.53808e-20
	SGMS1	-1.15457	3.22809e-16
	HPGD	-1.1548	4.00217e-06
	ZNF493	-1.15482	1.54551e-11
	KIDINS220	-1.15497	3.68553e-37
	TK1	-1.15532	9.87091e-07
	FEM1C	-1.15589	2.09919e-14
	UCP2	-1.15617	1.22743e-15
	TMBIM1	-1.15647	1.78189e-31
	ALPL	-1.15789	1.08385e-07
	ZFYVE1	-1.15889	5.22476e-18
	RGL4	-1.16059	2.54895e-06
	ATP7A	-1.16135	1.15554e-15
	ST7	-1.16155	9.67883e-10
	PNKD	-1.16294	1.44229e-06
	FAM157A	-1.16376	1.36182e-06
	FTH1	-1.16419	2.1724e-14
	MMP24-AS1	-1.16562	3.5112e-17
	RPGR	-1.16955	8.34562e-19
	STXBP3	-1.17071	7.32906e-20
	TSPAN17	-1.17265	4.44074e-06
	RRAGA	-1.17336	1.35079e-21
	RP11-1319K7.1	-1.17375	0.000423746
	SRPK1	-1.17394	5.65452e-16
	STRAP	-1.17424	3.25041e-36
	YIPF3	-1.17471	2.23602e-24
	GSK3A	-1.17494	5.13316e-29
	NUCB1	-1.17567	6.37655e-23
	SAP18	-1.17635	3.27712e-33
	QSOX2	-1.17669	5.21401e-13
	KREMEN1	-1.17776	9.17558e-06
	MPO	-1.1779	0.0269468
	LINC02158	-1.18049	9.216e-06
	TBL1XR1	-1.18239	6.76147e-30
	SEMA3C	-1.18273	8.44347e-06
	KIF1B	-1.18338	1.08998e-08
	PRDM5	-1.18498	9.31511e-06
	ELOA-AS1	-1.18537	5.93286e-07
	CREBRF	-1.18624	5.23877e-29
	TCF3	-1.18706	7.05635e-17
	PELI1	-1.18784	8.62293e-19
	STX18	-1.18861	1.87201e-14
	PTPN4	-1.19048	6.43565e-20
	EMB	-1.19084	6.26598e-17
	ZDHHC2	-1.19221	5.12191e-22
	GADD45GIP1	-1.19913	1.03097e-08
	PI4K2A	-1.20047	7.45554e-12
	ATP5B	-1.20087	4.52841e-21
	USP6NL	-1.20384	1.89341e-26
	RAD17	-1.2057	7.16851e-17
	IL1B	-1.20685	9.08842e-08
	ZNF254	-1.20718	1.6419e-10
	CTBS	-1.20785	3.25173e-15
	RP11-1024P17.1	-1.20817	5.17146e-06
	TNK2-AS1	-1.20916	0.00606162
	ADGRG3	-1.21044	1.63148e-07
	WDR13	-1.21046	1.91058e-38
	KCNJ15	-1.21191	8.06726e-09
	RFX3	-1.21234	4.26776e-25
	NFIL3	-1.21274	1.89172e-12
	GPX4	-1.21288	3.53911e-07
	RSU1	-1.21408	7.3409e-23
	NHLRC4	-1.21512	2.09098e-07
	MANSC1	-1.21512	2.09657e-13
	ZSCAN16-AS1	-1.21577	5.59613e-10
	POP7	-1.21764	8.11152e-15
	UBALD2	-1.21801	1.07406e-26
	TM7SF2	-1.21811	2.0896e-06
	PLB1	-1.22108	3.54982e-06
	SUGT1	-1.22111	3.90166e-22
	SERTAD2	-1.22209	8.17774e-17
	NRDC	-1.22231	4.12565e-53
	SYAP1	-1.2256	7.93732e-31
	NAIP	-1.22614	3.22815e-05
	ATG4A	-1.22676	3.51669e-14
	ROGDI	-1.22831	2.99547e-22
	ZNF451	-1.22873	3.27289e-14
	TXNRD2	-1.22977	1.18774e-18
	DACH1	-1.23044	1.13076e-08
	CYB5R1	-1.23058	2.38425e-23
	ACSL4	-1.23218	1.53305e-13
	BASP1	-1.23378	6.57817e-10
	RPL7P1	-1.23523	6.82818e-10
	CMTM2	-1.23726	6.703e-09
	TBC1D23	-1.23772	5.03412e-23
	PNRC1	-1.2383	5.1472e-33
	INTS6-AS1	-1.23867	6.03692e-09
	PTMS	-1.23994	3.66797e-12
	MARCH6	-1.24032	4.75397e-31
	PTTG1	-1.24066	1.24669e-05
	COX7B	-1.24654	4.99228e-21
	ZFYVE16	-1.24723	9.11573e-22
	RP11-443B7.1	-1.24745	7.39771e-05
	TREML4	-1.24788	0.000486343
	STX7	-1.24829	2.48783e-26
	SLU7	-1.24909	1.99004e-31
	MYNN	-1.24962	6.85144e-21
	LINC00671	-1.2544	0.00581672
	TLR5	-1.25796	1.87871e-11
	CYB5A	-1.25878	8.1288e-14
	FPR2	-1.25935	2.89495e-10
[truncated: 1,080 more rows]
[truncated: 2 more columns]
