# Supplementary material for: Dynamic molecular changes during the first week of human life follow a robust developmental trajectory
Source: Nat Commun. 2019 Mar 12;10:1092. doi: 10.1038/s41467-019-08794-x (PMC6414553; doi:10.1038/s41467-019-08794-x)
Supplement: Supplementary file 8 — Supplementary Data 6 [file 41467_2019_8794_MOESM8_ESM.xlsx]

## Sheet: T3 DIFFERENTIAL PROTEINS
TABLE 3	DIFFERENTIALLY EXPRESSED PROTEINS
GROUP COMPARISON	PROTEIN NAME	log2FC	ADJUSTED p-VALUE
DOL1 vs DOL0	SAA1	2.33	0.000834
	HP	2.22	0.000889
	C9	1.61	0.0121
	LRG1	1.1	0.00309
	SERPINA3	1.07	0.000728
	ORM1	0.94	0.00117
	C6	0.61	0.001
	CFB	0.35	1.8e-06
	LGALS3BP	-1.56	0.00222
	LTF	-2.43	0.00495
DOL3 vs DOL0	HP	2.39	0.00686
	C8G	1.71	0.00514
	LRG1	1.7	0.00649
	F5	1.15	0.00816
	SERPINA3	1.1	0.00138
	HRG	1.1	0.0012
	APOB	1.02	0.00188
	ITIH3	0.9	3.58e-06
	ORM1	0.8	0.00163
	C8A	0.77	0.000315
	CFB	0.69	3.83e-07
	CP	0.51	3.92e-05
	C1S	0.5	0.00148
	C8B	0.49	0.000634
	C1R	0.43	0.000455
	F12	-0.59	4.43e-05
	AFP	-0.8	0.000262
	VWF	-0.88	0.00536
	SERPINA1	-1.84	0.0239
DOL7 vs DOL0	HP	2.87	0.0172
	HPR	2.59	0.0116
	C9	2.48	6.55e-05
	IGJ	2.16	4.34e-06
	IGHM	1.85	2.83e-06
	CD5L	1.68	6.65e-05
	HRG	1.58	5.46e-05
	LRG1	1.51	0.0298
	SAA2	1.47	0.0038
	C8G	1.38	0.0114
	SERPINA3	1.34	0.00236
	ORM1	1.19	0.000282
	LPA	1.11	0.00148
	F5	1.1	0.00603
	FGG	1.08	0.00214
	ORM2	0.96	0.00433
	CFB	0.85	5.43e-05
	HABP2	0.82	0.0172
	APOL1	0.82	0.00503
	PROS1	0.74	0.0168
	APOB	0.7	0.00606
	C8B	0.69	0.000164
	C8A	0.69	0.00348
	SAA4	0.66	0.00449
	FGB	0.57	0.00171
	APCS	0.53	0.012
	FGA	0.51	0.00537
	C1QB	0.45	0.000355
	F13B	0.44	0.00167
	C1R	0.41	0.000886
	C1S	0.39	0.00246
	TF	-0.43	4.88e-06
	IGHG1	-0.45	0.000287
	C7	-0.51	7.66e-06
	PI16	-0.62	0.00589
	IGLC2	-0.64	0.00749
	AGT	-0.64	1.73e-05
	CAMP	-1.06	0.00171
	HIST1H4A	-1.42	0.0418
	AFP	-1.56	0.000239
	IGFBP2	-1.6	0.00783
DIFFERENTIALLY EXPRESSED PROTEINS IN PATHWAYS
GROUP COMPARISON
DOL1 vs DOL0	ENRICHMENT	PATHWAY NAME	ADJUSTED p-VALUE	PROTEINS IN PATHWAYS	PROTEINS
	DOWN-REGULATION
DOL3 vs DOL0	ENRICHMENT	Regulation of Complement cascade	4.858e-07	4	C8B;C8A;C8G;CFB
		Classical antibody-mediated complement activation	0.004854	2	C1R;C1S
		Complement cascade	0.007208	5	C1R;C1S;C8B;C8A;C8G
	DOWN-REGULATION	NA
DOL7 vs DOL0	ENRICHMENT	Regulation of Complement cascade	2.673e-13	5	C8B;C9;C8A;C8G;PROS1
		Complement cascade	6.118e-09	8	C1R;C1QB;C1S;C8B;C9;C8A;C8G;PROS1
		Scavenging of heme from plasma	9.53e-05	3	APOL1;HP;HPR
		Classical antibody-mediated complement activation	0.0003159	3	C1R;C1QB;C1S
		Signalling to RAS	0.001172	5	FGG;FGB;HRG;F5;PROS1
	DOWN-REGULATION	NA
HEMOGLOBIN CORRELATION
Pearson's R / P-value	HBA1	HBB	HBG1	HBG2
HBA1		5.0*10^-20	1.9*10^-15	2.2*10^-39
HBB	0.8773		1.4*10^-8	1.6*10^-15
HBG1	0.8169	0.6577		1.5*10^-15
HBG2	0.9748	0.8205	0.8178
