# Supplementary material for: Dynamic molecular changes during the first week of human life follow a robust developmental trajectory
Source: Nat Commun. 2019 Mar 12;10:1092. doi: 10.1038/s41467-019-08794-x (PMC6414553; doi:10.1038/s41467-019-08794-x)
Supplement: Supplementary file 9 — Supplementary Data 7 [file 41467_2019_8794_MOESM9_ESM.xlsx]

## Sheet: T4 DIFFERENTIAL METABOLITES 
TABLE 4
GROUP COMPARISON	METABOLITE NAME	log2FC	ADJUSTED p-VALUE
DOL1 vs DOL0	indoleacetate	14.004	4.15e-06
	cys-gly, oxidized	13.907	4.95e-06
	pregnanolone/allopregnanolone sulfate	-14.507	4.95e-06
	androsterone sulfate	-14.98	9.1e-06
	5alpha-pregnan-3beta,20alpha-diol monosulfate (2)	-13.946	9.1e-06
	6-hydroxyindole sulfate	14.397	1.27e-05
	alanine	-13.881	1.67e-05
	3-indoxyl sulfate	14.378	3.52e-05
	N4-acetylcytidine	13.997	3.52e-05
	hydroquinone sulfate	-14.267	3.52e-05
	5alpha-pregnan-3beta,20beta-diol monosulfate (1)	-14.222	5.02e-05
	isobutyrylcarnitine (C4)	-14.19	8.22e-05
	mannitol/sorbitol	-13.369	0.0001193
	17alpha-hydroxypregnenolone 3-sulfate	-14.485	0.00013774
	5-acetylamino-6-amino-3-methyluracil	-14.848	0.00014298
	3-methoxytyrosine	13.659	0.00017385
	homoarginine	-13.101	0.00021186
	2-aminoheptanoate	-13.749	0.00024414
	pregnanediol-3-glucuronide	-13.883	0.00025548
	isovalerylcarnitine (C5)	-14.507	0.00031103
	N-acetyltyrosine	13.264	0.0003242
	pregn steroid monosulfate*	-14.46	0.00032433
	N-methylproline	-14.401	0.00037697
	theanine	-14.31	0.000379
	lysine	-13.535	0.00050823
	2-methylbutyrylcarnitine (C5)	-14.256	0.00050823
	5-acetylamino-6-formylamino-3-methyluracil	-14.803	0.0007106
	indolin-2-one	14.691	0.00073996
	threonine	-13.902	0.00075035
	gamma-glutamylalanine	-14.282	0.00075035
	androstenediol (3beta,17beta) monosulfate (2)	-6.4478	0.00075035
	cortisone 21-sulfate	-13.623	0.00075035
	pregnenolone sulfate	-14.39	0.00075035
	histidine	-13.733	0.00075035
	2-isopropylmalate	14.003	0.00078751
	vanillactate	13.164	0.00082649
	hyocholate	15.06	0.00084202
	p-cresol sulfate	-12.382	0.00089321
	5alpha-pregnan-3beta,20alpha-diol monosulfate (1)	-14.073	0.00089321
	4-acetamidobutanoate	13.447	0.0009389
	behenoylcarnitine (C22)*	14.711	0.0009389
	stearoyl sphingomyelin (d18:1/18:0)	13.107	0.0012505
	orotate	11.837	0.0013019
	gamma-glutamyltyrosine	13.42	0.0016161
	3-(4-hydroxyphenyl)lactate	12.678	0.0016161
	androstenediol (3alpha, 17alpha) monsulfate (2)	-6.1445	0.0016161
	sphingomyelin (d18:1/20:1, d18:2/20:0)*	-12.246	0.0017437
	16-hydroxypalmitate	-13.704	0.0017471
	2-hydroxyphenylacetate	14.418	0.0017687
	guanidinoacetate	-14.417	0.0019296
	pyridoxate	-12.473	0.0020696
	androstenediol (3beta,17beta) monosulfate (1)	-14.556	0.0020696
	C-glycosyltryptophan	12.944	0.0021731
	3-aminoisobutyrate	5.0896	0.0022894
	ribitol	-13.684	0.0022894
	1,3,7-trimethylurate	-14.071	0.0022894
	N-acetylarginine	-13.869	0.0027472
	methyl glucopyranoside (alpha + beta)	-5.1738	0.0027472
	adrenate (22:4n6)	-13.64	0.0027997
	thioproline	-13.453	0.0027997
	creatine	4.4452	0.0036117
	N-acetylglycine	13.399	0.0038727
	trigonelline (N'-methylnicotinate)	-5.2655	0.0038727
	piperine	-4.6869	0.003942
	methionine sulfone	13.385	0.003942
	glycocholate	6.8588	0.004002
	dehydroisoandrosterone sulfate (DHEA-S)	-7.6356	0.0041634
	sulfate*	13.031	0.0041634
	cholate	14.504	0.0042162
	imidazole propionate	14.08	0.004283
	tauro-alpha-muricholate	6.119	0.004283
	gamma-glutamylisoleucine*	-13.478	0.0045234
	3-methylglutarate/2-methylglutarate	6.3948	0.0045234
	isoursodeoxycholate	14.512	0.0045234
	4-cholesten-3-one	-10.471	0.005079
	N2-acetyllysine	-13.227	0.0051299
	succinylcarnitine (C4-DC)	-4.6429	0.0054277
	bilirubin (Z,Z)	13.306	0.0055293
	3-hydroxypyridine sulfate	-5.25	0.0056089
	2,3-dihydroxyisovalerate	14.654	0.0056589
	glycerol 3-phosphate	-6.5922	0.0058821
	p-cresol-glucuronide*	-13.146	0.0058821
	estriol 3-sulfate	-4.6701	0.0059486
	valine	-5.9492	0.0061815
	indolebutyrate	4.9447	0.0061815
	glycochenodeoxycholate glucuronide (1)	-14.254	0.0064898
	bilirubin (E,E)*	5.84	0.0067395
	2-aminoadipate	-9.0724	0.0070718
	xanthine	-5.482	0.0074526
	tauroursodeoxycholate	5.2668	0.0074991
	umbelliferone sulfate	14.402	0.0074991
	2-keto-3-deoxy-gluconate	13.305	0.0076772
	2-aminooctanoate	5.0197	0.008005
	glycerol	-4.6142	0.0088068
	caprate (10:0)	-3.4362	0.0088068
	acetoacetate	4.4466	0.008894
	methionine	-3.9144	0.0093667
	urea	4.624	0.0093745
	N-acetylcarnosine	-5.2199	0.0094135
	choline	-6.7346	0.0099084
	N1,N12-diacetylspermine	-6.1073	0.0099971
	1,3-dimethylurate	-13.536	0.010373
	gluconate	-5.7521	0.011668
	9-hydroxystearate	-3.7459	0.012839
	ornithine	-6.2028	0.013046
	lignoceroylcarnitine (C24)*	3.0844	0.013046
	pyroglutamine*	-3.6529	0.014142
	adipoylcarnitine (C6-DC)	3.5528	0.014142
	cytidine	3.547	0.014661
	1-palmitoyl-2-linoleoyl-GPI (16:0/18:2)	-5.6638	0.014729
	caprylate (8:0)	-4.882	0.014994
	1-palmitoleoyl-2-linoleoyl-GPC (16:1/18:2)*	-3.2443	0.016236
	palmitoyl-docosahexaenoyl-glycerol (16:0/22:6) [1]*	4.8195	0.016236
	eicosenoylcarnitine (C20:1)*	4.013	0.016236
	cysteine-glutathione disulfide	12.71	0.016273
	oxalate (ethanedioate)	-6.084	0.016734
	succinimide	3.9412	0.016734
	4-hydroxyphenylpyruvate	-5.9686	0.017372
	N-acetyl-aspartyl-glutamate (NAAG)	4.4884	0.018447
	arachidonoylcarnitine (C20:4)	-12.505	0.018713
	acesulfame	-14.218	0.018998
	acisoga	4.9529	0.019447
	gamma-glutamylglutamate	4.5754	0.019613
	N-acetylalliin	-13.575	0.019613
	kynurenate	-5.4617	0.020118
	gamma-glutamyl-epsilon-lysine	-2.9282	0.020118
	isoleucine	-4.5063	0.020209
	sphingomyelin (d18:1/18:1, d18:2/18:0)	3.4887	0.020209
	1-palmitoyl-2-arachidonoyl-GPI (16:0/20:4)*	-3.3716	0.020209
	sphingomyelin (d18:1/17:0, d17:1/18:0, d19:1/16:0)	3.2358	0.020209
	1-oleoyl-GPE (18:1)	4.6367	0.021211
	3-hydroxybutyrylcarnitine (1)	3.8086	0.021651
	O-acetylhomoserine	2.9656	0.022097
	docosapentaenoate (n6 DPA; 22:5n6)	-4.4376	0.022097
	1-(1-enyl-palmitoyl)-2-linoleoyl-GPC (P-16:0/18:2)*	3.1372	0.022097
	3-hydroxybutyrate (BHBA)	4.2508	0.023055
	ursodeoxycholate	3.109	0.023237
	taurine	-2.8325	0.023237
	myristoleate (14:1n5)	-3.0392	0.023237
	orotidine	-3.4721	0.023237
	4-vinylphenol sulfate	-5.007	0.023237
	S-allylcysteine	-13.962	0.023237
	1-(1-enyl-palmitoyl)-2-oleoyl-GPC (P-16:0/18:1)*	3.12	0.023237
	1-(1-enyl-palmitoyl)-2-palmitoyl-GPC (P-16:0/16:0)*	3.1908	0.023237
	ximenoylcarnitine (C26:1)*	2.9787	0.023237
	4-hydroxyglutamate	4.4026	0.023656
	2-piperidinone	-3.6298	0.023656
	threonate	-3.4097	0.023718
	7-ketodeoxycholate	5.3142	0.023909
	gamma-glutamylmethionine	-3.5523	0.024391
	N-acetylglucosaminylasparagine	-3.0537	0.024391
	1-linoleoyl-GPA (18:2)*	4.0341	0.024758
	16a-hydroxy DHEA 3-sulfate	-3.2463	0.024992
	S-methylcysteine sulfoxide	-3.1666	0.025038
	sphingomyelin (d18:0/18:0, d19:0/17:0)*	3.0969	0.025038
	carnitine	-4.6483	0.025046
	choline phosphate	-2.9735	0.025046
	1-hydroxy-2-naphthalenecarboxylate	-3.0103	0.025046
	1-palmitoyl-2-oleoyl-GPC (16:0/18:1)	2.8393	0.025046
	adenine	-4.0406	0.025046
	2,3-dihydroxy-2-methylbutyrate	13.774	0.025046
	dihomo-linolenate (20:3n3 or n6)	-4.0386	0.025706
	laurate (12:0)	-3.0555	0.026889
	sphingomyelin (d18:1/24:1, d18:2/24:0)*	2.703	0.02706
	N6-acetyllysine	-4.0443	0.027651
	3-hydroxyoctanoate	3.6312	0.027681
	glycolithocholate sulfate*	-4.9387	0.027771
	tryptophan betaine	-7.2867	0.028391
	urate	-4.8795	0.029686
	3-hydroxyhexanoate	3.104	0.030328
	5-HEPE	-4.1284	0.031339
	7-alpha-hydroxy-3-oxo-4-cholestenoate (7-Hoca)	-3.1223	0.031552
	isobutyrylglycine	-3.2735	0.032275
	taurocholate	3.2496	0.032866
	15-methylpalmitate	-2.745	0.033455
	phosphate	3.3096	0.033621
	riboflavin (Vitamin B2)	5.1775	0.034951
	glycine	-2.6107	0.034951
	cysteine	-2.5312	0.037374
	1,2-dipalmitoyl-GPC (16:0/16:0)	2.8876	0.037374
	quinate	-2.7016	0.038194
	N-acetylcitrulline	-5.3644	0.039617
	5,6-dihydrothymine	-3.56	0.040096
	1-methylhistidine	3.0225	0.041079
	betonicine	-3.4729	0.041079
	palmitoyl dihydrosphingomyelin (d18:0/16:0)*	3.0168	0.041079
	2-hydroxymyristate	-2.6159	0.04259
	propyl 4-hydroxybenzoate sulfate	-13.526	0.04259
	2-hydroxy-3-methylvalerate	-2.8341	0.043674
	1-arachidonoyl-GPA (20:4)	2.7787	0.044287
	o-cresol sulfate	3.6708	0.044449
	3-hydroxymyristate	-2.4551	0.045107
	tyrosine	3.1324	0.045959
	tauro-beta-muricholate	5.2536	0.045959
	succinate	-3.0091	0.045985
	4-guanidinobutanoate	-3.878	0.045985
	linolenate [alpha or gamma; (18:3n3 or 6)]	-2.5734	0.045985
	1,7-dimethylurate	-6.9505	0.045985
	cinnamoylglycine	-3.0298	0.045985
	1-oleoyl-GPC (18:1)	2.8829	0.045985
	10-heptadecenoate (17:1n7)	-2.6187	0.046856
	maltose	-4.8409	0.046988
DOL3 vs DOL0	5alpha-pregnan-3beta,20alpha-diol monosulfate (2)	-20.754	9.13e-15
	1-oleoyl-2-linoleoyl-GPE (18:1/18:2)*	20.904	1.54e-12
	pregnanediol-3-glucuronide	-21.12	1.54e-12
	1-stearoyl-2-linoleoyl-GPE (18:0/18:2)*	20.232	4.83e-12
	1-(1-enyl-stearoyl)-2-linoleoyl-GPE (P-18:0/18:2)*	20.054	1.06e-11
	1-palmitoyl-2-linoleoyl-GPE (16:0/18:2)	20.174	3.51e-11
	oleoyl-oleoyl-glycerol (18:1/18:1) [1]*	19.794	3.51e-11
	galactitol (dulcitol)	20.387	3.51e-11
	5alpha-pregnan-3beta,20beta-diol monosulfate (1)	-20.763	3.51e-11
	1-stearoyl-2-oleoyl-GPI (18:0/18:1)*	20.263	6.66e-11
	oleoyl-linoleoyl-glycerol (18:1/18:2) [2]	20.007	7.65e-11
	ximenoylcarnitine (C26:1)*	20.308	1.75e-10
	oleoyl-oleoyl-glycerol (18:1/18:1) [2]*	19.8	1.75e-10
	1-oleoyl-2-arachidonoyl-GPE (18:1/20:4)*	20.008	2.14e-10
	oleoyl-linoleoyl-glycerol (18:1/18:2) [1]	20.027	2.36e-10
	pregnanolone/allopregnanolone sulfate	-20.637	4.38e-10
	1-(1-enyl-palmitoyl)-2-linoleoyl-GPE (P-16:0/18:2)*	19.459	5.31e-10
	1-palmitoyl-2-oleoyl-GPI (16:0/18:1)*	19.73	8.81e-10
	N-octanoylglutamine	-20.364	8.94e-10
	pimelate (heptanedioate)	-19.622	1.08e-09
	cortisone 21-sulfate	-20.14	1.08e-09
	1-stearoyl-2-linoleoyl-GPI (18:0/18:2)	19.667	1.4e-09
	1,11-undecanedicarboxylate	-20.165	4.51e-09
	homoarginine	-19.525	1.3e-08
	1-oleoyl-GPE (18:1)	19.911	1.41e-08
	16a-hydroxy DHEA 3-sulfate	-20.101	1.43e-08
	1-linoleoyl-2-arachidonoyl-GPE (18:2/20:4)*	20.009	1.86e-08
	galactonate	20.917	1.86e-08
	tetradecanedioate	-20.495	2.42e-08
	17alpha-hydroxypregnenolone 3-sulfate	-20.251	2.42e-08
	1-stearoyl-2-oleoyl-GPE (18:0/18:1)	19.993	2.42e-08
	1-(1-enyl-palmitoyl)-2-arachidonoyl-GPE (P-16:0/20:4)*	19.788	2.7e-08
	pyridoxate	-19.548	2.7e-08
	palmitoyl-linoleoyl-glycerol (16:0/18:2) [2]*	19.859	4.48e-08
	1-linoleoyl-GPA (18:2)*	19.754	4.74e-08
	hexadecanedioate	-20.501	4.74e-08
	1,2-dilinoleoyl-GPC (18:2/18:2)	20.071	5.19e-08
	lignoceroylcarnitine (C24)*	20.334	5.65e-08
	quinate	-20.269	7.24e-08
	5alpha-pregnan-3(alpha or beta),20beta-diol disulfate	-19.512	7.77e-08
	1-(1-enyl-stearoyl)-2-arachidonoyl-GPE (P-18:0/20:4)*	19.53	9.78e-08
	alpha-tocopherol	19.404	1.01e-07
	gamma-tocopherol/beta-tocopherol	19.895	1.06e-07
	1-stearoyl-2-linoleoyl-GPC (18:0/18:2)*	19.071	1.11e-07
	21-hydroxypregnenolone monosulfate (1)	-19.999	1.16e-07
	1-linoleoylglycerol (18:2)	19.554	1.44e-07
	sphingomyelin (d18:1/20:1, d18:2/20:0)*	-19.307	1.54e-07
	cerotoylcarnitine (C26)*	19.7	2.11e-07
	16-hydroxypalmitate	-20.385	3.01e-07
	N1,N12-diacetylspermine	-20.263	3.08e-07
	androstenediol (3alpha, 17alpha) monsulfate (2)	-19.98	3.43e-07
	thyroxine	-19.29	3.63e-07
	palmitoyl-oleoyl-glycerol (16:0/18:1) [2]*	19.252	4.43e-07
	androsterone sulfate	-20.134	4.71e-07
	1-(1-enyl-palmitoyl)-2-oleoyl-GPE (P-16:0/18:1)*	19.416	5.12e-07
	diacylglycerol (16:1/18:2 [2], 16:0/18:3 [1])*	19.321	5.53e-07
	5alpha-pregnan-3beta,20alpha-diol monosulfate (1)	-19.536	7.46e-07
	pregn steroid monosulfate*	-19.832	7.69e-07
	estriol 3-sulfate	-20.458	9.91e-07
	N-palmitoylglycine	-8.6551	1.01e-06
	glutarylcarnitine (C5-DC)	-18.751	1.06e-06
	1-(1-enyl-stearoyl)-2-oleoyl-GPE (P-18:0/18:1)	19.453	1.18e-06
	1-palmitoyl-2-palmitoleoyl-GPC (16:0/16:1)*	-18.996	1.18e-06
	methionine sulfone	8.3891	1.18e-06
	pregnenolone sulfate	-19.683	1.33e-06
	hexanoylglycine	-5.6902	1.35e-06
	7-alpha-hydroxy-3-oxo-4-cholestenoate (7-Hoca)	-7.4717	1.68e-06
	2-palmitoylglycerol (16:0)	20.085	2.01e-06
	andro steroid monosulfate (1)*	-19.674	2.15e-06
	9-hydroxystearate	-5.5562	2.16e-06
	catechol sulfate	-20.185	2.17e-06
	1-linoleoyl-GPE (18:2)*	19.751	2.34e-06
	bilirubin (Z,Z)	6.5434	2.63e-06
	1-palmitoyl-2-stearoyl-GPC (16:0/18:0)	19.179	2.64e-06
	palmitoyl-oleoyl-glycerol (16:0/18:1) [1]*	19.471	2.71e-06
	N-acetylcarnosine	-19.353	3.16e-06
	1-oleoyl-GPI (18:1)*	20.342	3.38e-06
	N-methylproline	-10.576	3.44e-06
	1-palmitoyl-2-oleoyl-GPE (16:0/18:1)	19.628	3.46e-06
	cinnamoylglycine	-20.173	3.94e-06
	mannitol/sorbitol	-5.8473	3.94e-06
	palmitoleate (16:1n7)	-7.1717	4.57e-06
	indolebutyrate	19.93	4.78e-06
	hydroquinone sulfate	-7.0439	4.8e-06
	sebacate (decanedioate)	-5.8101	4.85e-06
	piperine	-20.2	5.91e-06
	5-HEPE	-6.1727	6.07e-06
	10-undecenoate (11:1n1)	-19.604	6.3e-06
	2-hydroxystearate	-6.4368	6.34e-06
	5alpha-androstan-3alpha,17alpha-diol disulfate	-19.811	6.37e-06
	androstenediol (3beta,17beta) monosulfate (1)	-20.515	6.48e-06
	17-methylstearate	-4.6413	6.48e-06
	hexanoylglutamine	-5.6249	6.48e-06
	trigonelline (N'-methylnicotinate)	-6.6272	6.59e-06
	2-aminophenol sulfate	-20.013	6.59e-06
	5-hydroxyindoleacetate	-5.7344	6.59e-06
	2-aminoheptanoate	-4.7205	7.05e-06
	1-palmitoyl-2-arachidonoyl-GPE (16:0/20:4)*	19.634	7.82e-06
	13-HODE + 9-HODE	-5.1805	8.34e-06
	myristoleate (14:1n5)	-5.1108	8.52e-06
	aconitate [cis or trans]	-4.6855	9.17e-06
	1-myristoylglycerol (14:0)	20.173	9.42e-06
	tauroursodeoxycholate	4.8955	9.8e-06
	4-methylcatechol sulfate	-6.327	9.98e-06
	cortisone	-19.21	9.98e-06
	1-linoleoyl-GPC (18:2)	5.9307	1.09e-05
	lactose	19.848	1.09e-05
	kynurenate	-19.467	1.13e-05
	etiocholanolone glucuronide	-20.141	1.23e-05
	O-methylcatechol sulfate	-8.507	1.23e-05
	estriol-3-glucuronide	-6.0964	1.24e-05
	1,5-anhydroglucitol (1,5-AG)	-7.5267	1.35e-05
	O-acetylhomoserine	6.9636	1.35e-05
	indole-3-carboxylic acid	-7.4485	1.4e-05
	11-ketoetiocholanolone sulfate	-6.4258	1.4e-05
	thioproline	-6.3987	1.72e-05
	2-oleoylglycerol (18:1)	19.77	1.95e-05
	glycohyocholate	11.391	2.01e-05
	5-dodecenoate (12:1n7)	-4.7595	2.01e-05
	2-hydroxymyristate	-8.45	2.09e-05
	glycochenodeoxycholate glucuronide (1)	-20.017	2.14e-05
	octadecanedioate	-4.4249	2.16e-05
	10-heptadecenoate (17:1n7)	-5.1136	2.17e-05
	undecanedioate	-8.4813	2.17e-05
	N-acetyl-cadaverine	20.803	2.17e-05
	4-allylphenol sulfate	11.861	2.23e-05
	3-methoxytyrosine	6.0515	2.24e-05
	dehydroisoandrosterone sulfate (DHEA-S)	-6.2793	2.34e-05
	palmitoleoylcarnitine (C16:1)*	-7.8818	2.35e-05
	methyl glucopyranoside (alpha + beta)	-4.8831	2.67e-05
	1-oleoyl-GPG (18:1)*	20.034	2.67e-05
	erucate (22:1n9)	19.836	2.81e-05
	palmitate (16:0)	-5.6738	2.91e-05
	ectoine	-19.798	2.94e-05
	myristoleoylcarnitine (C14:1)*	-5.6474	3.04e-05
	urate	-19.401	3.17e-05
	5alpha-pregnan-3beta,20alpha-diol disulfate	-4.7852	3.37e-05
	2'-deoxyuridine	-19.345	3.88e-05
	citrate	-18.781	3.88e-05
	maleate	-5.4758	4.22e-05
	17alpha-hydroxypregnanolone glucuronide	-20.682	4.28e-05
	1-palmitoyl-2-linoleoyl-GPI (16:0/18:2)	19.168	5.57e-05
	maltose	-4.5585	6.29e-05
	glycocholate	5.2689	6.29e-05
	androstenediol (3beta,17beta) disulfate (2)	-4.9521	6.66e-05
	N-octanoylglycine	-20.032	6.89e-05
	margaroylcarnitine*	-7.9032	6.89e-05
	hyocholate	4.424	7.18e-05
	dimethylglycine	18.537	7.24e-05
	21-hydroxypregnenolone disulfate	-5.3512	7.55e-05
	pyridoxal	-4.7302	7.71e-05
	creatine	18.86	7.71e-05
	glycine	-8.6664	8.04e-05
	cystathionine	-7.3437	8.85e-05
	N-palmitoyltaurine	-4.0167	9.19e-05
	guanidinoacetate	-4.2381	9.19e-05
	2-hydroxypalmitate	-6.7152	9.41e-05
	succinimide	3.3791	0.00010577
	1-oleoylglycerol (18:1)	4.6619	0.00010577
	palmitoylcarnitine (C16)	-4.2645	0.00011401
	1-linoleoyl-2-arachidonoyl-GPC (18:2/20:4n6)*	19.621	0.00011605
	myristoylcarnitine (C14)	-19.54	0.00011605
	1-stearoyl-2-arachidonoyl-GPI (18:0/20:4)	4.427	0.00012151
	glycoursodeoxycholate	4.6385	0.00012571
	laurylcarnitine (C12)	-4.8779	0.00012798
	glycerol	-4.4585	0.0001441
	malonate	-5.043	0.00015229
	N-stearoyl-sphinganine (d18:0/18:0)*	-5.2641	0.00015257
	palmitoyl-linoleoyl-glycerol (16:0/18:2) [1]*	8.8563	0.00015322
	3beta-hydroxy-5-cholestenoate	-3.751	0.00015322
	N-acetyl-beta-alanine	-8.0943	0.0001585
	nervonoylcarnitine (C24:1)*	20.182	0.0001642
	9,10-DiHOME	6.2587	0.00016544
	mead acid (20:3n9)	-6.9055	0.00016804
	S-methylcysteine sulfoxide	-19.266	0.00017081
	imidazole lactate	-5.7027	0.00017299
	docosadioate	-4.231	0.00017299
	umbelliferone sulfate	19.87	0.00017299
	4-vinylguaiacol sulfate	-6.5836	0.00017569
	leucine	19.322	0.00017943
	21-hydroxypregnenolone monosulfate (2)	4.1386	0.00017943
	N6,N6,N6-trimethyllysine	-7.8039	0.00018715
	15-methylpalmitate	-4.4608	0.00018868
	dihydroorotate	4.464	0.00019483
	sedoheptulose	-7.9886	0.00020743
	uracil	-4.0992	0.00022036
	vanillylmandelate (VMA)	-4.1522	0.00022192
	2-linoleoylglycerol (18:2)	19.507	0.0002229
	1-stearoyl-2-arachidonoyl-GPE (18:0/20:4)	5.5459	0.00025247
	androstenediol (3beta,17beta) monosulfate (2)	-6.5899	0.00026223
	1-palmitoylglycerol (16:0)	4.655	0.00029345
	N2,N2-dimethylguanosine	-7.5544	0.0003082
	taurocholenate sulfate	-3.8861	0.0003082
	1-(1-enyl-palmitoyl)-2-linoleoyl-GPC (P-16:0/18:2)*	3.2736	0.00031789
	retinol (Vitamin A)	4.8812	0.00031789
	carboxyethyl-GABA	-5.2938	0.00031891
	3-hydroxyhippurate	-3.9	0.0003351
	stearate (18:0)	-5.077	0.00033711
	5-methyluridine (ribothymidine)	-3.6729	0.0003372
	1-palmitoyl-2-linoleoyl-GPC (16:0/18:2)	18.526	0.00034653
	gamma-glutamylglutamate	3.5786	0.00038827
	2-palmitoleoylglycerol (16:1)*	4.3316	0.00044069
	1-dihomo-linoleoylglycerol (20:2)	5.24	0.00044069
	N1-methylinosine	-4.9464	0.00044382
	1-linoleoyl-GPI (18:2)*	7.204	0.00044633
	glycochenodeoxycholate	3.5593	0.00045783
	chiro-inositol	-19	0.00045783
	ceramide (d16:1/24:1, d18:1/22:1)*	5.2832	0.00045783
	docosahexaenoate (DHA; 22:6n3)	-6.489	0.00051595
	pentadecanoate (15:0)	-4.3105	0.00055128
	docosadienoate (22:2n6)	4.8475	0.00059733
	methionine	-4.5841	0.00062546
	eicosenoylcarnitine (C20:1)*	3.5604	0.00065219
	1,3-dimethylurate	-4.7115	0.0006534
	creatinine	-18.889	0.00066472
	arachidonoylcarnitine (C20:4)	-3.9293	0.00070139
	5-methylthioadenosine (MTA)	-5.1022	0.00070139
	urea	3.8993	0.00077549
	3-hydroxysebacate	-4.2685	0.00077549
	S-allylcysteine	-19.136	0.00085909
	glucose	4.6763	0.00091763
	3-hydroxy-2-ethylpropionate	-3.9591	0.00096319
	adrenate (22:4n6)	-4.7855	0.00097391
	N4-acetylcytidine	2.9996	0.0010984
	3-hydroxymyristate	-2.9774	0.0011412
	isoeugenol sulfate	18.325	0.0011655
	3-hydroxylaurate	-3.1359	0.001222
	eicosanodioate	-3.1279	0.001267
	oleate/vaccenate (18:1)	-3.7362	0.0012798
	tyramine O-sulfate	3.5514	0.0013298
	xanthosine	-5.4479	0.0013824
	1-(1-enyl-oleoyl)-GPE (P-18:1)*	4.6148	0.0013933
	3-hydroxystearate	-4.9837	0.001429
	fructose	4.2583	0.0014846
	diacylglycerol (14:0/18:1, 16:0/16:1) [2]*	18.466	0.0015483
	docosapentaenoate (n6 DPA; 22:5n6)	-3.9961	0.0015524
	3-ureidopropionate	-3.9174	0.0016127
	S-methylcysteine	-5.0162	0.001634
	3-hydroxydecanoate	-3.0803	0.0016399
	nicotinamide riboside	-4.8628	0.0016938
	1-linoleoyl-2-linolenoyl-GPC (18:2/18:3)*	19.433	0.0016938
	caproate (6:0)	-19.57	0.0018222
	1-dihomo-linolenylglycerol (20:3)	-3.1333	0.0018222
	tricosanoyl sphingomyelin (d18:1/23:0)*	2.908	0.0018306
	deoxycarnitine	3.5215	0.0019473
	trans-4-hydroxyproline	3.2875	0.0019473
	sphingomyelin (d18:1/18:1, d18:2/18:0)	-4.3608	0.0019558
	N-acetylalliin	-19.033	0.0020178
	allantoin	-3.4346	0.0020699
	N6-carboxymethyllysine	-3.1603	0.0020756
	adipoylcarnitine (C6-DC)	4.2316	0.0020948
	malate	-3.5024	0.0021272
	5-acetylamino-6-amino-3-methyluracil	-18.95	0.0021719
	1-linolenoylglycerol (18:3)	3.5761	0.0022351
	phenol sulfate	-3.7355	0.0023724
	threonate	-4.9202	0.002376
	14-HDoHE/17-HDoHE	-3.2939	0.0025877
	taurocholate	2.8122	0.0026687
	glycerol 3-phosphate	-3.8682	0.0028478
	testosterone sulfate	-2.9965	0.0031019
	octanoylcarnitine (C8)	-4.5376	0.0031653
	docosatrienoate (22:3n6)*	-6.1147	0.0031975
	gamma-glutamylphenylalanine	-4.2178	0.0031975
	2-hydroxylaurate	-2.8504	0.0032987
	dodecanedioate	-4.4324	0.0035538
	dihomo-linoleoylcarnitine (C20:2)*	4.1238	0.0036445
	margarate (17:0)	-2.8836	0.0036594
	sphingomyelin (d18:1/24:1, d18:2/24:0)*	2.7599	0.0036887
	4-guanidinobutanoate	5.6382	0.0038775
	5,6-dihydrothymine	-3.0928	0.0039383
	pregnen-diol disulfate*	-3.8752	0.0040478
	gamma-glutamylthreonine	-3.3437	0.0041108
	cysteine	-2.6778	0.0042226
	N-acetylmethionine	-2.9106	0.0042226
	4-hydroxyglutamate	6.6746	0.0042672
	palmitoyl sphingomyelin (d18:1/16:0)	2.8131	0.0043556
	alanine	-2.952	0.0045527
	oleoyl ethanolamide	-2.7974	0.0046431
	stearidonate (18:4n3)	-3.4506	0.0047064
	malonylcarnitine	2.8246	0.0047064
	3,4-methyleneheptanoate	-2.8252	0.0047064
	1-(1-enyl-palmitoyl)-2-palmitoleoyl-GPC (P-16:0/16:1)*	-4.5598	0.0047679
	theanine	-19.169	0.0048402
	suberate (octanedioate)	-2.9993	0.0048402
	N-acetylglucosamine/N-acetylgalactosamine	-2.6535	0.0048402
	proline	3.0524	0.0048906
	2,3-dihydroxy-2-methylbutyrate	2.755	0.00493
	adipate	-3.0844	0.0049649
	butyrylcarnitine (C4)	-3.488	0.0050345
	fumarate	-2.7825	0.0050345
	gamma-glutamylalanine	-3.7341	0.0050345
	myristate (14:0)	-2.6177	0.0050392
	gamma-CEHC	-3.0052	0.0050426
	betonicine	-2.6154	0.0051092
	10-nonadecenoate (19:1n9)	-2.7167	0.0052772
	12-HETE	-3.3902	0.0053655
	gamma-carboxyglutamate	-3.3822	0.0054557
	decanoylcarnitine (C10)	-3.4427	0.005516
	indoleacetate	3.1851	0.005516
	choline	-3.0416	0.005516
	3-methyl-2-oxobutyrate	-4.2873	0.005516
	nervonate (24:1n9)*	2.8404	0.0055272
	gamma-glutamylleucine	2.5376	0.0055641
	1-(1-enyl-stearoyl)-GPE (P-18:0)*	3.6314	0.0057833
	gamma-glutamylglycine	-3.4333	0.0065124
	N-acetylleucine	2.7825	0.0065354
	gulonate*	-3.6109	0.0065354
	methyl-4-hydroxybenzoate sulfate	2.8759	0.0066706
	N6-acetyllysine	-3.2196	0.0066706
	oleoyl-arachidonoyl-glycerol (18:1/20:4) [2]*	2.9684	0.0067626
	N-methylpipecolate	2.7197	0.0068056
	1-oleoyl-GPC (18:1)	2.6123	0.0068507
	3-aminoisobutyrate	2.9681	0.0068648
	ceramide (d18:1/14:0, d16:1/16:0)*	2.75	0.0069444
	glycosyl-N-palmitoyl-sphingosine (d18:1/16:0)	2.4829	0.0071369
	3-methylglutarylcarnitine (2)	-3.1257	0.0074445
	N6-carbamoylthreonyladenosine	-2.6888	0.0074445
	tauro-alpha-muricholate	2.6036	0.0074445
	oxalate (ethanedioate)	-6.4022	0.0074445
	3-carboxy-4-methyl-5-propyl-2-furanpropanoate (CMPF)	-3.2278	0.0076538
	3-hydroxybutyrylcarnitine (2)	-3.2198	0.0076538
	arachidoylcarnitine (C20)*	2.6021	0.007709
	3-methyl catechol sulfate (1)	-2.7445	0.0077143
	phenyllactate (PLA)	3.1897	0.0077143
	androstenediol (3beta,17beta) disulfate (1)	-3.2284	0.0077517
	docosahexaenoylcarnitine (C22:6)*	-6.7431	0.0078102
	1-palmitoleoyl-GPC (16:1)*	-3.548	0.0079323
	linoleoyl-linoleoyl-glycerol (18:2/18:2) [1]*	3.2208	0.0080742
	stearoylcarnitine (C18)	-2.8492	0.0082106
	5alpha-androstan-3beta,17alpha-diol disulfate	-3.3721	0.0082241
	sphingomyelin (d18:2/14:0, d18:1/14:1)*	-3.1697	0.0083587
	D-urobilin	3.2619	0.0083587
	phenylalanine	-2.9611	0.0083587
	indolelactate	2.4214	0.0086915
	hippurate	3.4625	0.0095789
	linoleoyl-arachidonoyl-glycerol (18:2/20:4) [1]*	2.3727	0.0097301
	5-hydroxyhexanoate	-3.1306	0.010081
	3-hydroxy-3-methylglutarate	-3.4315	0.010269
	N6-succinyladenosine	-2.4265	0.010269
	2-ethylphenylsulfate	3.3351	0.010714
	linolenate [alpha or gamma; (18:3n3 or 6)]	-2.4418	0.010816
	6-oxopiperidine-2-carboxylate	-2.5434	0.010923
	O-sulfo-L-tyrosine	-3.2315	0.011015
	2-stearoyl-GPE (18:0)*	3.0693	0.011082
	1,3,7-trimethylurate	-17.624	0.011225
	sarcosine	2.5789	0.011464
	2-hydroxydecanoate	2.6839	0.011681
	riboflavin (Vitamin B2)	-2.645	0.011681
	4-hydroxyphenylpyruvate	-2.5226	0.01185
	N-acetylalanine	-2.8379	0.011992
	ribitol	-2.4683	0.012525
	taurochenodeoxycholate	2.6279	0.012657
	linoleoyl-docosahexaenoyl-glycerol (18:2/22:6) [2]*	2.4992	0.012657
	ethylmalonate	-3.0135	0.013016
	4-imidazoleacetate	4.2283	0.013016
	behenoyl sphingomyelin (d18:1/22:0)*	2.4429	0.013316
	oleoyl-arachidonoyl-glycerol (18:1/20:4) [1]*	2.8422	0.013406
	ursodeoxycholate	2.6143	0.013838
	1-methylnicotinamide	-2.3136	0.013838
	glycodeoxycholate sulfate	-2.6458	0.014384
	uridine	-3.9564	0.014398
	paraxanthine	-2.5699	0.014714
	hypotaurine	2.3102	0.014942
	2,3-dihydroxyisovalerate	2.3642	0.015218
	xanthurenate	-4.6363	0.015641
	N-acetylcitrulline	2.3852	0.016017
	dihomo-linolenoylcarnitine (20:3n3 or 6)*	-2.1386	0.016466
	5alpha-androstan-3beta,17beta-diol disulfate	-2.9189	0.016546
	N-formylmethionine	-2.7954	0.016546
	N-acetyl-aspartyl-glutamate (NAAG)	2.3026	0.016615
	beta-cryptoxanthin	2.4297	0.017032
	tyrosine	2.1092	0.017365
	N-oleoyltaurine	-2.5498	0.017417
	carotene diol (1)	2.3574	0.017417
	pipecolate	-2.2496	0.017475
	methyl indole-3-acetate	2.7808	0.017629
	2-piperidinone	3.4135	0.018051
	N1-methyladenosine	-2.8158	0.018111
	tiglylcarnitine (C5:1-DC)	-2.2356	0.018111
	linolenoylcarnitine (C18:3)*	-2.417	0.018283
	4-methyl-2-oxopentanoate	2.1486	0.018403
	palmitoyl ethanolamide	-2.3921	0.018802
	N-acetylthreonine	-2.7508	0.018884
	cortisol	-2.3635	0.019147
	palmitoyl-arachidonoyl-glycerol (16:0/20:4) [2]*	2.824	0.019147
	tartronate (hydroxymalonate)	-3.7604	0.019659
	beta-citrylglutamate	-2.1989	0.019796
	arachidonate (20:4n6)	-2.2978	0.020345
	3-methoxycatechol sulfate (1)	-2.6839	0.02044
	3-(3-hydroxyphenyl)propionate sulfate	-18.231	0.02044
	alpha-hydroxyisocaproate	3.2954	0.020478
	lactate	-3.1604	0.020478
	N-behenoyl-sphingadienine (d18:2/22:0)*	-6.5946	0.020478
	2-palmitoleoyl-GPC (16:1)*	-2.654	0.0206
	diacylglycerol (14:0/18:1, 16:0/16:1) [1]*	17.445	0.021857
	ergothioneine	-2.245	0.021992
	2-hydroxybutyrate/2-hydroxyisobutyrate	-2.234	0.022113
	kynurenine	2.1589	0.022412
	pyroglutamine*	-2.7206	0.02251
	propionylcarnitine (C3)	2.7094	0.022603
	cholesterol	2.0845	0.023045
	linoleoyl-arachidonoyl-glycerol (18:2/20:4) [2]*	2.2292	0.023512
	N-acetyltaurine	-2.767	0.023684
	threonine	-2.4066	0.023882
	lignoceroyl sphingomyelin (d18:1/24:0)	2.2731	0.023882
	lanthionine	-2.4707	0.023959
	stearoyl-arachidonoyl-glycerol (18:0/20:4) [1]*	-2.1454	0.024077
	gamma-glutamylmethionine	-3.0155	0.024824
	1,2,3-benzenetriol sulfate (2)	-18.72	0.025121
	2-hydroxyadipate	-2.1002	0.026976
	dihomo-linolenate (20:3n3 or n6)	-2.4709	0.027111
	alpha-ketoglutarate	-2.2786	0.027364
	linoleoyl-docosahexaenoyl-glycerol (18:2/22:6) [1]*	2.255	0.027618
	serine	-2.5935	0.028784
	1-palmitoyl-2-gamma-linolenoyl-GPC (16:0/18:3n6)*	-2.2752	0.029423
	1,2-dipalmitoyl-GPE (16:0/16:0)*	2.8934	0.029423
	biliverdin	2.5172	0.029423
	stachydrine	-4.3428	0.02959
	docosapentaenoate (n3 DPA; 22:5n3)	-2.6796	0.02959
	indolepropionate	-1.8511	0.02959
	xanthine	-2.2927	0.02959
	cytidine	2.4877	0.030203
	trimethylamine N-oxide	-1.7986	0.03054
	4-vinylphenol sulfate	-3.8803	0.030783
	hexanoylcarnitine (C6)	-2.4395	0.031222
	valine	2.7318	0.031982
	imidazole propionate	2.2363	0.031982
	caprylate (8:0)	-2.2371	0.033403
	sphinganine-1-phosphate	-2.2092	0.033651
	arachidonoyl ethanolamide	-2.1797	0.033789
	N-acetylglucosaminylasparagine	-2.7936	0.033825
	dimethylarginine (SDMA + ADMA)	-2.9697	0.034557
	sphingomyelin (d18:1/14:0, d16:1/16:0)*	2.0294	0.034648
	mannose	2.1166	0.035054
	1-(1-enyl-palmitoyl)-GPE (P-16:0)*	2.1537	0.035686
	1-stearoyl-GPE (18:0)	2.3711	0.035983
	N-acetylneuraminate	-2.3084	0.035983
	indolin-2-one	1.8551	0.036078
	gluconate	-2.0423	0.036078
	13-methylmyristate	-2.4223	0.036751
	lactosyl-N-nervonoyl-sphingosine (d18:1/24:1)*	-2.1808	0.037332
	3-methylglutarate/2-methylglutarate	-1.9903	0.037649
	alpha-CEHC sulfate	-2.1952	0.038683
	acetylcarnitine (C2)	-2.4569	0.041308
	laurate (12:0)	1.9144	0.041475
	spermidine	-1.9209	0.042189
	phosphate	-2.2922	0.044352
	1-palmitoyl-GPC (16:0)	2.0173	0.044352
	indoleacetylglutamine	2.444	0.044464
	isoleucine	2.2927	0.04496
	2-docosahexaenoylglycerol (22:6)*	-1.7666	0.045291
	2-methylbutyrylcarnitine (C5)	-2.1388	0.045291
	sphingomyelin (d18:1/22:1, d18:2/22:0, d16:1/24:1)*	-1.9647	0.045291
	palmitoleoyl-oleoyl-glycerol (16:1/18:1) [1]*	2.6669	0.045512
	linoleoylcholine*	2.4588	0.045715
	glucuronate	-2.5006	0.0458
	beta-hydroxyisovalerate	1.8039	0.046996
	5-bromotryptophan	1.9382	0.047132
DOL7 vs DOL0	estriol 3-sulfate	-15.607	1.84e-13
	pregnanediol-3-glucuronide	-15.313	1.84e-13
	galactitol (dulcitol)	14.773	3.13e-13
	5alpha-pregnan-3beta,20alpha-diol monosulfate (2)	-15.347	1.09e-12
	5alpha-pregnan-3beta,20beta-diol monosulfate (1)	-15.27	2.03e-12
	16-hydroxypalmitate	-14.908	2.89e-12
	1-palmitoyl-2-linoleoyl-GPE (16:0/18:2)	14.311	8.87e-12
	urate	-14.053	1.74e-11
	pregnanolone/allopregnanolone sulfate	-15.111	1.92e-11
	palmitoleate (16:1n7)	-14.987	3.31e-11
	17alpha-hydroxypregnanolone glucuronide	-15.325	3.31e-11
	1-(1-enyl-palmitoyl)-2-arachidonoyl-GPE (P-16:0/20:4)*	14.313	3.31e-11
	myristoleate (14:1n5)	-14.863	3.42e-11
	galactonate	15.179	5.88e-11
	pyridoxate	-14.435	8.83e-11
	tetradecanedioate	-15.096	1.8e-10
	1-stearoyl-2-linoleoyl-GPE (18:0/18:2)*	14.426	1.93e-10
	cortisone 21-sulfate	-15.066	2.76e-10
	1-(1-enyl-palmitoyl)-2-linoleoyl-GPE (P-16:0/18:2)*	14.498	2.76e-10
	orotate	-14.004	3.73e-10
	1-stearoyl-2-linoleoyl-GPC (18:0/18:2)*	13.967	4.57e-10
	1,2-dilinoleoyl-GPC (18:2/18:2)	14.788	6.06e-10
	hexadecanedioate	-15.065	6.08e-10
	1-(1-enyl-stearoyl)-2-linoleoyl-GPE (P-18:0/18:2)*	14.752	7.69e-10
	9-hydroxystearate	-14.957	1.32e-09
	palmitate (16:0)	-14.284	1.5e-09
	10-heptadecenoate (17:1n7)	-14.497	1.5e-09
	1-(1-enyl-stearoyl)-2-arachidonoyl-GPE (P-18:0/20:4)*	14.104	1.63e-09
	1-stearoyl-2-linoleoyl-GPI (18:0/18:2)	14.277	2.23e-09
	1-oleoyl-2-linoleoyl-GPE (18:1/18:2)*	14.896	4.25e-09
	homoarginine	-14.49	7.2e-09
	estriol-3-glucuronide	-14.89	8.99e-09
	5-HEPE	-14.436	1.53e-08
	1-methylurate	-13.91	1.57e-08
	4-methylcatechol sulfate	-14.721	1.89e-08
	1-linoleoyl-2-linolenoyl-GPC (18:2/18:3)*	14.861	1.89e-08
	1-linoleoyl-GPE (18:2)*	14.283	1.93e-08
	piperine	-15.12	2.43e-08
	5-dodecenoate (12:1n7)	-14.945	2.52e-08
	2-aminoheptanoate	-14.254	2.92e-08
	2-hydroxymyristate	-14.271	3.5e-08
	10-undecenoate (11:1n1)	-14.565	3.92e-08
	N-palmitoyltaurine	-14.239	4.3e-08
	betonicine	-7.1852	4.44e-08
	N-palmitoylglycine	-14.467	4.46e-08
	N-octanoylglutamine	-14.673	4.96e-08
	1-linoleoyl-GPC (18:2)	14.105	5.25e-08
	1,11-undecanedicarboxylate	-14.775	6e-08
	imidazole lactate	-13.771	8.56e-08
	16a-hydroxy DHEA 3-sulfate	-14.335	8.56e-08
	myristoleoylcarnitine (C14:1)*	-14.501	8.57e-08
	lactose	14.404	8.76e-08
	methylsuccinate	-13.779	8.77e-08
	cortisone	-14.242	8.77e-08
	chiro-inositol	-14.642	8.77e-08
	palmitoleoylcarnitine (C16:1)*	-14.564	8.77e-08
	lignoceroylcarnitine (C24)*	14.185	1.14e-07
	ximenoylcarnitine (C26:1)*	14.398	1.48e-07
	5alpha-pregnan-3beta,20alpha-diol disulfate	-8.7346	1.51e-07
	eicosanodioate	-14.066	1.51e-07
	androstenediol (3beta,17beta) disulfate (2)	-14.488	1.54e-07
	pyridoxal	-14.269	1.57e-07
	trigonelline (N'-methylnicotinate)	-14.785	1.57e-07
	creatinine	-13.42	1.57e-07
	pimelate (heptanedioate)	-14.599	1.58e-07
	3-methyladipate	-14.199	1.78e-07
	stearate (18:0)	-13.872	2.12e-07
	5alpha-pregnan-3(alpha or beta),20beta-diol disulfate	-14.845	2.12e-07
	mead acid (20:3n9)	-14.245	2.17e-07
	2-linoleoylglycerol (18:2)	7.0319	2.44e-07
	myristate (14:0)	-13.926	2.51e-07
	21-hydroxypregnenolone disulfate	-5.7344	2.73e-07
	4-hydroxyglutamate	13.952	2.94e-07
	methyl glucopyranoside (alpha + beta)	-14.564	2.94e-07
	p-cresol sulfate	-14.216	3.1e-07
	androsterone sulfate	-14.143	3.27e-07
	glycerol	-14.032	3.54e-07
	androstenediol (3alpha, 17alpha) monsulfate (2)	-14.316	3.64e-07
	cysteine	-13.524	4.06e-07
	17-methylstearate	-14.231	4.06e-07
	1-linoleoyl-2-arachidonoyl-GPC (18:2/20:4n6)*	13.812	4.06e-07
	1-(1-enyl-palmitoyl)-2-oleoyl-GPE (P-16:0/18:1)*	13.865	4.61e-07
	hexanoylglycine	-14.341	4.65e-07
	2-hydroxypalmitate	-14.059	5.45e-07
	glycocholate	8.8537	5.68e-07
	kynurenate	-13.911	6.48e-07
	androstenediol (3beta,17beta) monosulfate (1)	-6.3519	6.52e-07
	5alpha-pregnan-3alpha,20beta-diol disulfate 1	-14.466	6.71e-07
	3,4-methyleneheptanoate	-8.0509	6.71e-07
	etiocholanolone glucuronide	-14.215	7.38e-07
	3-methoxytyrosine	5.3469	7.45e-07
	N-methylproline	-14.452	7.63e-07
	1-linoleoylglycerol (18:2)	5.2037	7.88e-07
	oleate/vaccenate (18:1)	-14.083	7.88e-07
	5alpha-androstan-3alpha,17alpha-diol disulfate	-14.854	7.94e-07
	sphingomyelin (d18:1/14:0, d16:1/16:0)*	13.8	8.62e-07
	allantoin	-13.861	9.52e-07
	p-cresol-glucuronide*	-14.247	9.87e-07
	homocitrulline	-13.673	9.93e-07
	1-palmitoyl-2-linoleoyl-GPC (16:0/18:2)	13.275	1e-06
	docosahexaenoate (DHA; 22:6n3)	-14.331	1e-06
	taurine	-13.637	1.08e-06
	oleoyl-linoleoyl-glycerol (18:1/18:2) [1]	6.6101	1.12e-06
	1-myristoylglycerol (14:0)	14.663	1.14e-06
	N-stearoyl-sphinganine (d18:0/18:0)*	-13.985	1.21e-06
	sebacate (decanedioate)	-8.1997	1.28e-06
	octadecanedioate	-14.406	1.41e-06
	O-acetylhomoserine	14.221	1.43e-06
	docosapentaenoate (n3 DPA; 22:5n3)	-14.151	1.46e-06
	indolebutyrate	13.598	1.74e-06
	nicotinamide riboside	-6.5083	1.87e-06
	1-palmitoyl-2-stearoyl-GPC (16:0/18:0)	13.301	1.87e-06
	glycine	-13.477	1.91e-06
	N-acetylglycine	-9.5266	1.92e-06
	5,6-dihydrothymine	-13.841	2.1e-06
	1-linoleoyl-2-arachidonoyl-GPE (18:2/20:4)*	13.735	2.1e-06
	2-hydroxybutyrate/2-hydroxyisobutyrate	-14.088	2.26e-06
	oleoyl-linoleoyl-glycerol (18:1/18:2) [2]	7.117	2.27e-06
	21-hydroxypregnenolone monosulfate (1)	-14.224	2.33e-06
	N2,N2-dimethylguanosine	-13.687	2.36e-06
	malate	-7.1223	2.4e-06
	3-methylxanthine	-13.446	2.4e-06
	trimethylamine N-oxide	-5.7825	2.4e-06
	1-stearoyl-2-oleoyl-GPI (18:0/18:1)*	14.361	2.4e-06
	sphingomyelin (d18:2/18:1)*	13.858	2.4e-06
	arachidonoyl ethanolamide	-13.93	2.45e-06
	laurylcarnitine (C12)	-5.9931	2.67e-06
	3-hydroxybutyrylcarnitine (1)	-6.0957	2.83e-06
	palmitoylcarnitine (C16)	-5.8767	2.9e-06
	3-hydroxybutyrylcarnitine (2)	-14.228	2.9e-06
	1-palmitoyl-2-linoleoyl-GPI (16:0/18:2)	14.16	3e-06
	myristoylcarnitine (C14)	-5.77	3.2e-06
	alpha-ketobutyrate	-14.205	3.27e-06
	hexanoylglutamine	-14.206	3.74e-06
	undecanedioate	-14.349	3.94e-06
	decanoylcarnitine (C10)	-5.7558	4.24e-06
	1-(1-enyl-stearoyl)-2-oleoyl-GPE (P-18:0/18:1)	10.449	4.52e-06
	gamma-tocopherol/beta-tocopherol	14.355	5.2e-06
	palmitoyl-linoleoyl-glycerol (16:0/18:2) [1]*	5.2938	5.39e-06
	pentadecanoate (15:0)	-10.315	5.69e-06
	leucine	13.374	6.25e-06
	1-(1-enyl-palmitoyl)-2-linoleoyl-GPC (P-16:0/18:2)*	13.647	6.27e-06
	glycochenodeoxycholate glucuronide (1)	-14.217	6.28e-06
	docosatrienoate (22:3n6)*	-14.349	6.37e-06
	2-hydroxyoctanoate	-7.0038	6.44e-06
	1-palmitoyl-2-palmitoleoyl-GPC (16:0/16:1)*	-13.833	6.44e-06
	stearoylcarnitine (C18)	-5.3313	6.56e-06
	dehydroisoandrosterone sulfate (DHEA-S)	-5.2264	6.6e-06
	17alpha-hydroxypregnenolone 3-sulfate	-14.267	7.03e-06
	tricosanoyl sphingomyelin (d18:1/23:0)*	13.757	7.66e-06
	octanoylcarnitine (C8)	-7.6737	7.67e-06
	3-hydroxymyristate	-13.745	7.95e-06
	glycochenodeoxycholate	14.224	7.95e-06
	oleoyl-oleoyl-glycerol (18:1/18:1) [2]*	7.9965	7.99e-06
	1-stearoyl-2-oleoyl-GPE (18:0/18:1)	13.686	8.04e-06
	2-hydroxystearate	-13.915	8.21e-06
	prolylglycine	13.242	8.34e-06
	5-hydroxyhexanoate	-13.89	8.47e-06
	N1-methylinosine	-8.2359	8.82e-06
	ceramide (d18:1/14:0, d16:1/16:0)*	7.2367	1e-05
	5-bromotryptophan	13.314	1.1e-05
	5alpha-pregnan-3beta,20alpha-diol monosulfate (1)	-5.9263	1.17e-05
	2-palmitoylglycerol (16:0)	13.683	1.18e-05
	1-linolenoylglycerol (18:3)	6.3896	1.19e-05
	15-methylpalmitate	-13.921	1.19e-05
	10-nonadecenoate (19:1n9)	-5.4459	1.29e-05
	docosapentaenoate (n6 DPA; 22:5n6)	-14.004	1.3e-05
	14-HDoHE/17-HDoHE	-6.078	1.3e-05
	eicosapentaenoate (EPA; 20:5n3)	-6.3188	1.32e-05
	tauro-beta-muricholate	-14.421	1.4e-05
	1-linoleoyl-GPI (18:2)*	5.1266	1.42e-05
	indole-3-carboxylic acid	-13.634	1.46e-05
	stearidonate (18:4n3)	-13.994	1.5e-05
	pregn steroid monosulfate*	-13.832	1.51e-05
	malonylcarnitine	6.8856	1.67e-05
	alpha-tocopherol	13.593	1.84e-05
	1,5-anhydroglucitol (1,5-AG)	-4.3518	1.84e-05
	trans-4-hydroxyproline	5.7945	1.89e-05
	1-oleoylglycerol (18:1)	4.8222	1.96e-05
	methionine sulfone	5.5263	1.96e-05
	ethylmalonate	-13.493	1.99e-05
	aconitate [cis or trans]	-8.6055	2.04e-05
	1-linoleoyl-GPA (18:2)*	13.919	2.17e-05
	sphingomyelin (d18:1/22:2, d18:2/22:1, d16:1/24:2)*	13.291	2.21e-05
	suberate (octanedioate)	-14.09	2.25e-05
	3-hydroxystearate	-4.74	2.36e-05
	1-oleoyl-GPE (18:1)	7.1265	2.49e-05
	docosahexaenoylcarnitine (C22:6)*	-6.5322	2.57e-05
	pregnenolone sulfate	-13.853	2.61e-05
	phenylacetylglutamine	-14.033	2.67e-05
	2-myristoylglycerol (14:0)	4.7109	2.68e-05
	fumarate	-5.2366	2.71e-05
	1-methylimidazoleacetate	-13.289	2.71e-05
	1-(1-enyl-oleoyl)-GPE (P-18:1)*	10.224	2.71e-05
	N6,N6,N6-trimethyllysine	-13.6	2.74e-05
	margarate (17:0)	-6.2887	2.84e-05
	5-hydroxyindoleacetate	-13.941	2.84e-05
	guanidinoacetate	-5.8561	2.86e-05
	N1,N12-diacetylspermine	-13.956	3.04e-05
	N-acetyltaurine	-8.9288	3.3e-05
	citrate	-4.1462	3.32e-05
	quinate	-3.7637	3.32e-05
	caproate (6:0)	-7.8808	3.37e-05
	alpha-ketoglutarate	-4.6755	3.39e-05
	N-octanoylglycine	-4.1909	3.42e-05
	N-acetylserine	-13.023	3.48e-05
	mannitol/sorbitol	-13.672	3.56e-05
	11-ketoetiocholanolone sulfate	-4.0756	3.59e-05
	sphingomyelin (d18:1/18:1, d18:2/18:0)	-13.28	3.69e-05
	N-acetyl-1-methylhistidine*	-10.224	3.69e-05
	dodecanedioate	-4.2512	3.74e-05
	vanillylmandelate (VMA)	-6.0539	4.01e-05
	O-methylcatechol sulfate	-6.8491	4.37e-05
	gamma-glutamylglycine	-6.0463	4.66e-05
	beta-cryptoxanthin	13.659	5.25e-05
	S-methylcysteine sulfoxide	-13.505	5.36e-05
	1-methylnicotinamide	-13.821	5.63e-05
	lactate	-5.1154	5.87e-05
	3-hydroxylaurate	-5.7928	6.05e-05
	13-methylmyristate	-10.29	6.26e-05
	docosadioate	-6.114	6.26e-05
	N-oleoyltaurine	-4.8743	6.55e-05
	maleate	-13.091	6.9e-05
	oleoyl-oleoyl-glycerol (18:1/18:1) [1]*	4.5151	6.98e-05
	N-acetylmethionine sulfoxide	-5.3894	7.2e-05
	1-oleoyl-2-arachidonoyl-GPE (18:1/20:4)*	13.466	7.77e-05
	S-allylcysteine	-13.509	8.52e-05
	palmitoyl ethanolamide	-5.7237	8.66e-05
	cerotoylcarnitine (C26)*	3.7554	8.74e-05
	myo-inositol	-6.2982	9.09e-05
	2-aminophenol sulfate	-7.5929	9.09e-05
	adipate	-7.8259	9.8e-05
	oleoyl ethanolamide	-5.9315	9.9e-05
	N1-Methyl-4-pyridone-3-carboxamide	-4.0123	9.9e-05
	2-fucosyllactose	13.875	9.92e-05
	linoleoyl-linoleoyl-glycerol (18:2/18:2) [1]*	5.5681	9.95e-05
	1-oleoyl-GPI (18:1)*	3.5444	0.00010081
	7-alpha-hydroxy-3-oxo-4-cholestenoate (7-Hoca)	-4.5354	0.00010479
	andro steroid monosulfate (1)*	-3.8406	0.00010504
	spermidine	-5.086	0.00012257
	acetylcarnitine (C2)	-4.3498	0.00012518
	4-imidazoleacetate	4.6256	0.00013335
	cortisol	-4.5264	0.0001347
	retinol (Vitamin A)	13.086	0.0001347
	hydroquinone sulfate	-3.6884	0.00013815
	1-(1-enyl-stearoyl)-GPE (P-18:0)*	5.0971	0.00013891
	N-acetyl-beta-alanine	-13.6	0.00015285
	glutarylcarnitine (C5-DC)	-13.511	0.00015874
	sphingomyelin (d18:1/20:1, d18:2/20:0)*	-13.253	0.00016857
	alpha-hydroxycaproate	-3.6781	0.00017488
	1-palmitoyl-2-oleoyl-GPI (16:0/18:1)*	4.1553	0.00018096
	1-stearoyl-GPC (18:0)	13.141	0.00018098
	carotene diol (1)	3.9204	0.00018098
	arachidonate (20:4n6)	-5.0599	0.00018156
	2-hydroxylaurate	-3.9042	0.0001819
	sphinganine	-4.4192	0.00018503
	12-HETE	-4.931	0.00018503
	2'-deoxyuridine	-3.6893	0.00018564
	2-hydroxyphenylacetate	-7.9222	0.00018564
	taurocholate	5.2324	0.0001887
	alanine	-3.7521	0.00019388
	4-acetamidobutanoate	-12.647	0.00019388
	gamma-glutamylphenylalanine	-5.8602	0.00019699
	dimethylarginine (SDMA + ADMA)	-9.1546	0.00019699
	ergothioneine	-4.6986	0.00019821
	3-methoxycatechol sulfate (1)	-6.3731	0.00020353
	glycosyl-N-palmitoyl-sphingosine (d18:1/16:0)	5.7497	0.00021026
	N1-Methyl-2-pyridone-5-carboxamide	-4.4146	0.00021529
	1-methylhistidine	-5.3811	0.00022993
	3-hydroxy-3-methylglutarate	-5.0721	0.00022993
	2-aminobutyrate	-5.3204	0.00023309
	xanthosine	-8.1065	0.00026668
	N-stearoyltaurine	-4.0512	0.00027068
	3-hydroxybutyrate (BHBA)	-4.0242	0.00028063
	3-hydroxysebacate	-3.327	0.00029103
	N6-carboxymethyllysine	-4.5749	0.00030044
	margaroylcarnitine*	-4.0022	0.00030865
	erythronate*	-5.4873	0.00031149
	N-acetylalanine	-3.9443	0.0003214
	catechol sulfate	-6.9935	0.0003214
	aspartate	3.9365	0.00032545
	sphingomyelin (d18:1/21:0, d17:1/22:0, d16:1/23:0)*	4.4709	0.00032545
	carboxyethyl-GABA	-3.1211	0.00033024
	N6-carbamoylthreonyladenosine	-4.1149	0.00033527
	2-aminooctanoate	-5.2484	0.00034237
	1-palmitoleoyl-2-linoleoyl-GPC (16:1/18:2)*	4.39	0.00034329
	1-palmitoleoyl-2-linolenoyl-GPC (16:1/18:3)*	4.3424	0.00034869
	linoleoylcholine*	3.8351	0.00037149
	malonate	-7.259	0.00037198
	gamma-glutamylleucine	3.5139	0.00037291
	indolepropionate	-3.0533	0.00037678
	umbelliferone sulfate	4.2178	0.0003908
	3-methylglutarylcarnitine (2)	-5.7932	0.00040727
	thioproline	-4.9237	0.00044587
	glycerophosphorylcholine (GPC)	3.2754	0.00045527
	5-methylthioadenosine (MTA)	-4.222	0.000461
	7-methylguanine	-5.2531	0.00049222
	sphingomyelin (d18:0/18:0, d19:0/17:0)*	-7.5993	0.00057412
	beta-hydroxyisovalerate	3.7358	0.00059387
	uracil	-4.0283	0.00060277
	methionine sulfoxide	-3.5011	0.00064459
	xanthine	-3.4415	0.00064459
	palmitoyl-linoleoyl-glycerol (16:0/18:2) [2]*	4.3113	0.00065345
	1-(1-enyl-palmitoyl)-2-palmitoleoyl-GPC (P-16:0/16:1)*	-13.067	0.00068403
	2-hydroxyadipate	-4.6509	0.00069118
	1-palmitoyl-2-arachidonoyl-GPE (16:0/20:4)*	3.3562	0.00072559
	taurolithocholate 3-sulfate	-3.3889	0.0007294
	N6-succinyladenosine	-4.4241	0.00078044
	acesulfame	-13.774	0.00078096
	glycohyocholate	4.53	0.00078702
	1,2-dipalmitoyl-GPC (16:0/16:0)	-4.5684	0.00078905
	N-acetyl-3-methylhistidine*	-5.7774	0.00079437
	N-acetylneuraminate	-4.47	0.00080395
	3-methylglutarate/2-methylglutarate	-8.3667	0.00081626
	arachidonoylcarnitine (C20:4)	-4.7625	0.00086972
	ceramide (d16:1/24:1, d18:1/22:1)*	4.5008	0.00087804
	adrenate (22:4n6)	-6.0023	0.00091659
	1-palmitoleoyl-GPC (16:1)*	-3.8452	0.00093089
	stearoyl ethanolamide	-5.1145	0.00093089
	gulonate*	-4.842	0.00093089
	docosapentaenoylcarnitine (C22:5n3)*	-3.8019	0.00093095
	phenol sulfate	-3.1507	0.00096826
	hexanoylcarnitine (C6)	-2.9251	0.00099393
	N6-acetyllysine	-3.7655	0.0010426
	methyl-4-hydroxybenzoate sulfate	4.7538	0.001048
	21-hydroxypregnenolone monosulfate (2)	10.083	0.0011026
	N-formylmethionine	-3.3803	0.0011453
	N-acetyl-cadaverine	3.0239	0.0011454
	serine	-3.7373	0.0012618
	4-hydroxyphenylacetylglutamine	-3.9963	0.0012618
	methionine	-3.421	0.0012835
	isobutyrylglycine	-3.4907	0.0013769
	myristoyl dihydrosphingomyelin (d18:0/14:0)*	3.1632	0.0014291
	N-formylanthranilic acid	-2.8689	0.0014316
	2-hydroxyglutarate	-4.2716	0.0014743
	lanthionine	-6.8492	0.0015296
	erythritol	-5.6833	0.0015564
	deoxycarnitine	-4.3455	0.0016165
	sphingomyelin (d18:1/24:1, d18:2/24:0)*	3.3535	0.0016352
	4-vinylphenol sulfate	-2.9115	0.0017134
	cystathionine	-3.2421	0.0017848
	1-palmitoyl-GPG (16:0)*	-2.8638	0.0018789
	N-acetylglucosamine/N-acetylgalactosamine	-8.4222	0.0019043
	1-linolenoyl-GPC (18:3)*	3.2818	0.0019398
	diacylglycerol (16:1/18:2 [2], 16:0/18:3 [1])*	3.6391	0.0019568
	fructose	2.9058	0.0019897
	N-acetylthreonine	-3.3034	0.0020458
	arginine	3.9122	0.0020942
	sphinganine-1-phosphate	-3.0928	0.0020958
	13-HODE + 9-HODE	-2.8807	0.0021305
	glutarate (pentanedioate)	-3.9501	0.0021748
	1-dihomo-linoleoylglycerol (20:2)	2.857	0.0022673
	isobutyrylcarnitine (C4)	-3.1449	0.0025692
	laurate (12:0)	2.9934	0.0026315
	N-acetylglucosaminylasparagine	-2.9874	0.0026315
	1-palmitoylglycerol (16:0)	2.7764	0.0026323
	testosterone sulfate	-3.2742	0.0026713
	3-methyl-2-oxobutyrate	-2.9891	0.0027846
	sphingomyelin (d18:1/20:0, d16:1/22:0)*	3.3946	0.0029819
	3-aminoisobutyrate	-2.9902	0.0030168
	linolenate [alpha or gamma; (18:3n3 or 6)]	-2.8205	0.0031566
	cholesterol	3.219	0.0032059
	lignoceroyl sphingomyelin (d18:1/24:0)	3.0023	0.0033086
	glutamine	-4.206	0.0033953
	2-stearoyl-GPE (18:0)*	2.3262	0.0034998
	stachydrine	-2.4826	0.0035943
	succinate	-3.3155	0.0037793
	choline	-3.5235	0.0039358
	suberoylcarnitine (C8-DC)	-3.0715	0.0039487
	2-palmitoleoyl-GPC (16:1)*	-3.6658	0.0041636
	N-acetyltyrosine	3.1661	0.0041678
	pelargonate (9:0)	-2.7488	0.0041703
	1-(1-enyl-palmitoyl)-GPE (P-16:0)*	3.4276	0.0041703
	phenylalanine	-3.6011	0.0044814
	tauro-alpha-muricholate	3.6002	0.0044861
	thyroxine	-3.1919	0.0046212
	docosatrienoate (22:3n3)	-3.6028	0.0046428
	N-acetylaspartate (NAA)	-3.1362	0.0046459
	N-acetyltryptophan	4.2378	0.004678
	linoleoyl-arachidonoyl-glycerol (18:2/20:4) [1]*	2.6598	0.0047206
	S-methylcysteine	-3.3703	0.0047688
	arabonate/xylonate	-3.6515	0.0048982
	behenoyl sphingomyelin (d18:1/22:0)*	2.6365	0.0049373
	gamma-glutamylalanine	-3.2538	0.0050276
	glycerol 3-phosphate	-5.2905	0.0050519
	glycoursodeoxycholate	2.7537	0.0054844
	3-hydroxydecanoate	-2.8782	0.0055896
	corticosterone	-3.0225	0.0055896
	2-keto-3-deoxy-gluconate	-3.4328	0.0057412
	2-hydroxydecanoate	2.698	0.0060647
	1-stearoyl-2-arachidonoyl-GPE (18:0/20:4)	2.7315	0.006243
	3-hydroxy-2-ethylpropionate	-2.8922	0.0062731
	gamma-glutamyltryptophan	-2.6902	0.0063061
	cinnamoylglycine	-2.5325	0.0063706
	1-oleoyl-GPC (18:1)	2.5209	0.0063706
	sedoheptulose	-3.2094	0.0063706
	carotene diol (3)	3.5509	0.0063706
	androstenediol (3beta,17beta) disulfate (1)	-2.4542	0.0063976
	gamma-glutamylmethionine	-3.1224	0.0063976
	nonadecanoate (19:0)	-2.507	0.0066333
	sphingomyelin (d17:1/16:0, d18:1/15:0, d16:1/17:0)*	2.6754	0.0066333
	N-acetylvaline	-2.9351	0.0066515
	butyrylcarnitine (C4)	-2.6358	0.0066515
	4-cholesten-3-one	-2.8251	0.0066515
	sphingomyelin (d18:1/20:2, d18:2/20:1, d16:1/22:2)*	3.1916	0.0068332
	1-stearoyl-2-arachidonoyl-GPI (18:0/20:4)	2.717	0.0070306
	3-hydroxyhippurate	-2.9098	0.0071112
	cysteine sulfinic acid	2.6547	0.0073848
	erucate (22:1n9)	4.3394	0.0084309
	3-methylglutaconate	-2.6919	0.0084309
	carnosine	2.9678	0.0085124
	N-acetylglutamine	-2.9935	0.008621
	orotidine	-2.8237	0.0088395
	palmitoyl sphingomyelin (d18:1/16:0)	2.4225	0.0088395
	1,7-dimethylurate	-2.5371	0.0090537
	pregnen-diol disulfate*	-2.967	0.0091739
	thymol sulfate	2.8119	0.0091849
	palmitoyl-docosahexaenoyl-glycerol (16:0/22:6) [1]*	-2.691	0.0091852
	4-allylphenol sulfate	2.5523	0.0094693
	3-methyl catechol sulfate (1)	-2.8994	0.0096681
	1,3-dimethylurate	-11.654	0.0099793
	taurocholenate sulfate	-2.3081	0.010221
	2-oleoylglycerol (18:1)	2.3119	0.010418
	pimeloylcarnitine/3-methyladipoylcarnitine (C7-DC)	-2.52	0.010443
	oleoylcarnitine (C18:1)	-2.3655	0.010497
	adenine	-2.8523	0.010813
	N-acetylcarnosine	-2.6493	0.010821
	7-ketodeoxycholate	-3.924	0.01096
	sphingomyelin (d18:2/23:0, d18:1/23:1, d17:1/24:1)*	2.512	0.011079
	1-stearoyl-2-arachidonoyl-GPC (18:0/20:4)	-2.8571	0.011321
	gamma-carboxyglutamate	-2.4652	0.011515
	cytidine	2.4597	0.011709
	5-oxoproline	-2.8456	0.011816
	S-adenosylhomocysteine (SAH)	-2.6727	0.012602
	gluconate	-2.5759	0.012632
	isoleucine	3.3222	0.012706
	gamma-glutamylglutamate	2.6699	0.012706
	N-acetylalliin	-12.481	0.013534
	linolenoylcarnitine (C18:3)*	-2.701	0.013889
	azelate (nonanedioate)	-3.792	0.01411
	3-hydroxyisobutyrate	-2.6219	0.014511
	3-hydroxyhexanoate	-2.1073	0.014511
	perfluorooctanesulfonic acid (PFOS)	-2.8812	0.014511
	tyrosine	2.6009	0.014932
	5-acetylamino-6-amino-3-methyluracil	-12.418	0.015298
	glucuronate	-2.8526	0.015306
	tryptophan betaine	-2.6878	0.016011
	isoleucylglycine	2.3628	0.016396
	succinimide	2.6793	0.01646
	mannose	4.2986	0.01746
	eicosenoate (20:1)	-2.1455	0.018038
	pyruvate	-2.2742	0.018179
	1-palmitoyl-2-oleoyl-GPE (16:0/18:1)	2.4243	0.01879
	hypotaurine	2.0814	0.018801
	3-carboxy-4-methyl-5-propyl-2-furanpropanoate (CMPF)	-2.2986	0.020299
	sphingomyelin (d18:2/24:1, d18:1/24:2)*	2.2023	0.022442
	1-palmitoleoylglycerol (16:1)*	-2.591	0.022524
	dihomo-linoleate (20:2n6)	-1.9993	0.022532
	cholate	2.183	0.022721
	bilirubin (Z,Z)	2.3049	0.022732
	behenoylcarnitine (C22)*	2.1638	0.024098
	dihydroorotate	2.1843	0.024295
	cystine	-2.3262	0.024409
	adenosine 3',5'-cyclic monophosphate (cAMP)	1.9523	0.024441
	5alpha-androstan-3beta,17alpha-diol disulfate	-2.6157	0.024455
	cysteinylglycine	-2.1424	0.024628
	N-acetylmethionine	-2.4282	0.024876
	glucose	7.6845	0.024876
	N1-methyladenosine	-2.1469	0.025372
	2,3-dihydroxy-2-methylbutyrate	2.0719	0.025606
	3-ureidopropionate	-2.0794	0.026381
	1,2,3-benzenetriol sulfate (2)	-12.387	0.026562
	isovalerylcarnitine (C5)	2.5681	0.026674
	stearoyl sphingomyelin (d18:1/18:0)	-2.6207	0.027941
	threonine	-1.8307	0.029215
	3-dehydrocholate	-1.9437	0.029944
	taurochenodeoxycholate	3.053	0.030221
	N-acetylhistidine	-2.5478	0.03026
	lysine	-2.049	0.030914
	tauroursodeoxycholate	2.2368	0.032018
	bilirubin (E,Z or Z,E)*	-2.7077	0.032671
	2-hydroxyhippurate (salicylurate)	-2.4205	0.034671
	asparagine	-1.9243	0.034787
	acetoacetate	-2.8551	0.034879
	3-(3-hydroxyphenyl)propionate sulfate	-12.039	0.034927
	4-vinylguaiacol sulfate	-2.3168	0.034927
	pro-hydroxy-pro	1.9634	0.035462
	1-stearoyl-GPG (18:0)	-1.9095	0.035463
	5-acetylamino-6-formylamino-3-methyluracil	-11.802	0.037414
	acisoga	-1.9077	0.038924
	6-hydroxyindole sulfate	-1.9808	0.038948
	C-glycosyltryptophan	1.7037	0.039103
	glycosyl ceramide (d18:1/20:0, d16:1/22:0)*	1.9792	0.039252
	3-indoxyl sulfate	-2.0058	0.040197
	gamma-glutamyl-alpha-lysine	-1.9562	0.040252
	carnitine	2.2388	0.041086
	maltose	-2.235	0.04109
	propyl 4-hydroxybenzoate sulfate	2.2298	0.04109
	tiglylcarnitine (C5:1-DC)	-2.2813	0.041101
	pseudouridine	-2.2304	0.041667
	1-arachidonoyl-GPA (20:4)	-1.9993	0.042876
	1-(1-enyl-palmitoyl)-2-arachidonoyl-GPC (P-16:0/20:4)*	2.065	0.043402
	pyroglutamine*	-2.1362	0.045454
	pipecolate	-2.7131	0.045737
	sphingosine	-2.06	0.045813
	gamma-glutamylthreonine	-1.7687	0.048154
	1-stearoyl-GPE (18:0)	1.8011	0.048495
	linoleoyl-arachidonoyl-glycerol (18:2/20:4) [2]*	1.9184	0.048495
	LIST OF PATHWAYS ASSOCIATED WITH METABOLITES
GROUP COMPARISON
DOL1 vs DOL0	ENRICHMENT	PATHWAY NAME	ADJUSTED p-VALUE	GENES IN PATHWAYS	GENES
		Glucuronidation	1.463e-305	16	UGT2B10;UGT2B28;UGT2B4;UGT1A6;UGT2B7;UGT2A1;UGT2B17;UGT2B11;UGT1A5;UGT1A1;UGT1A8;UGT1A3;UGT1A7;UGT1A4;UGT2A2;UGT1A9
		Biological oxidations	7.157e-73	32	CYP2C18;CYP3A7;CYP3A43;CYP3A5;UGT2B10;UGT2B28;UGT2B4;UGT1A6;UGT2B7;UGT2A1;CYP4F12;UGT2B17;UGT2B11;UGT1A5;UGT1A8;UGT1A3;UGT1A7;UGT2A2;CYP2J2;CYP2C8;CYP2S1;CYP2F1;CYP2A7;CYP4F8;CYP2A13;CYP4B1;CYP4F11;CYP1A1;CYP1B1;UGT1A9;UGT1A1;UGT1A4
		Xenobiotics	6.751e-66	11	CYP3A5;CYP2C18;CYP3A7;CYP3A43;CYP1A1;CYP1A2;CYP2J2;CYP2C8;CYP2F1;CYP2A13;CYP2A7
		Phase 1 - Functionalization of compounds	1.808e-27	33	CYP1A2;CYP1B1;CYP4F11;CYP2C18;CYP3A7;CYP3A5;CYP4F12;CYP4F8;CYP2J2;CYP2F1;CYP4B1;CYP2C8;CYP1A1;CYP3A43;CYP2S1;UGT2B10;UGT2B28;UGT2B4;UGT1A6;UGT2B7;UGT2A1;UGT2B17;UGT2B11;UGT1A5;UGT1A8;UGT1A3;UGT1A7;UGT2A2;CYP2A7;CYP2A13;UGT1A1;UGT1A4;UGT1A9
		CYP2E1 reactions	1.312e-17	5	CYP2C8;CYP2S1;CYP2F1;CYP2A13;CYP2A7
		Eicosanoids	4.702e-17	9	CYP4B1;CYP4F11;CYP4F8;CYP2J2;CYP2F1;CYP2A13;CYP2A7;CYP3A43;CYP2S1
		Androgen biosynthesis	4.973e-10	5	SRD5A1;SRD5A2;HSD17B12;HSD3B1;HSD3B2
		Miscellaneous substrates	7.333e-06	8	CYP2S1;CYP4B1;CYP3A5;CYP2C18;CYP3A7;CYP2J2;CYP1A1;CYP1A2
	DOWNREGULATION	NA
DOL3 vs DOL0	ENRICHMENT
	DOWNREGULATION
DOL7 vs DOL0	ENRICHMENT	Metabolism of amino acids and derivatives	0	55	TYR;DAO;ASL;BBOX1;ALDH7A1;AGXT;TMLHE;AASS;ALDH9A1;GAMT;PNMT;GATM;ASMT;SMS;SRM;FAH;IL4I1;AADAT;KYNU;CCBL2;HPD;AFMID;TAT;BCAT1;HSD17B10;BCKDHB;BCAT2;HIBADH;HIBCH;BCKDHA;OAT;PHGDH;PSAT1;GLUD1;GPT;GLUD2;CTH;CDO1;CSAD;BHMT;CBS;CBSL;SHMT1;AGXT2;OGDH;DLST;PAOX;GOT2;CCBL1;AHCY;MAT1A;GCLC;MTR;MTRR;GOT1
		Glucuronidation	1.271e-218	17	UGT2B10;UGT2B28;UGT2B4;UGT1A6;UGT2B7;UGT2A1;UGT2B15;UGT2B17;UGT2B11;UGT1A5;UGT1A1;UGT1A8;UGT1A3;UGT1A7;UGT1A4;UGT2A2;UGT1A9
		Pyruvate metabolism and Citric Acid (TCA) cycle	1.521e-143	18	IDH3G;FH;IDH3B;OGDH;DLST;ADHFE1;IDH3A;D2HGDH;IDH2;CS;L2HGDH;ACO2;LDHB;LDHA;MDH2;SDHA;SDHB;DLD
		Acyl chain remodelling of PS	4.7e-142	14	PLA2G10;PLA2G2D;PLA2G12A;PLA2G5;PLA2G2F;PLA2G4D;PLA2G4F;PLA2G1B;PLA2G16;PLA2G4E;PLA2G2A;PLA2G2E;PLA2G4B;PLA2G4A
		Sphingolipid de novo biosynthesis	4.734e-139	16	SPHK2;PLPP1;CERS4;KDSR;CERS5;PLPP2;CERS2;DEGS1;CERS3;PLPP3;ACER1;DEGS2;CERS6;ACER2;CERS1;SPHK1
		Phase II conjugation	1.204e-134	30	GLYAT;NAT2;NAT1;GGCT;MAT2B;NNMT;MAT2A;SULT2A1;COMT;TPMT;AHCY;MAT1A;MTRR;UGT2B10;UGT2B28;UGT2B4;UGT1A6;UGT2B7;UGT2A1;UGT2B15;UGT2B17;UGT2B11;UGT1A5;UGT1A8;UGT1A3;UGT1A7;UGT2A2;UGT1A9;UGT1A1;UGT1A4
		Biological oxidations	9.566e-134	61	CYP2C18;CYP3A7;PTGS1;CYP4F12;CYP3A43;PAOX;ALDH2;CYP2S1;CYP2F1;CYP2A7;GLYAT;NAT2;NAT1;CYP3A5;CYP2J2;CYP2C8;CYP4F8;CYP4B1;CYP4A22;CYP4F11;CYP2A13;CYP1A1;CYP4A11;CYP1B1;MAT2B;UGT2B10;UGT2B28;UGT2B4;NNMT;UGT1A6;MAT2A;UGT2B7;UGT2A1;UGT2B15;UGT2B17;UGT2B11;UGT1A5;UGT1A8;UGT1A3;UGT1A7;UGT2A2;CYP11B1;CYP11B2;CYP21A2;GGCT;COMT;GGT7;GGT6;SULT2A1;UGT1A9;TPMT;GSS;UGT1A1;UGT1A4;AHCY;MAT1A;GCLC;MTR;MTRR;GGT5;G…
		Methylation	8.099e-88	10	MAT2B;COMT;AHCY;TPMT;MAT1A;NNMT;MAT2A;CYP1A2;MTR;MTRR
		Glutathione conjugation	9.733e-54	51	GCLC;GGT5;GGT1;GGT7;GGT6;GSS;GLYAT;NAT2;NAT1;MAT2B;UGT2B10;UGT2B28;UGT2B4;NNMT;UGT1A6;MAT2A;UGT2B7;UGT2A1;UGT2B15;UGT2B17;UGT2B11;UGT1A5;UGT1A8;UGT1A3;UGT1A7;UGT2A2;COMT;SULT2A1;UGT1A9;ALOX5;ALOX15;MTRR;TPMT;UGT1A1;UGT1A4;CYP2A13;CYP1B1;AHCY;MAT1A;CYP11B1;CTH;CDO1;CSAD;BHMT;CBS;CYP21A2;CBSL;CYP4F8;CYP4B1;CYP4A22;CYP3A5
		Pyrimidine catabolism	2.24e-45	9	UPP2;TYMP;AGXT2;UPP1;DPYD;NT5M;NT5C1A;NT5C;NT5E
		Phase 1 - Functionalization of compounds	2.746e-41	61	CYP1A2;PTGS1;CYP11B2;CYP4F11;CYP3A5;CYP1B1;CYP2C18;CYP3A7;CYP4A11;CYP11B1;CYP21A2;CYP4F12;CYP4F8;CYP2J2;CYP2F1;CYP2C8;CYP4B1;CYP4A22;CYP1A1;PAOX;CYP3A43;CYP2S1;CYP2A7;CYP2D6;CYP2A13;ALOX5;ALOX15;GGT5;HSD11B1;GLYAT;NAT2;NAT1;UGT1A1;UGT1A4;GGT1;GSS;GCLC;PTGS2;UGT2B10;UGT2B28;UGT2B4;UGT1A6;UGT2B7;UGT2A1;UGT2B15;UGT2B17;UGT2B11;UGT1A5;UGT1A8;UGT1A3;UGT1A7;UGT2A2;AKR1C3;GGT7;GGT6;GGCT;TPMT;AHCY;SULT2A…
		Pyrimidine metabolism	1.355e-38	13	DHODH;UMPS;CDA;TK1;UPP2;TYMP;AGXT2;UPP1;DPYD;NT5M;NT5C1A;NT5C;NT5E
		Amino acid synthesis and interconversion (transamination)	3.736e-38	16	CCBL1;GLUD1;GPT;GLUD2;OAT;PHGDH;PSAT1;GOT2;FAH;IL4I1;AADAT;KYNU;CCBL2;HPD;AFMID;TAT
		Xenobiotics	1.958e-37	11	CYP3A5;CYP2C18;CYP3A7;CYP3A43;CYP1A1;CYP1A2;CYP2J2;CYP2C8;CYP2F1;CYP2A13;CYP2A7
		Sulfur amino acid metabolism	1.346e-31	9	CTH;CDO1;CSAD;BHMT;CBS;CBSL;AHCY;MAT1A;MTRR
		Purine catabolism	6.494e-29	8	NT5C2;GDA;XDH;NT5C1B;PNP;NT5C1A;NT5C;NT5E
		Glutathione synthesis and recycling	6.141e-28	7	GCLC;GGCT;GGT5;GGT1;GSS;GGT7;GGT6
		Branched-chain amino acid catabolism	2.108e-26	8	BCAT1;HSD17B10;BCKDHB;BCAT2;HIBADH;HIBCH;BCKDHA;DLD
		Arachidonic acid metabolism	3.035e-24	20	ALOX12;ALOX15B;ALOX5;ALOX15;PTGS2;AKR1C3;PLA2G4A;CYP2J2;CYP2C8;CYP1B1;PTGS1;CYP1A1;CYP1A2;GGT5;CYP4F8;CYP4B1;CYP4A22;CYP4F11;GGT1;CYP4A11
		Metabolism of polyamines	9.249e-21	44	GOT1;PAOX;SMS;SRM;OAT;PHGDH;CTH;CDO1;PSAT1;CSAD;BHMT;GLUD1;CBS;GPT;GLUD2;CBSL;CYP2C18;CYP3A7;CYP3A43;CYP2J2;CYP1B1;CYP2C8;CYP4F12;CYP1A1;CYP11B1;CYP2S1;CYP4F8;CYP2F1;CYP2A7;CYP2D6;CYP4B1;CYP4A22;AGL;GAA;CYP2A13;CYP21A2;HK1;HK2;HK3;CCBL1;AHCY;MAT1A;GCLC;MTRR
		Acyl chain remodelling of PE	1.667e-16	15	PLB1;PLA2G3;PLA2G4C;PLA2G16;PLA2G4F;PLA2G2D;PLA2G5;PLA2G2F;PLA2G4D;PLA2G1B;PLA2G2E;PLA2G10;PLA2G4A;PLA2G12A;PLA2G2A
		CYP2E1 reactions	1.266e-15	6	CYP2D6;CYP2C8;CYP2S1;CYP2F1;CYP2A13;CYP2A7
		Miscellaneous substrates	1.931e-15	24	CYP4A11;CYP2S1;CYP2D6;CYP4B1;CYP3A5;CYP2C18;CYP3A7;CYP1A1;CYP2J2;CYP1A2;ME1;CPT1A;CPT2;CYP3A43;ALAS1;SULT2A1;CYP4F12;UGT1A9;CYP2F1;CYP2A13;CYP2A7;TXNRD1;CARM1;ACSL1
		Metabolism of nucleotides	1.339e-14	23	TXNRD1;GDA;XDH;HPRT1;NT5C1B;ADSL;GART;NT5C2;PNP;DHODH;UMPS;CDA;TK1;UPP2;TYMP;UPP1;DPYD;NT5M;AGXT2;TK2;NT5C1A;NT5C;NT5E
		Sphingolipid metabolism	1.579e-13	20	GLA;ASAH1;ASAH2;STS;SPHK2;PLPP1;CERS4;KDSR;CERS5;PLPP2;CERS2;DEGS1;CERS3;PLPP3;ACER1;DEGS2;CERS6;ACER2;CERS1;SPHK1
		Eicosanoids	2.223e-13	11	CYP4B1;CYP4A22;CYP4F11;CYP4F8;CYP2J2;CYP2F1;CYP2A13;CYP2A7;CYP3A43;CYP2S1;CYP2D6
		Citric acid cycle (TCA cycle)	7.372e-13	65	DLD;MDH2;IDH3G;FH;IDH3B;SDHB;IDH2;SORD;AMY1B;AMY1C;AMY1A;AMY2B;AMY2A;MGAM;AASS;TYR;DAO;ASL;BBOX1;ALDH9A1;ALDH7A1;AGXT;TMLHE;AKR1B1;OAT;PHGDH;SMS;FAH;IL4I1;AADAT;KYNU;SRM;CTH;CDO1;GAMT;PSAT1;CCBL2;CSAD;PNMT;BHMT;GLUD1;HPD;CBS;GPT;GATM;GLUD2;AFMID;ALDH1A3;ASMT;TAT;CBSL;SHMT1;CPT1B;AGXT2;PAOX;CCBL1;GOT2;AHCY;CPT1A;GOT1;MAT1A;GCLC;MTR;MTRR;AKR1C3
		Triglyceride Biosynthesis	3.251e-10	11	GK2;GK;LPIN2;LPIN3;LPIN1;ACSL4;ACSL3;ACSL6;ACSL5;HSD17B12;ACSL1
		Fatty acid, triacylglycerol, and ketone body metabolism	1.065e-08	26	BDH1;HADH;CPT1B;GK2;GK;ME1;CPT2;SULT2A1;UGT1A9;ACSL4;ACSL3;ACSL6;ACSL5;ALAS1;CYP1A1;CPT1A;CYP4A11;TXNRD1;ACLY;HSD17B12;CARM1;LPIN2;LPIN3;LPIN1;FASN;ACSL1
		Synthesis of very long-chain fatty acyl-CoAs	5.943e-07	6	ACSL4;ACSL3;HSD17B12;ACSL6;ACSL5;ACSL1
		Cytochrome P450 - arranged by substrate type	1.345e-06	38	CYP2D6;GLYAT;NAT2;NAT1;MAT2B;UGT2B10;UGT2B28;UGT2B4;NNMT;UGT1A6;MAT2A;UGT2B7;UGT2A1;UGT2B15;UGT2B17;UGT2B11;UGT1A5;UGT1A8;UGT1A3;UGT1A7;UGT2A2;GGCT;COMT;GGT7;TPMT;GGT6;GSS;SULT2A1;UGT1A9;UGT1A1;UGT1A4;GGT5;AHCY;MAT1A;GCLC;GGT1;MTR;MTRR
		Cobalamin (Cbl, vitamin B12) transport and metabolism	4.455e-06	35	MTR;CTH;CDO1;CSAD;BHMT;GLYAT;NAT2;CBS;NAT1;CBSL;UGT2B10;UGT2B28;UGT2B4;UGT1A6;UGT2B7;UGT2A1;UGT2B15;UGT2B17;UGT2B11;UGT1A5;UGT1A8;UGT1A3;UGT1A7;UGT2A2;GGCT;UGT1A1;UGT1A4;GSS;SULT2A1;GGT7;GGT6;UGT1A9;GGT5;GOT1;GGT1
		Androgen biosynthesis	3.309e-05	5	SRD5A1;SRD5A2;HSD17B12;HSD3B1;HSD3B2
		Metabolism of carbohydrates	3.351e-05	16	SORD;AMY1B;AMY1C;AMY1A;AMY2B;AMY2A;MGAM;AKR1B1;MDH1;AGL;GAA;GOT2;HK1;HK2;HK3;GOT1
		Phenylalanine and tyrosine catabolism	4.146e-05	4	FAH;IL4I1;HPD;TAT
		Metabolism of steroid hormones and vitamin D	6.011e-05	12	AKR1B1;HSD17B1;HSD11B1;SRD5A1;SRD5A2;CYP11B1;CYP11B2;CYP21A2;HSD17B12;SRD5A3;HSD3B1;HSD3B2
		Purine ribonucleoside monophosphate biosynthesis	6.377e-05	11	ADSL;GART;NT5C2;GDA;XDH;HPRT1;NT5C1B;PNP;NT5C1A;NT5C;NT5E
		Peroxisomal lipid metabolism	9.011e-05	6	CROT;CRAT;PHYH;IDH1;SLC27A2;HSD17B4
		Ethanol oxidation	0.0004829	30	ALDH2;PTGS1;CYP2C18;PAOX;CYP3A7;CYP3A43;COMT;CYP3A5;GAD1;CYP2J2;GAD2;CYP1B1;CYP2C8;ABAT;CYP4F12;CYP1A1;CYP11B1;CYP2S1;CYP4F8;CYP2F1;CYP2A7;CYP2D6;CYP1A2;CYP4B1;CYP4A22;CYP4F11;CYP11B2;CYP2A13;CYP21A2;CYP4A11
		Fatty Acyl-CoA Biosynthesis	0.0005423	8	ACLY;FASN;ACSL4;ACSL3;HSD17B12;ACSL6;ACSL5;ACSL1
		Chromatin organization	0.002636	11	KMT2E;KDM2B;PRMT5;WHSC1;PRMT1;WHSC1L1;KMT2D;PHF8;KDM2A;EHMT1;SETD2
		Tryptophan catabolism	0.0027	4	AADAT;KYNU;CCBL2;AFMID
		Metabolism of vitamins and cofactors	0.01309	4	MOCOS;PNPO;MTR;SHMT1
	DOWNREGULATION	Metabolism of amino acids and derivatives	0	55	TYR;DAO;ASL;BBOX1;ALDH7A1;AGXT;TMLHE;AASS;ALDH9A1;GAMT;PNMT;GATM;ASMT;SMS;SRM;FAH;IL4I1;AADAT;KYNU;CCBL2;HPD;AFMID;TAT;BCAT1;HSD17B10;BCKDHB;BCAT2;HIBADH;HIBCH;BCKDHA;OAT;PHGDH;PSAT1;GLUD1;GPT;GLUD2;CTH;CDO1;CSAD;BHMT;CBS;CBSL;SHMT1;AGXT2;OGDH;DLST;PAOX;GOT2;CCBL1;AHCY;MAT1A;GCLC;MTR;MTRR;GOT1
		Glucuronidation	1.27e-218	17	UGT2B10;UGT2B28;UGT2B4;UGT1A6;UGT2B7;UGT2A1;UGT2B15;UGT2B17;UGT2B11;UGT1A5;UGT1A1;UGT1A8;UGT1A3;UGT1A7;UGT1A4;UGT2A2;UGT1A9
		Pyruvate metabolism and Citric Acid (TCA) cycle	1.52e-143	18	IDH3G;FH;IDH3B;OGDH;DLST;ADHFE1;IDH3A;D2HGDH;IDH2;CS;L2HGDH;ACO2;LDHB;LDHA;MDH2;SDHA;SDHB;DLD
		Acyl chain remodelling of PS	4.7e-142	14	PLA2G10;PLA2G2D;PLA2G12A;PLA2G5;PLA2G2F;PLA2G4D;PLA2G4F;PLA2G1B;PLA2G16;PLA2G4E;PLA2G2A;PLA2G2E;PLA2G4B;PLA2G4A
		Sphingolipid de novo biosynthesis	4.73e-139	16	SPHK2;PLPP1;CERS4;KDSR;CERS5;PLPP2;CERS2;DEGS1;CERS3;PLPP3;ACER1;DEGS2;CERS6;ACER2;CERS1;SPHK1
		Phase II conjugation	1.2e-134	30	GLYAT;NAT2;NAT1;GGCT;MAT2B;NNMT;MAT2A;SULT2A1;COMT;TPMT;AHCY;MAT1A;MTRR;UGT2B10;UGT2B28;UGT2B4;UGT1A6;UGT2B7;UGT2A1;UGT2B15;UGT2B17;UGT2B11;UGT1A5;UGT1A8;UGT1A3;UGT1A7;UGT2A2;UGT1A9;UGT1A1;UGT1A4
		Biological oxidations	9.57e-134	61	CYP2C18;CYP3A7;PTGS1;CYP4F12;CYP3A43;PAOX;ALDH2;CYP2S1;CYP2F1;CYP2A7;GLYAT;NAT2;NAT1;CYP3A5;CYP2J2;CYP2C8;CYP4F8;CYP4B1;CYP4A22;CYP4F11;CYP2A13;CYP1A1;CYP4A11;CYP1B1;MAT2B;UGT2B10;UGT2B28;UGT2B4;NNMT;UGT1A6;MAT2A;UGT2B7;UGT2A1;UGT2B15;UGT2B17;UGT2B11;UGT1A5;UGT1A8;UGT1A3;UGT1A7;UGT2A2;CYP11B1;CYP11B2;CYP21A2;GGCT;COMT;GGT7;GGT6;SULT2A1;UGT1A9;TPMT;GSS;UGT1A1;UGT1A4;AHCY;MAT1A;GCLC;MTR;MTRR;GGT5;G…
		Methylation	8.1e-88	10	MAT2B;COMT;AHCY;TPMT;MAT1A;NNMT;MAT2A;CYP1A2;MTR;MTRR
		Glutathione conjugation	9.73e-54	51	GCLC;GGT5;GGT1;GGT7;GGT6;GSS;GLYAT;NAT2;NAT1;MAT2B;UGT2B10;UGT2B28;UGT2B4;NNMT;UGT1A6;MAT2A;UGT2B7;UGT2A1;UGT2B15;UGT2B17;UGT2B11;UGT1A5;UGT1A8;UGT1A3;UGT1A7;UGT2A2;COMT;SULT2A1;UGT1A9;ALOX5;ALOX15;MTRR;TPMT;UGT1A1;UGT1A4;CYP2A13;CYP1B1;AHCY;MAT1A;CYP11B1;CTH;CDO1;CSAD;BHMT;CBS;CYP21A2;CBSL;CYP4F8;CYP4B1;CYP4A22;CYP3A5
		Pyrimidine catabolism	2.24e-45	9	UPP2;TYMP;AGXT2;UPP1;DPYD;NT5M;NT5C1A;NT5C;NT5E
		Phase 1 - Functionalization of compounds	2.75e-41	61	CYP1A2;PTGS1;CYP11B2;CYP4F11;CYP3A5;CYP1B1;CYP2C18;CYP3A7;CYP4A11;CYP11B1;CYP21A2;CYP4F12;CYP4F8;CYP2J2;CYP2F1;CYP2C8;CYP4B1;CYP4A22;CYP1A1;PAOX;CYP3A43;CYP2S1;CYP2A7;CYP2D6;CYP2A13;ALOX5;ALOX15;GGT5;HSD11B1;GLYAT;NAT2;NAT1;UGT1A1;UGT1A4;GGT1;GSS;GCLC;PTGS2;UGT2B10;UGT2B28;UGT2B4;UGT1A6;UGT2B7;UGT2A1;UGT2B15;UGT2B17;UGT2B11;UGT1A5;UGT1A8;UGT1A3;UGT1A7;UGT2A2;AKR1C3;GGT7;GGT6;GGCT;TPMT;AHCY;SULT2A…
		Pyrimidine metabolism	1.36e-38	13	DHODH;UMPS;CDA;TK1;UPP2;TYMP;AGXT2;UPP1;DPYD;NT5M;NT5C1A;NT5C;NT5E
		Amino acid synthesis and interconversion (transamination)	3.74e-38	16	CCBL1;GLUD1;GPT;GLUD2;OAT;PHGDH;PSAT1;GOT2;FAH;IL4I1;AADAT;KYNU;CCBL2;HPD;AFMID;TAT
		Xenobiotics	1.96e-37	11	CYP3A5;CYP2C18;CYP3A7;CYP3A43;CYP1A1;CYP1A2;CYP2J2;CYP2C8;CYP2F1;CYP2A13;CYP2A7
		Sulfur amino acid metabolism	1.35e-31	9	CTH;CDO1;CSAD;BHMT;CBS;CBSL;AHCY;MAT1A;MTRR
		Purine catabolism	6.49e-29	8	NT5C2;GDA;XDH;NT5C1B;PNP;NT5C1A;NT5C;NT5E
		Glutathione synthesis and recycling	6.14e-28	7	GCLC;GGCT;GGT5;GGT1;GSS;GGT7;GGT6
		Branched-chain amino acid catabolism	2.11e-26	8	BCAT1;HSD17B10;BCKDHB;BCAT2;HIBADH;HIBCH;BCKDHA;DLD
		Arachidonic acid metabolism	3.04e-24	20	ALOX12;ALOX15B;ALOX5;ALOX15;PTGS2;AKR1C3;PLA2G4A;CYP2J2;CYP2C8;CYP1B1;PTGS1;CYP1A1;CYP1A2;GGT5;CYP4F8;CYP4B1;CYP4A22;CYP4F11;GGT1;CYP4A11
		Metabolism of polyamines	9.25e-21	44	GOT1;PAOX;SMS;SRM;OAT;PHGDH;CTH;CDO1;PSAT1;CSAD;BHMT;GLUD1;CBS;GPT;GLUD2;CBSL;CYP2C18;CYP3A7;CYP3A43;CYP2J2;CYP1B1;CYP2C8;CYP4F12;CYP1A1;CYP11B1;CYP2S1;CYP4F8;CYP2F1;CYP2A7;CYP2D6;CYP4B1;CYP4A22;AGL;GAA;CYP2A13;CYP21A2;HK1;HK2;HK3;CCBL1;AHCY;MAT1A;GCLC;MTRR
		Acyl chain remodelling of PE	1.67e-16	15	PLB1;PLA2G3;PLA2G4C;PLA2G16;PLA2G4F;PLA2G2D;PLA2G5;PLA2G2F;PLA2G4D;PLA2G1B;PLA2G2E;PLA2G10;PLA2G4A;PLA2G12A;PLA2G2A
		CYP2E1 reactions	1.27e-15	6	CYP2D6;CYP2C8;CYP2S1;CYP2F1;CYP2A13;CYP2A7
		Miscellaneous substrates	1.93e-15	24	CYP4A11;CYP2S1;CYP2D6;CYP4B1;CYP3A5;CYP2C18;CYP3A7;CYP1A1;CYP2J2;CYP1A2;ME1;CPT1A;CPT2;CYP3A43;ALAS1;SULT2A1;CYP4F12;UGT1A9;CYP2F1;CYP2A13;CYP2A7;TXNRD1;CARM1;ACSL1
		Metabolism of nucleotides	1.34e-14	23	TXNRD1;GDA;XDH;HPRT1;NT5C1B;ADSL;GART;NT5C2;PNP;DHODH;UMPS;CDA;TK1;UPP2;TYMP;UPP1;DPYD;NT5M;AGXT2;TK2;NT5C1A;NT5C;NT5E
		Sphingolipid metabolism	1.58e-13	20	GLA;ASAH1;ASAH2;STS;SPHK2;PLPP1;CERS4;KDSR;CERS5;PLPP2;CERS2;DEGS1;CERS3;PLPP3;ACER1;DEGS2;CERS6;ACER2;CERS1;SPHK1
		Eicosanoids	2.22e-13	11	CYP4B1;CYP4A22;CYP4F11;CYP4F8;CYP2J2;CYP2F1;CYP2A13;CYP2A7;CYP3A43;CYP2S1;CYP2D6
		Citric acid cycle (TCA cycle)	7.37e-13	65	DLD;MDH2;IDH3G;FH;IDH3B;SDHB;IDH2;SORD;AMY1B;AMY1C;AMY1A;AMY2B;AMY2A;MGAM;AASS;TYR;DAO;ASL;BBOX1;ALDH9A1;ALDH7A1;AGXT;TMLHE;AKR1B1;OAT;PHGDH;SMS;FAH;IL4I1;AADAT;KYNU;SRM;CTH;CDO1;GAMT;PSAT1;CCBL2;CSAD;PNMT;BHMT;GLUD1;HPD;CBS;GPT;GATM;GLUD2;AFMID;ALDH1A3;ASMT;TAT;CBSL;SHMT1;CPT1B;AGXT2;PAOX;CCBL1;GOT2;AHCY;CPT1A;GOT1;MAT1A;GCLC;MTR;MTRR;AKR1C3
		Triglyceride Biosynthesis	3.25e-10	11	GK2;GK;LPIN2;LPIN3;LPIN1;ACSL4;ACSL3;ACSL6;ACSL5;HSD17B12;ACSL1
		Fatty acid, triacylglycerol, and ketone body metabolism	1.07e-08	26	BDH1;HADH;CPT1B;GK2;GK;ME1;CPT2;SULT2A1;UGT1A9;ACSL4;ACSL3;ACSL6;ACSL5;ALAS1;CYP1A1;CPT1A;CYP4A11;TXNRD1;ACLY;HSD17B12;CARM1;LPIN2;LPIN3;LPIN1;FASN;ACSL1
		Synthesis of very long-chain fatty acyl-CoAs	5.94e-07	6	ACSL4;ACSL3;HSD17B12;ACSL6;ACSL5;ACSL1
		Cytochrome P450 - arranged by substrate type	1.35e-06	38	CYP2D6;GLYAT;NAT2;NAT1;MAT2B;UGT2B10;UGT2B28;UGT2B4;NNMT;UGT1A6;MAT2A;UGT2B7;UGT2A1;UGT2B15;UGT2B17;UGT2B11;UGT1A5;UGT1A8;UGT1A3;UGT1A7;UGT2A2;GGCT;COMT;GGT7;TPMT;GGT6;GSS;SULT2A1;UGT1A9;UGT1A1;UGT1A4;GGT5;AHCY;MAT1A;GCLC;GGT1;MTR;MTRR
		Cobalamin (Cbl, vitamin B12) transport and metabolism	4.46e-06	35	MTR;CTH;CDO1;CSAD;BHMT;GLYAT;NAT2;CBS;NAT1;CBSL;UGT2B10;UGT2B28;UGT2B4;UGT1A6;UGT2B7;UGT2A1;UGT2B15;UGT2B17;UGT2B11;UGT1A5;UGT1A8;UGT1A3;UGT1A7;UGT2A2;GGCT;UGT1A1;UGT1A4;GSS;SULT2A1;GGT7;GGT6;UGT1A9;GGT5;GOT1;GGT1
		Androgen biosynthesis	3.31e-05	5	SRD5A1;SRD5A2;HSD17B12;HSD3B1;HSD3B2
		Metabolism of carbohydrates	3.35e-05	16	SORD;AMY1B;AMY1C;AMY1A;AMY2B;AMY2A;MGAM;AKR1B1;MDH1;AGL;GAA;GOT2;HK1;HK2;HK3;GOT1
		Phenylalanine and tyrosine catabolism	4.15e-05	4	FAH;IL4I1;HPD;TAT
		Metabolism of steroid hormones and vitamin D	6.01e-05	12	AKR1B1;HSD17B1;HSD11B1;SRD5A1;SRD5A2;CYP11B1;CYP11B2;CYP21A2;HSD17B12;SRD5A3;HSD3B1;HSD3B2
		Purine ribonucleoside monophosphate biosynthesis	6.38e-05	11	ADSL;GART;NT5C2;GDA;XDH;HPRT1;NT5C1B;PNP;NT5C1A;NT5C;NT5E
		Peroxisomal lipid metabolism	9.01e-05	6	CROT;CRAT;PHYH;IDH1;SLC27A2;HSD17B4
		Ethanol oxidation	0.000483	30	ALDH2;PTGS1;CYP2C18;PAOX;CYP3A7;CYP3A43;COMT;CYP3A5;GAD1;CYP2J2;GAD2;CYP1B1;CYP2C8;ABAT;CYP4F12;CYP1A1;CYP11B1;CYP2S1;CYP4F8;CYP2F1;CYP2A7;CYP2D6;CYP1A2;CYP4B1;CYP4A22;CYP4F11;CYP11B2;CYP2A13;CYP21A2;CYP4A11
		Fatty Acyl-CoA Biosynthesis	0.000542	8	ACLY;FASN;ACSL4;ACSL3;HSD17B12;ACSL6;ACSL5;ACSL1
		Chromatin organization	0.00264	11	KMT2E;KDM2B;PRMT5;WHSC1;PRMT1;WHSC1L1;KMT2D;PHF8;KDM2A;EHMT1;SETD2
		Tryptophan catabolism	0.0027	4	AADAT;KYNU;CCBL2;AFMID
		Metabolism of vitamins and cofactors	0.0131	4	MOCOS;PNPO;MTR;SHMT1
