# Supplementary material for: Dynamic molecular changes during the first week of human life follow a robust developmental trajectory
Source: Nat Commun. 2019 Mar 12;10:1092. doi: 10.1038/s41467-019-08794-x (PMC6414553; doi:10.1038/s41467-019-08794-x)
Supplement: Supplementary file 10 — Supplementary Data 8 [file 41467_2019_8794_MOESM10_ESM.xlsx]

## Sheet: T5 Network Analyst
TABLE 5	LIST OF NOVEL DIFFERENTIALLY ENRICHED PATHWAYS IDENTIFIED FROM NETWORKANALYST INTEGRATION
GROUP COMPARISON	PATHWAY NAME	BONFERRONI	DATA TYPE
DOL3 vs DOL0	Interactions of Rev with host cellular proteins	2.797e-07	tx_prot_met
	Complement cascade	2.929e-07	tx_prot_met
	RNA Polymerase III Chain Elongation	2.014e-06	tx_prot_met
	Regulation of DNA replication	2.711e-06	tx_prot_met
	ISG15 antiviral mechanism	9.064e-06	tx_prot_met
	Formation of Senescence-Associated Heterochromatin Foci (SAHF)	4.592e-05	tx_prot_met
	Creatine metabolism	9.082e-05	tx_prot_met
	Platelet degranulation	0.0004389	tx_prot_met
	Regulation of lipid metabolism by Peroxisome proliferator-activated receptor alpha (PPARalpha)	0.0005753	tx_prot_met
	RHO GTPases activate PKNs	0.0009029	tx_prot_met
	RIG-I/MDA5 mediated induction of IFN-alpha/beta pathways	0.001397	tx_prot_met
	RNA Polymerase I Transcription Initiation	0.002364	tx_prot_met
	Constitutive Signaling by NOTCH1 HD+PEST Domain Mutants	0.003394	tx_prot_met
	Complement cascade	4.041e-08	tx_prot
	Formation of Senescence-Associated Heterochromatin Foci (SAHF)	1.481e-06	tx_prot
	RNA Polymerase III Chain Elongation	3.824e-06	tx_prot
	Platelet degranulation	4.286e-06	tx_prot
	RHO GTPases activate PKNs	0.000129	tx_prot
	RIG-I/MDA5 mediated induction of IFN-alpha/beta pathways	0.0003433	tx_prot
	Signalling to RAS	0.0005701	tx_prot
	Interactions of Rev with host cellular proteins	1.561e-07	tx_met
	Regulation of DNA replication	1.577e-06	tx_met
	ISG15 antiviral mechanism	3.682e-06	tx_met
	Creatine metabolism	5.879e-05	tx_met
	Regulation of lipid metabolism by Peroxisome proliferator-activated receptor alpha (PPARalpha)	0.0003989	tx_met
	Constitutive Signaling by NOTCH1 HD+PEST Domain Mutants	0.001788	tx_met
DOL7 vs DOL0	Class I MHC mediated antigen processing & presentation	9.768e-13	tx_prot_met
	ER-Phagosome pathway	1.386e-10	tx_prot_met
	Common Pathway of Fibrin Clot Formation	7.349e-10	tx_prot_met
	Constitutive Signaling by NOTCH1 PEST Domain Mutants	3.803e-08	tx_prot_met
	Transcription of the HIV genome	3.989e-06	tx_prot_met
	BMAL1:CLOCK,NPAS2 activates circadian gene expression	3.577e-05	tx_prot_met
	E2F mediated regulation of DNA replication	0.0008208	tx_prot_met
	The role of Nef in HIV-1 replication and disease pathogenesis	0.0008649	tx_prot_met
	GLI3 is processed to GLI3R by the proteasome	0.001046	tx_prot_met
	Sema4D in semaphorin signaling	0.001373	tx_prot_met
	Formation of Fibrin Clot (Clotting Cascade)	0.001875	tx_prot_met
	EGFR downregulation	0.002064	tx_prot_met
	Platelet activation, signaling and aggregation	0.002723	tx_prot_met
	Molecules associated with elastic fibres	0.002758	tx_prot_met
	Common Pathway of Fibrin Clot Formation	1.246e-10	tx_prot
	Chromatin organization	8.285e-10	tx_prot
	Signaling by EGFR	1.021e-05	tx_prot
	Removal of the Flap Intermediate	1.681e-05	tx_prot
	The role of Nef in HIV-1 replication and disease pathogenesis	0.0002802	tx_prot
	E2F mediated regulation of DNA replication	0.00034	tx_prot
	GLI3 is processed to GLI3R by the proteasome	0.0003509	tx_prot
	Formation of Fibrin Clot (Clotting Cascade)	0.0005664	tx_prot
	Platelet activation, signaling and aggregation	0.0007123	tx_prot
	Constitutive Signaling by NOTCH1 PEST Domain Mutants	0.0009944	tx_prot
	EGFR downregulation	0.00102	tx_prot
	BMAL1:CLOCK,NPAS2 activates circadian gene expression	0.0037	tx_prot
	RNA Polymerase I Transcription Initiation	0.003879	tx_prot
	Mismatch repair (MMR) directed by MSH2:MSH6 (MutSalpha)	0.008752	tx_prot
	Class I MHC mediated antigen processing & presentation	5.412e-15	tx_met
	ER-Phagosome pathway	1.22e-11	tx_met
	Constitutive Signaling by NOTCH1 PEST Domain Mutants	8.601e-09	tx_met
	Transcription of the HIV genome	3.547e-05	tx_met
	Antigen processing-Cross presentation	3.587e-05	tx_met
	BMAL1:CLOCK,NPAS2 activates circadian gene expression	4.242e-05	tx_met
	The role of Nef in HIV-1 replication and disease pathogenesis	0.0005016	tx_met
	Sema4D in semaphorin signaling	0.0005233	tx_met
	E2F mediated regulation of DNA replication	0.0005357	tx_met
	GLI3 is processed to GLI3R by the proteasome	0.0006237	tx_met
	Centrosome maturation	0.0006828	tx_met
	TCR signaling	0.0009064	tx_met
	Molecules associated with elastic fibres	0.003629	tx_met
	Transcriptional activation of mitochondrial biogenesis	0.007892	tx_met
