# Supplementary material for: Dynamic molecular changes during the first week of human life follow a robust developmental trajectory
Source: Nat Commun. 2019 Mar 12;10:1092. doi: 10.1038/s41467-019-08794-x (PMC6414553; doi:10.1038/s41467-019-08794-x)
Supplement: Supplementary file 11 — Supplementary Data 9 [file 41467_2019_8794_MOESM11_ESM.xlsx]

## Sheet: T6 DIABLO
TABLE 6	DIABLO PC1, PC2, Combined and single OMICS
PC1	collection	subcollection	geneset	intersect	p_value	fdr
	C2	CP:REACTOME	REACTOME_IMMUNE_SYSTEM	11	8.37565e-11	1.98126e-07
	C2	CP:REACTOME	REACTOME_CYTOKINE_SIGNALING_IN_IMMUNE_SYSTEM	7	1.88317e-09	1.78185e-06
	C2	CP:REACTOME	REACTOME_INTERFERON_SIGNALING	4	8.70021e-06	0.00108318
	C2	CP:REACTOME	REACTOME_INTERFERON_GAMMA_SIGNALING	3	1.93596e-05	0.0019911
	C2	CP:REACTOME	REACTOME_SIGNALING_BY_ILS	3	9.44471e-05	0.00595772
	C2	CP:REACTOME	REACTOME_COMPLEMENT_CASCADE	2	0.000321518	0.0150604
	C2	CP:REACTOME	REACTOME_ANTIGEN_PROCESSING_UBIQUITINATION_PROTEASOME_DEGRADATION	3	0.000703161	0.0252019
	C2	CP:REACTOME	REACTOME_CDK_MEDIATED_PHOSPHORYLATION_AND_REMOVAL_OF_CDC6	2	0.000725256	0.0254162
	C2	CP:REACTOME	REACTOME_CROSS_PRESENTATION_OF_SOLUBLE_EXOGENOUS_ANTIGENS_ENDOSOMES	2	0.000725256	0.0254162
	C2	CP:REACTOME	REACTOME_REGULATION_OF_ORNITHINE_DECARBOXYLASE_ODC	2	0.000755733	0.0259085
	C2	CP:REACTOME	REACTOME_AUTODEGRADATION_OF_THE_E3_UBIQUITIN_LIGASE_COP1	2	0.000818518	0.0270798
	C2	CP:REACTOME	REACTOME_P53_INDEPENDENT_G1_S_DNA_DAMAGE_CHECKPOINT	2	0.000818518	0.0270798
	C2	CP:REACTOME	REACTOME_SCF_BETA_TRCP_MEDIATED_DEGRADATION_OF_EMI1	2	0.000818518	0.0270798
	C2	CP:REACTOME	REACTOME_VIF_MEDIATED_DEGRADATION_OF_APOBEC3G	2	0.000850826	0.0277604
	C2	CP:REACTOME	REACTOME_DESTABILIZATION_OF_MRNA_BY_AUF1_HNRNP_D0	2	0.000883741	0.028442
	C2	CP:REACTOME	REACTOME_CDT1_ASSOCIATION_WITH_THE_CDC6_ORC_ORIGIN_COMPLEX	2	0.000986127	0.0308965
	C2	CP:REACTOME	REACTOME_SCFSKP2_MEDIATED_DEGRADATION_OF_P27_P21	2	0.000986127	0.0308965
	C2	CP:REACTOME	REACTOME_P53_DEPENDENT_G1_DNA_DAMAGE_RESPONSE	2	0.00102147	0.0317931
	C2	CP:REACTOME	REACTOME_REGULATION_OF_APOPTOSIS	2	0.00105741	0.0319888
	C2	CP:REACTOME	REACTOME_CLASS_I_MHC_MEDIATED_ANTIGEN_PROCESSING_PRESENTATION	3	0.00114477	0.0336393
	C2	CP:REACTOME	REACTOME_ER_PHAGOSOME_PATHWAY	2	0.00116885	0.0339252
	C2	CP:REACTOME	REACTOME_ACTIVATION_OF_NF_KAPPAB_IN_B_CELLS	2	0.00128568	0.0362057
	C2	CP:REACTOME	REACTOME_AUTODEGRADATION_OF_CDH1_BY_CDH1_APC_C	2	0.00128568	0.0362057
	C2	CP:REACTOME	REACTOME_ASSEMBLY_OF_THE_PRE_REPLICATIVE_COMPLEX	2	0.00132582	0.0364678
	C2	CP:REACTOME	REACTOME_CYCLIN_E_ASSOCIATED_EVENTS_DURING_G1_S_TRANSITION_	2	0.00132582	0.0364678
	C2	CP:REACTOME	REACTOME_SIGNALING_BY_WNT	2	0.00132582	0.0364678
	C2	CP:REACTOME	REACTOME_ORC1_REMOVAL_FROM_CHROMATIN	2	0.00140789	0.03828
	C2	CP:REACTOME	REACTOME_INNATE_IMMUNE_SYSTEM	3	0.00155008	0.0416672
	C2	CP:REACTOME	REACTOME_APC_C_CDH1_MEDIATED_DEGRADATION_OF_CDC20_AND_OTHER_APC_C_CDH1_TARGETED_PROTEINS_IN_LATE_MITOSIS_EARLY_G1	2	0.00162343	0.0433925
	C2	CP:REACTOME	REACTOME_APC_C_CDC20_MEDIATED_DEGRADATION_OF_MITOTIC_PROTEINS	2	0.00166831	0.0443416
	C2	CP:REACTOME	REACTOME_ANTIGEN_PROCESSING_CROSS_PRESENTATION	2	0.00180649	0.0469587
	C2	CP:REACTOME	REACTOME_M_G1_TRANSITION	2	0.00204847	0.0510069
	C2	CP:REACTOME	REACTOME_REGULATION_OF_MRNA_STABILITY_BY_PROTEINS_THAT_BIND_AU_RICH_ELEMENTS	2	0.00220064	0.0539442
	C2	CP:REACTOME	REACTOME_REGULATION_OF_MITOTIC_CELL_CYCLE	2	0.00225252	0.0549313
	C2	CP:REACTOME	REACTOME_SYNTHESIS_OF_DNA	2	0.0026318	0.0622553
	C2	CP:REACTOME	REACTOME_DOWNSTREAM_SIGNALING_EVENTS_OF_B_CELL_RECEPTOR_BCR	2	0.00291987	0.0677151
	C2	CP:REACTOME	REACTOME_S_PHASE	2	0.00366877	0.0830477
	C2	CP:REACTOME	REACTOME_G1_S_TRANSITION	2	0.00386856	0.0871531
	C2	CP:REACTOME	REACTOME_CELL_CYCLE_CHECKPOINTS	2	0.00471723	0.103321
	C2	CP:REACTOME	REACTOME_SIGNALING_BY_THE_B_CELL_RECEPTOR_BCR	2	0.00486631	0.105608
	C2	CP:REACTOME	REACTOME_HOST_INTERACTIONS_OF_HIV_FACTORS	2	0.00532649	0.112498
	C2	CP:REACTOME	REACTOME_MITOTIC_G1_G1_S_PHASES	2	0.00572471	0.11623
	C2	CP:REACTOME	REACTOME_APOPTOSIS	2	0.00664735	0.132137
	C2	CP:REACTOME	REACTOME_IL_6_SIGNALING	1	0.00905813	0.156974
	C2	CP:REACTOME	REACTOME_MITOTIC_M_M_G1_PHASES	2	0.00887785	0.156974
	C2	CP:REACTOME	REACTOME_SIGNALING_BY_ACTIVATED_POINT_MUTANTS_OF_FGFR1	1	0.00905813	0.156974
	C2	CP:REACTOME	REACTOME_SIGNALING_BY_FGFR3_MUTANTS	1	0.00905813	0.156974
	C2	CP:REACTOME	REACTOME_ADAPTIVE_IMMUNE_SYSTEM	3	0.00974235	0.165128
	C2	CP:REACTOME	REACTOME_FGFR2C_LIGAND_BINDING_AND_ACTIVATION	1	0.00987767	0.165128
	C2	CP:REACTOME	REACTOME_FGFR4_LIGAND_BINDING_AND_ACTIVATION	1	0.00987767	0.165128
	C2	CP:REACTOME	REACTOME_DNA_REPLICATION	2	0.0109576	0.17693
	C2	CP:REACTOME	REACTOME_FGFR1_LIGAND_BINDING_AND_ACTIVATION	1	0.0115148	0.181588
	C2	CP:REACTOME	REACTOME_REGULATION_OF_IFNG_SIGNALING	1	0.0115148	0.181588
	C2	CP:REACTOME	REACTOME_METABOLISM_OF_AMINO_ACIDS_AND_DERIVATIVES	2	0.0118442	0.184934
	C2	CP:REACTOME	REACTOME_ACTIVATED_POINT_MUTANTS_OF_FGFR2	1	0.0131493	0.192598
	C2	CP:REACTOME	REACTOME_CHYLOMICRON_MEDIATED_LIPID_TRANSPORT	1	0.0131493	0.192598
	C2	CP:REACTOME	REACTOME_HIV_INFECTION	2	0.0126451	0.192598
	C2	CP:REACTOME	REACTOME_PLATELET_SENSITIZATION_BY_LDL	1	0.0131493	0.192598
	C2	CP:REACTOME	REACTOME_FGFR_LIGAND_BINDING_AND_ACTIVATION	1	0.0180372	0.22635
PC2	collection	subcollection	geneset	intersect	p_value	fdr
	C2	CP:REACTOME	REACTOME_CYTOKINE_SIGNALING_IN_IMMUNE_SYSTEM	4	1.99449e-05	0.00226919
	C2	CP:REACTOME	REACTOME_EXTRACELLULAR_MATRIX_ORGANIZATION	3	2.0145e-05	0.00226919
	C2	CP:REACTOME	REACTOME_SIGNALING_BY_ILS	3	3.74298e-05	0.00350543
	C2	CP:REACTOME	REACTOME_DEGRADATION_OF_THE_EXTRACELLULAR_MATRIX	2	0.00014323	0.00903498
	C2	CP:REACTOME	REACTOME_LATENT_INFECTION_OF_HOMO_SAPIENS_WITH_MYCOBACTERIUM_TUBERCULOSIS	2	0.000185997	0.0106018
	C2	CP:REACTOME	REACTOME_IMMUNE_SYSTEM	5	0.000204169	0.0112854
	C2	CP:REACTOME	REACTOME_IL_6_SIGNALING	1	0.00671692	0.16061
	C2	CP:REACTOME	REACTOME_PLATELET_ADHESION_TO_EXPOSED_COLLAGEN	1	0.00732542	0.169885
	C2	CP:REACTOME	REACTOME_REGULATION_OF_IFNG_SIGNALING	1	0.00854135	0.187079
	C2	CP:REACTOME	REACTOME_REGULATION_OF_INSULIN_LIKE_GROWTH_FACTOR_IGF_ACTIVITY_BY_INSULIN_LIKE_GROWTH_FACTOR_BINDING_PROTEINS_IGFBPS	1	0.00975587	0.197244
COMBINED
	Column1	Column2	Column3	Column4	Column5	Column6
	C2	CP:REACTOME	REACTOME_IMMUNE_SYSTEM	12	1.01531e-09	4.36676e-07
	C2	CP:REACTOME	REACTOME_CYTOKINE_SIGNALING_IN_IMMUNE_SYSTEM	7	4.31907e-08	1.02168e-05
	C2	CP:REACTOME	REACTOME_INTERFERON_SIGNALING	4	4.76095e-05	0.00308549
	C2	CP:REACTOME	REACTOME_INTERFERON_GAMMA_SIGNALING	3	6.92088e-05	0.00411055
	C2	CP:REACTOME	REACTOME_EXTRACELLULAR_MATRIX_ORGANIZATION	3	0.000180908	0.00792477
	C2	CP:REACTOME	REACTOME_SIGNALING_BY_ILS	3	0.00033292	0.0125004
	C2	CP:REACTOME	REACTOME_INNATE_IMMUNE_SYSTEM	4	0.000411649	0.014643
	C2	CP:REACTOME	REACTOME_DEGRADATION_OF_THE_EXTRACELLULAR_MATRIX	2	0.000611046	0.0194017
	C2	CP:REACTOME	REACTOME_COMPLEMENT_CASCADE	2	0.000744721	0.0222992
	C2	CP:REACTOME	REACTOME_LATENT_INFECTION_OF_HOMO_SAPIENS_WITH_MYCOBACTERIUM_TUBERCULOSIS	2	0.000792138	0.0232771
	C2	CP:REACTOME	REACTOME_CDK_MEDIATED_PHOSPHORYLATION_AND_REMOVAL_OF_CDC6	2	0.00167226	0.0409919
	C2	CP:REACTOME	REACTOME_CROSS_PRESENTATION_OF_SOLUBLE_EXOGENOUS_ANTIGENS_ENDOSOMES	2	0.00167226	0.0409919
	C2	CP:REACTOME	REACTOME_REGULATION_OF_ORNITHINE_DECARBOXYLASE_ODC	2	0.00174203	0.0420487
	C2	CP:REACTOME	REACTOME_AUTODEGRADATION_OF_THE_E3_UBIQUITIN_LIGASE_COP1	2	0.00188569	0.0438511
	C2	CP:REACTOME	REACTOME_P53_INDEPENDENT_G1_S_DNA_DAMAGE_CHECKPOINT	2	0.00188569	0.0438511
	C2	CP:REACTOME	REACTOME_SCF_BETA_TRCP_MEDIATED_DEGRADATION_OF_EMI1	2	0.00188569	0.0438511
	C2	CP:REACTOME	REACTOME_VIF_MEDIATED_DEGRADATION_OF_APOBEC3G	2	0.00195956	0.0447859
	C2	CP:REACTOME	REACTOME_DESTABILIZATION_OF_MRNA_BY_AUF1_HNRNP_D0	2	0.00203479	0.0462817
	C2	CP:REACTOME	REACTOME_CDT1_ASSOCIATION_WITH_THE_CDC6_ORC_ORIGIN_COMPLEX	2	0.0022686	0.0497473
	C2	CP:REACTOME	REACTOME_SCFSKP2_MEDIATED_DEGRADATION_OF_P27_P21	2	0.0022686	0.0497473
	C2	CP:REACTOME	REACTOME_P53_DEPENDENT_G1_DNA_DAMAGE_RESPONSE	2	0.00234923	0.0509826
	C2	CP:REACTOME	REACTOME_ANTIGEN_PROCESSING_UBIQUITINATION_PROTEASOME_DEGRADATION	3	0.00239718	0.0515785
	C2	CP:REACTOME	REACTOME_REGULATION_OF_APOPTOSIS	2	0.0024312	0.0515785
	C2	CP:REACTOME	REACTOME_ER_PHAGOSOME_PATHWAY	2	0.00268513	0.055232
	C2	CP:REACTOME	REACTOME_ACTIVATION_OF_NF_KAPPAB_IN_B_CELLS	2	0.00295102	0.0576912
	C2	CP:REACTOME	REACTOME_AUTODEGRADATION_OF_CDH1_BY_CDH1_APC_C	2	0.00295102	0.0576912
	C2	CP:REACTOME	REACTOME_ASSEMBLY_OF_THE_PRE_REPLICATIVE_COMPLEX	2	0.00304229	0.0578035
	C2	CP:REACTOME	REACTOME_CYCLIN_E_ASSOCIATED_EVENTS_DURING_G1_S_TRANSITION_	2	0.00304229	0.0578035
	C2	CP:REACTOME	REACTOME_SIGNALING_BY_WNT	2	0.00304229	0.0578035
	C2	CP:REACTOME	REACTOME_ORC1_REMOVAL_FROM_CHROMATIN	2	0.00322878	0.0608579
	C2	CP:REACTOME	REACTOME_APC_C_CDH1_MEDIATED_DEGRADATION_OF_CDC20_AND_OTHER_APC_C_CDH1_TARGETED_PROTEINS_IN_LATE_MITOSIS_EARLY_G1	2	0.00371783	0.0679114
	C2	CP:REACTOME	REACTOME_APC_C_CDC20_MEDIATED_DEGRADATION_OF_MITOTIC_PROTEINS	2	0.00381953	0.0695007
	C2	CP:REACTOME	REACTOME_CLASS_I_MHC_MEDIATED_ANTIGEN_PROCESSING_PRESENTATION	3	0.00385486	0.0698748
	C2	CP:REACTOME	REACTOME_ANTIGEN_PROCESSING_CROSS_PRESENTATION	2	0.00413235	0.0734969
	C2	CP:REACTOME	REACTOME_M_G1_TRANSITION	2	0.00467927	0.0802088
	C2	CP:REACTOME	REACTOME_REGULATION_OF_MRNA_STABILITY_BY_PROTEINS_THAT_BIND_AU_RICH_ELEMENTS	2	0.00502261	0.0842623
	C2	CP:REACTOME	REACTOME_REGULATION_OF_MITOTIC_CELL_CYCLE	2	0.00513957	0.0856172
	C2	CP:REACTOME	REACTOME_CELL_SURFACE_INTERACTIONS_AT_THE_VASCULAR_WALL	2	0.00586746	0.0944183
	C2	CP:REACTOME	REACTOME_SYNTHESIS_OF_DNA	2	0.00599311	0.0957885
	C2	CP:REACTOME	REACTOME_DOWNSTREAM_SIGNALING_EVENTS_OF_B_CELL_RECEPTOR_BCR	2	0.00663971	0.10333
	C2	CP:REACTOME	REACTOME_S_PHASE	2	0.00831453	0.124088
	C2	CP:REACTOME	REACTOME_G1_S_TRANSITION	2	0.00875991	0.126737
	C2	CP:REACTOME	REACTOME_CELL_CYCLE_CHECKPOINTS	2	0.0106456	0.147697
	C2	CP:REACTOME	REACTOME_SIGNALING_BY_THE_B_CELL_RECEPTOR_BCR	2	0.0109759	0.151833
	C2	CP:REACTOME	REACTOME_HOST_INTERACTIONS_OF_HIV_FACTORS	2	0.0119936	0.160288
	C2	CP:REACTOME	REACTOME_MITOTIC_G1_G1_S_PHASES	2	0.0128722	0.163705
	C2	CP:REACTOME	REACTOME_IL_6_SIGNALING	1	0.0137255	0.169988
	C2	CP:REACTOME	REACTOME_SIGNALING_BY_ACTIVATED_POINT_MUTANTS_OF_FGFR1	1	0.0137255	0.169988
	C2	CP:REACTOME	REACTOME_SIGNALING_BY_FGFR3_MUTANTS	1	0.0137255	0.169988
	C2	CP:REACTOME	REACTOME_APOPTOSIS	2	0.0149008	0.177878
	C2	CP:REACTOME	REACTOME_FGFR2C_LIGAND_BINDING_AND_ACTIVATION	1	0.0149641	0.177878
	C2	CP:REACTOME	REACTOME_FGFR4_LIGAND_BINDING_AND_ACTIVATION	1	0.0149641	0.177878
	C2	CP:REACTOME	REACTOME_PLATELET_ADHESION_TO_EXPOSED_COLLAGEN	1	0.0149641	0.177878
	C2	CP:REACTOME	REACTOME_FGFR1_LIGAND_BINDING_AND_ACTIVATION	1	0.0174368	0.197826
	C2	CP:REACTOME	REACTOME_REGULATION_OF_IFNG_SIGNALING	1	0.0174368	0.197826
	C2	CP:REACTOME	REACTOME_ACTIVATED_POINT_MUTANTS_OF_FGFR2	1	0.0199035	0.213039
	C2	CP:REACTOME	REACTOME_CHYLOMICRON_MEDIATED_LIPID_TRANSPORT	1	0.0199035	0.213039
	C2	CP:REACTOME	REACTOME_MITOTIC_M_M_G1_PHASES	2	0.0197677	0.213039
	C2	CP:REACTOME	REACTOME_PLATELET_SENSITIZATION_BY_LDL	1	0.0199035	0.213039
	C2	CP:REACTOME	REACTOME_REGULATION_OF_INSULIN_LIKE_GROWTH_FACTOR_IGF_ACTIVITY_BY_INSULIN_LIKE_GROWTH_FACTOR_BINDING_PROTEINS_IGFBPS	1	0.0199035	0.213039
	C2	CP:REACTOME	REACTOME_HEMOSTASIS	3	0.0206107	0.220112
	C2	CP:REACTOME	REACTOME_DNA_REPLICATION	2	0.024263	0.241152
	C2	CP:REACTOME	REACTOME_METABOLISM_OF_AMINO_ACIDS_AND_DERIVATIVES	2	0.0261679	0.247601
SINGLE OMICS
	collection	subcollection	geneset	intersect	p_value	fdr
	C2	CP:REACTOME	REACTOME_CHEMOKINE_RECEPTORS_BIND_CHEMOKINES	4	7.27002e-07	0.00022667
	C2	CP:REACTOME	REACTOME_CYTOKINE_SIGNALING_IN_IMMUNE_SYSTEM	5	1.93291e-05	0.00228615
	C2	CP:REACTOME	REACTOME_PEPTIDE_LIGAND_BINDING_RECEPTORS	4	8.26554e-05	0.00583646
	C2	CP:REACTOME	REACTOME_IMMUNE_SYSTEM	7	0.000124288	0.00828181
	C2	CP:REACTOME	REACTOME_COMMON_PATHWAY	2	0.000131873	0.00866518
	C2	CP:REACTOME	REACTOME_SIGNALING_BY_ILS	3	0.000309295	0.0159052
	C2	CP:REACTOME	REACTOME_CLASS_A1_RHODOPSIN_LIKE_RECEPTORS	4	0.000523012	0.0244987
	C2	CP:REACTOME	REACTOME_COMPLEMENT_CASCADE	2	0.000708827	0.0299416
	C2	CP:REACTOME	REACTOME_FORMATION_OF_FIBRIN_CLOT_CLOTTING_CASCADE	2	0.000708827	0.0299416
	C2	CP:REACTOME	REACTOME_GPCR_LIGAND_BINDING	4	0.00153758	0.0527122
	C2	CP:REACTOME	REACTOME_HEMOSTASIS	4	0.00249141	0.0727583
	C2	CP:REACTOME	REACTOME_INTERFERON_GAMMA_SIGNALING	2	0.00272488	0.0753884
	C2	CP:REACTOME	REACTOME_RESPONSE_TO_ELEVATED_PLATELET_CYTOSOLIC_CA2_	2	0.00535517	0.118945
	C2	CP:REACTOME	REACTOME_CELL_SURFACE_INTERACTIONS_AT_THE_VASCULAR_WALL	2	0.00559133	0.123035
	C2	CP:REACTOME	REACTOME_SIGNALING_BY_INSULIN_RECEPTOR	2	0.00778665	0.158106
	C2	CP:REACTOME	REACTOME_DIABETES_PATHWAYS	2	0.0116043	0.211968
	C2	CP:REACTOME	REACTOME_IL_6_SIGNALING	1	0.0133928	0.223103
	C2	CP:REACTOME	REACTOME_IL_7_SIGNALING	1	0.0133928	0.223103
	C2	CP:REACTOME	REACTOME_SIGNALING_BY_ACTIVATED_POINT_MUTANTS_OF_FGFR1	1	0.0133928	0.223103
	C2	CP:REACTOME	REACTOME_SIGNALING_BY_FGFR3_MUTANTS	1	0.0133928	0.223103
	C2	CP:REACTOME	REACTOME_FGFR2C_LIGAND_BINDING_AND_ACTIVATION	1	0.0146016	0.234967
	C2	CP:REACTOME	REACTOME_FGFR4_LIGAND_BINDING_AND_ACTIVATION	1	0.0146016	0.234967
	C2	CP:REACTOME	REACTOME_PURINE_SALVAGE	1	0.015809	0.246027
