# Supplementary material for: Dynamic molecular changes during the first week of human life follow a robust developmental trajectory
Source: Nat Commun. 2019 Mar 12;10:1092. doi: 10.1038/s41467-019-08794-x (PMC6414553; doi:10.1038/s41467-019-08794-x)
Supplement: Supplementary file 12 — Supplementary Data 10 [file 41467_2019_8794_MOESM12_ESM.xlsx]

## Sheet: T7 MMNR
TABLE 7
DATA TYPE	DOL	NAME	FEATURES	DIRECTION	PVALUE	FDR	DIABLO	STABLE
BTMS	DOL3/0	DOL3/0_btms_11	CCR1, 7 and cell signaling (M59) /// cell cycle and growth arrest (M31) /// cell junction (GO) (M4.13) /// chromosome Y linked (M240) /// endoplasmic reticulum (M37.2) /// enriched for ubiquitination (M138) /// enriched in activated dendritic cells/monocytes (M64) /// enriched in dendritic cells (M168) /// enriched in monocytes (III) (M73) /// enriched in monocytes (IV) (M118.0) /// enriched in m…	Down	2.34e-17	1.36e-15	not in diablo	stable
	DOL7/0	DOL7/0_btms_9	CCR1, 7 and cell signaling (M59) /// cell cycle and growth arrest (M31) /// cell junction (GO) (M4.13) /// cytoskeletal remodeling (enriched for SRF targets) (M34) /// endoplasmic reticulum (M37.2) /// enriched in activated dendritic cells (I) (M119) /// enriched in activated dendritic cells/monocytes (M64) /// enriched in dendritic cells (M168) /// enriched in monocytes (III) (M73) /// enriched …	Down	1.15e-15	3.35e-14	not in diablo	stable
	DOL1/0	DOL1/0_btms_17	cell junction (GO) (M4.13) /// endoplasmic reticulum (M37.2) /// enriched in activated dendritic cells (I) (M119) /// enriched in activated dendritic cells/monocytes (M64) /// enriched in dendritic cells (M168) /// enriched in monocytes (IV) (M118.0) /// enriched in monocytes (surface) (M118.1) /// enriched in myeloid cells and monocytes (M81) /// enriched in neutrophils (I) (M37.1) /// glyceroph…	Down	6.08e-12	1.18e-10	not in diablo	stable
	DOL7/0	DOL7/0_btms_1	Activated (LPS) dendritic cell surface signature (S11) /// adhesion and migration, chemotaxis (M91) /// B cell development (M9) /// B cell development/activation (M58) /// BCR signaling (M54) /// blood coagulation (M11.1) /// cell activation (IL15, IL23, TNF) (M24) /// cell adhesion (M51) /// cell cell adhesion (M133.1) /// cell movement, Adhesion & Platelet activation (M30) /// complement activa…	Up	1.27e-10	1.84e-09	selected by diablo	stable
	DOL7/0	DOL7/0_btms_12	cell adhesion (GO) (M117) /// CORO1A-DEF6 network (I) (M32.2) /// CORO1A-DEF6 network (II) (M32.4) /// enriched in B cell differentiation (M123) /// Hox cluster I (M17.0) /// inositol phosphate metabolism (M129) /// KLF12 targets network (M32.3) /// leukocyte differentiation (M160) /// lipid metabolism, endoplasmic reticulum (M92) /// platelet activation (I) (M32.0) /// platelet activation (II) (…	Down	5.56e-07	6.45e-06	not in diablo	transient
	DOL3/0	DOL3/0_btms_1	Activated (LPS) dendritic cell surface signature (S11) /// blood coagulation (M11.1) /// cell activation (IL15, IL23, TNF) (M24) /// cell cycle, ATP binding (M144) /// DC surface signature (S5) /// enriched for SMAD2/3 signaling (M97) /// enriched for TF motif PAX3 (M179) /// enriched in antigen presentation (II) (M95.0) /// enriched in antigen presentation (III) (M95.1) /// enriched in monocytes…	Up	1.91e-06	1.85e-05	not in diablo	stable
	DOL3/0	DOL3/0_btms_15	cell cycle (I) (M4.1) /// cell cycle (II) (M4.10) /// E2F transcription factor network (M8) /// mitotic cell cycle - DNA replication (M4.4) /// mitotic cell cycle in stimulated CD4 T cells (M4.11) /// mitotic cell division (M6) /// PLK1 signaling events (M4.2) /// Rho GTPase cycle (M4.14)	Down	4.12e-06	3.41e-05	not in diablo	stable
	DOL1/0	DOL1/0_btms_3	adhesion and migration, chemotaxis (M91) /// B cell development (M9) /// BCR signaling (M54) /// cell cycle and transcription (M4.0) /// chemokines and inflammatory molecules in myeloid cells (M86.0) /// chemokines and receptors (M38) /// complement and other receptors in DCs (M40) /// DC surface signature (S5) /// enriched in activated dendritic cells (II) (M165) /// enriched in antigen presenta…	Up	5.63e-05	0.000408	selected by diablo	stable
	DOL1/0	DOL1/0_btms_11	CD1 and other DC receptors (M50) /// cell adhesion (GO) (M117) /// cell cycle (II) (M4.10) /// E2F transcription factor network (M8) /// enriched for ubiquitination (M138) /// enriched in antigen presentation (I) (M71) /// enriched in extracellular matrix & associated proteins (M202) /// enriched in NK cells (KIR cluster) (M61.1) /// innate antiviral response (M150) /// inositol phosphate metabol…	Down	6.89e-05	0.000444	not in diablo	stable
	DOL1/0	DOL1/0_btms_1	Activated (LPS) dendritic cell surface signature (S11) /// blood coagulation (M11.1) /// C-MYC transcriptional network (M4.12) /// cell cell adhesion (M133.1) /// cytoskeleton/actin (SRF transcription targets) (M145.0) /// enriched in membrane proteins (M124) /// enriched in monocytes (I) (M4.15) /// enriched in monocytes (II) (M11.0) /// enriched in neutrophils (II) (M163) /// formyl peptide rec…	Up	0.000109	0.000632	selected by diablo	stable
	DOL7/0	DOL7/0_btms_15	cell cycle (I) (M4.1) /// cell cycle (II) (M4.10) /// E2F transcription factor network (M8) /// enriched in NK cells (I) (M7.2) /// enriched in NK cells (II) (M61.0) /// enriched in NK cells (receptor activation) (M61.2) /// mitotic cell cycle - DNA replication (M4.4) /// mitotic cell cycle in stimulated CD4 T cells (M4.11) /// mitotic cell division (M6) /// PLK1 signaling events (M4.2) /// Rho G…	Down	0.00018	0.000951	not in diablo	stable
	DOL3/0	DOL3/0_btms_14	CD4 T cell surface signature Th2-stimulated (S7) /// cell adhesion (GO) (M117) /// cell junction (M162.1) /// enriched in activated dendritic cells (I) (M119) /// enriched in antigen presentation (I) (M71) /// Hox cluster I (M17.0) /// leukocyte differentiation (M160) /// lipid metabolism, endoplasmic reticulum (M92) /// metabolism in mitochondria, peroxisome (M187) /// nuclear pore, transport; m…	Down	0.00168797	0.00815853	not in diablo	transient
	DOL3/0	DOL3/0_btms_12	CD1 and other DC receptors (M50) /// cell adhesion, membrane (M133.0) /// CORO1A-DEF6 network (I) (M32.2) /// CORO1A-DEF6 network (II) (M32.4) /// enriched in B cells (III) (M47.2) /// immuregulation - monocytes, T and B cells (M57) /// interferon alpha response (I) (M158.0) /// KLF12 targets network (M32.3) /// platelet activation (I) (M32.0) /// platelet activation (II) (M32.1) /// xenobiotic m…	Down	0.00194324	0.00866985	not in diablo	transient
	DOL1/0	DOL1/0_btms_8	axon guidance (M110) /// CD4 T cell surface signature Th1-stimulated (S6) /// CD4 T cell surface signature Th2-stimulated (S7) /// enriched in B cell differentiation (M123) /// enriched in B cells (III) (M47.2) /// Hox cluster IV (M17.3) /// Hox cluster V (M96) /// Hox cluster VI (M107) /// immuregulation - monocytes, T and B cells (M57) /// T cell differentiation (M14)	Down	0.00364412	0.0150971	not in diablo	transient
	DOL1/0	DOL1/0_btms_10	CCR1, 7 and cell signaling (M59) /// cell adhesion, membrane (M133.0) /// cell cycle (III) (M103) /// CORO1A-DEF6 network (I) (M32.2) /// CORO1A-DEF6 network (II) (M32.4) /// E2F1 targets (Q4) (M10.1) /// enriched in monocytes (III) (M73) /// KLF12 targets network (M32.3) /// leukocyte differentiation (M160) /// mitotic cell cycle in stimulated CD4 T cells (M4.5) /// mitotic cell cycle in stimula…	Down	0.00753144	0.0291216	not in diablo	transient
	DOL7/0	DOL7/0_btms_8	C-MYC transcriptional network (M4.12) /// cell cycle (III) (M103) /// cell division (stimulated CD4+ T cells) (M46) /// cell division in stimulated CD4 T cells (M4.6) /// enriched in NK cells (KIR cluster) (M61.1) /// mitotic cell cycle (M4.7) /// mitotic cell cycle in stimulated CD4 T cells (M4.5) /// mitotic cell cycle in stimulated CD4 T cells (M4.9) /// Ran mediated mitosis (M15)	Up	0.0108101	0.0391867	not in diablo	stable
	DOL7/0	DOL7/0_btms_3	amino acid metabolishm and transport (M154.0) /// CD28 costimulation (M12) /// cell cycle, ATP binding (M144) /// cell cycle, mitotic phase (M230) /// chaperonin mediated protein folding (I) (M204.0) /// chaperonin mediated protein folding (II) (M204.1) /// chemokines and receptors (M38) /// collagen, TGFB family et al (M77) /// double positive thymocytes (M126) /// enriched for TF motif PAX3 (M1…	Up	0.0119494	0.0407685	not in diablo	transient
	DOL3/0	DOL3/0_btms_19	enriched in membrane proteins (M124) /// erythrocyte differentiation (M173) /// glycerophospholipid metabolism (M114.1) /// heme biosynthesis (I) (M171) /// heme biosynthesis (II) (M222) /// innate antiviral response (M150) /// myeloid cell cytokines, metallopeptidases and laminins (M78) /// signal transduction, plasma membrane (M82)	Down	0.014904	0.0480239	selected by diablo	stable
	DOL3/0	DOL3/0_btms_10	C-MYC transcriptional network (M4.12) /// cell cycle (III) (M103) /// cell division (stimulated CD4+ T cells) (M46) /// cell division in stimulated CD4 T cells (M4.6) /// E2F1 targets (Q4) (M10.1) /// Hox cluster V (M96) /// mitotic cell cycle (M4.7) /// mitotic cell cycle in stimulated CD4 T cells (M4.5) /// mitotic cell cycle in stimulated CD4 T cells (M4.9) /// Ran mediated mitosis (M15)	Up	0.0186367	0.0565094	not in diablo	stable
	DOL1/0	DOL1/0_btms_5	antigen presentation (lipids and proteins) (M28) /// antigen processing and presentation (M200) /// B cell development/activation (M58) /// cell cycle, ATP binding (M144) /// cell movement, Adhesion & Platelet activation (M30) /// chaperonin mediated protein folding (II) (M204.1) /// cytokines - recepters cluster (M115) /// enriched for SMAD2/3 signaling (M97) /// enriched for TF motif PAX3 (M179…	Up	0.019486	0.0565094	selected by diablo	transient
	DOL3/0	DOL3/0_btms_6	antigen processing and presentation (M200) /// B cell development (M9) /// cell cycle, mitotic phase (M230) /// cell division (M37.3) /// chaperonin mediated protein folding (I) (M204.0) /// chaperonin mediated protein folding (II) (M204.1) /// enriched for promoter motif NATCACGTGAY (putative SREBF1 targets) (M178) /// enriched for TF motif TNCATNTCCYR (M232) /// enriched in cell cycle (M167) //…	Up	0.024149	0.0666973	not in diablo	transient
	DOL1/0	DOL1/0_btms_6	AP-1 transcription factor network (M20) /// cell cycle (I) (M4.1) /// complement activation (I) (M112.0) /// erythrocyte differentiation (M173) /// mismatch repair (II) (M22.1) /// mitotic cell division (M6) /// PLK1 signaling events (M4.2) /// transmembrane and ion transporters (II) (M224) /// xenobiotic metabolism (M164)	Down	0.0440545	0.116144	not in diablo	transient
	DOL3/0	DOL3/0_btms_4	amino acid metabolishm and transport (M154.0) /// cell development (M175) /// enriched for unknown TF motif CTCNANGTGNY (M62.1) /// enriched in calcium signaling proteins (M239) /// enriched in plasma membrane proteins (II) (M135.1) /// extracellular matrix (I) (M2.0) /// extracellular matrix, collagen (M210) /// integrin cell surface interactions (I) (M1.0) /// transcription elongation, RNA poly…	Up	0.0512128	0.129145	not in diablo	transient
	DOL7/0	DOL7/0_btms_11	CD4 T cell surface signature Th1-stimulated (S6) /// CD4 T cell surface signature Th2-stimulated (S7) /// E2F1 targets (Q4) (M10.1) /// enriched for ubiquitination (M138) /// metabolism in mitochondria, peroxisome (M187) /// NK cell surface signature (S1) /// nuclear pore, transport; mRNA splicing, processing (M143) /// signaling in T cells (II) (M35.1) /// T cell differentiation (M14)	Down	0.0553367	0.13373	not in diablo	transient
	DOL7/0	DOL7/0_btms_20	enriched in hepatocyte nuclear factors (I) (M88.1) /// enriched in membrane proteins (M124) /// erythrocyte differentiation (M173) /// heme biosynthesis (I) (M171) /// heme biosynthesis (II) (M222)	Down	0.0646469	0.146188	selected by diablo	stable
	DOL7/0	DOL7/0_btms_16	cell development (M175) /// chemokine cluster (I) (M27.0) /// chemokines and inflammatory molecules in myeloid cells (M86.0) /// enriched for unknown TF motif CTCNANGTGNY (M62.1) /// enriched in calcium signaling proteins (M239) /// enriched in extracellular matrix & associated proteins (M202) /// olfactory receptors (M228) /// proinflammatory cytokines and chemokines (M29) /// proinflammatory de…	Up	0.0655325	0.146188	not in diablo	transient
	DOL7/0	DOL7/0_btms_18	enriched for cell migration (M122) /// enriched in NK cells (III) (M157) /// enriched in T cells (I) (M7.0) /// enriched in T cells (II) (M223) /// extracellular matrix (III) (M2.2) /// nucleotide metabolism (M181) /// T cell activation (I) (M7.1) /// T cell activation (II) (M7.3) /// T cell activation (III) (M7.4) /// T cell differentiation (Th2) (M19) /// T cell differentiation via ITK and PKC …	Up	0.0726916	0.151808	not in diablo	stable
	DOL3/0	DOL3/0_btms_13	CD28 costimulation (M12) /// double positive thymocytes (M126) /// enriched in NK cells (III) (M157) /// enriched in NK cells (receptor activation) (M61.2) /// enriched in T cells (I) (M7.0) /// enriched in T cells (II) (M223) /// IL2, IL7, TCR network (M65) /// lymphocyte generic cluster (M60) /// T & B cell development, activation (M62.0) /// T cell activation (I) (M7.1) /// T cell activation (…	Up	0.0732868	0.151808	not in diablo	stable
	DOL3/0	DOL3/0_btms_16	cell cycle and transcription (M4.0) /// chemokine cluster (II) (M27.1) /// chemokines and inflammatory molecules in myeloid cells (M86.0) /// complement activation (I) (M112.0) /// complement and other receptors in DCs (M40) /// enriched in hepatocyte nuclear factors (I) (M88.1) /// enriched in plasma membrane proteins (I) (M135.0) /// innate activation by cytosolic DNA sensing (M13) /// proinfla…	Up	0.0761338	0.152268	not in diablo	transient
	DOL1/0	DOL1/0_btms_9	B cell surface signature (S2) /// CD28 costimulation (M12) /// cell cycle, mitotic phase (M230) /// double positive thymocytes (M126) /// enriched for promoter motif NATCACGTGAY (putative SREBF1 targets) (M178) /// enriched in B cells (V) (M47.4) /// enriched in NK cells (I) (M7.2) /// enriched in NK cells (II) (M61.0) /// enriched in NK cells (III) (M157) /// enriched in T cells (I) (M7.0) /// e…	Up	0.103815	0.200708	selected by diablo	stable
	DOL7/0	DOL7/0_btms_7	axon guidance (M110) /// extracellular region cluster (GO) (M189) /// Hox cluster IV (M17.3) /// Hox cluster V (M96) /// Hox cluster VI (M107) /// muscle contraction, SRF targets (M195) /// xenobiotic metabolism (M164)	Down	0.115664	0.216403	not in diablo	transient
	DOL3/0	DOL3/0_btms_17	cytoskeletal remodeling (enriched for SRF targets) (M34) /// enriched in myeloid cells and monocytes (M81) /// integrin cell surface interactions (II) (M1.1) /// metabolism of steroids (M225)	Down	0.130929	0.237309	not in diablo	transient
	DOL3/0	DOL3/0_btms_9	BCR signaling (M54) /// cell division - E2F transcription network (M4.8) /// chemokines and receptors (M38) /// DNA repair (M76) /// E2F1 targets (Q3) (M10.0) /// enriched in DNA interacting proteins (M182) /// enriched in neutrophils (II) (M163) /// extracellular matrix, complement (M140) /// immune activation - generic cluster (M37.0) /// leukocyte migration (M88.0) /// mismatch repair (I) (M22…	Up	0.15617	0.274481	selected by diablo	transient
	DOL7/0	DOL7/0_btms_10	CD1 and other DC receptors (M50) /// enriched in antigen presentation (I) (M71) /// enriched in B cells (III) (M47.2) /// integrin cell surface interactions (II) (M1.1) /// signal transduction, plasma membrane (M82)	Down	0.168097	0.286754	not in diablo	transient
	DOL1/0	DOL1/0_btms_16	cell division (M37.3) /// collagen, TGFB family et al (M77) /// cytoskeletal remodeling (M32.8) /// E2F1 targets (Q3) (M10.0) /// enriched for TF motif TNCATNTCCYR (M232) /// enriched for unknown TF motif CTCNANGTGNY (M62.1) /// enriched in calcium signaling proteins (M239) /// enriched in plasma membrane proteins (I) (M135.0) /// extracellular matrix, collagen (M210) /// leukocyte migration (M88…	Up	0.235606	0.38031	not in diablo	transient
	DOL3/0	DOL3/0_btms_8	axon guidance (M110) /// CD4 T cell surface signature Th1-stimulated (S6) /// enriched in B cell differentiation (M123) /// enriched in hepatocyte nuclear factors (II) (M88.2) /// enriched in nuclear pore complex interacting proteins (M247) /// extracellular region cluster (GO) (M189) /// interferon alpha response (II) (M158.1) /// T cell differentiation (M14) /// transmembrane and ion transporte…	Down	0.236055	0.38031	not in diablo	transient
	DOL7/0	DOL7/0_btms_6	ATF targets network (M41.4) /// enriched in plasma membrane proteins (I) (M135.0) /// enriched in plasma membrane proteins (II) (M135.1) /// growth factor induced, enriched in nuclear receptor subfamily 4 (M94) /// interferon alpha response (II) (M158.1) /// transmembrane and ion transporters (I) (M142) /// transmembrane and ion transporters (II) (M224)	Up	0.247075	0.387306	not in diablo	transient
	DOL7/0	DOL7/0_btms_14	cell adhesion, membrane (M133.0) /// chromosome Y linked (M240) /// innate antiviral response (M150) /// interferon alpha response (I) (M158.0) /// metabolism of steroids (M225)	Down	0.265019	0.404503	not in diablo	transient
	DOL3/0	DOL3/0_btms_7	AP-1 transcription factor network (M20) /// chemokine cluster (I) (M27.0) /// cytokines - recepters cluster (M115) /// enriched for cell migration (M122) /// enriched for TF motif TTCNRGNNNNTTC (M172) /// enriched in G-protein coupled receptors (M130) /// enriched in NK cells (I) (M7.2) /// enriched in NK cells (II) (M61.0) /// growth factor induced, enriched in nuclear receptor subfamily 4 (M94)…	Up	0.281689	0.418922	not in diablo	transient
	DOL7/0	DOL7/0_btms_17	cell junction (M162.1) /// enriched in hepatocyte nuclear factors (II) (M88.2) /// enriched in nuclear pore complex interacting proteins (M247) /// immuregulation - monocytes, T and B cells (M57)	Down	0.29616	0.429431	not in diablo	transient
	DOL1/0	DOL1/0_btms_15	cell development (M175) /// chemokine cluster (I) (M27.0) /// enriched in B cells (I) (M47.0) /// enriched in B cells (II) (M47.1) /// enriched in B cells (IV) (M47.3) /// enriched in B cells (VI) (M69) /// enriched in G-protein coupled receptors (M130) /// enriched in NK cells (receptor activation) (M61.2) /// Membrane, ER proteins (M134) /// plasma cells & B cells, immunoglobulins (M156.0) /// …	Up	0.37083	0.522379	not in diablo	transient
	DOL1/0	DOL1/0_btms_7	ATF targets network (M41.4) /// cell division (stimulated CD4+ T cells) (M46) /// enriched in hepatocyte nuclear factors (I) (M88.1) /// enriched in hepatocyte nuclear factors (II) (M88.2) /// mitotic cell cycle (M4.7)	Up	0.385882	0.522379	not in diablo	transient
	DOL1/0	DOL1/0_btms_19	chromosome Y linked (M240) /// cytoskeletal remodeling (enriched for SRF targets) (M34) /// enriched for TF motif TTCNRGNNNNTTC (M172) /// enriched in nuclear pore complex interacting proteins (M247) /// growth factor induced, enriched in nuclear receptor subfamily 4 (M94) /// putative targets of PAX3 (M89.0) /// putative targets of PAX3 (M89.1)	Down	0.390089	0.522379	not in diablo	transient
	DOL3/0	DOL3/0_btms_5	antigen presentation (lipids and proteins) (M28) /// ATF targets network (M41.4) /// B cell surface signature (S2) /// cell adhesion (lymphocyte homing) (M21) /// cell cell adhesion (M133.1) /// collagen, TGFB family et al (M77) /// cytoskeletal remodeling (M32.8) /// enriched in B cells (I) (M47.0) /// enriched in B cells (II) (M47.1) /// enriched in B cells (IV) (M47.3) /// enriched in B cells …	Up	0.401193	0.522379	selected by diablo	transient
	DOL1/0	DOL1/0_btms_12	cell adhesion (lymphocyte homing) (M21) /// cell division - E2F transcription network (M4.8) /// chaperonin mediated protein folding (I) (M204.0) /// DNA repair (M76) /// enriched for cell migration (M122) /// enriched in cell cycle (M167) /// integrin mediated leukocyte migration (M39) /// leukocyte activation and migration (M45) /// MHC-TLR7-TLR8 cluster (M146) /// mismatch repair (I) (M22.0) /…	Up	0.405294	0.522379	selected by diablo	transient
	DOL3/0	DOL3/0_btms_2	activated dendritic cells (M67) /// antiviral IFN signature (M75) /// enriched in activated dendritic cells (II) (M165) /// RIG-1 like receptor signaling (M68) /// type I interferon response (M127) /// viral sensing & immunity; IRF2 targets network (II) (M111.1)	Down	0.429789	0.541908	selected by diablo	stable
	DOL1/0	DOL1/0_btms_4	amino acid metabolishm and transport (M154.0) /// enriched in plasma membrane proteins (II) (M135.1) /// Hox cluster III (M17.2) /// interferon alpha response (I) (M158.0) /// platelet activation - actin binding (M196) /// platelet activation & blood coagulation (M199) /// Rho GTPase cycle (M4.14) /// transmembrane transport (SLC cluster) (M154.1)	Up	0.459704	0.567294	not in diablo	transient
	DOL3/0	DOL3/0_btms_3	adhesion and migration, chemotaxis (M91) /// B cell development/activation (M58) /// cell adhesion (M51) /// cell movement, Adhesion & Platelet activation (M30) /// complement activation (II) (M112.1) /// cytoskeleton/actin (SRF transcription targets) (M145.0) /// cytoskeleton/actin (SRF transcription targets) (M145.1) /// extracellular matrix (II) (M2.1) /// Hox cluster VI (M107) /// platelet ac…	Up	0.538783	0.651029	selected by diablo	transient
	DOL7/0	DOL7/0_btms_4	antigen presentation (lipids and proteins) (M28) /// antigen processing and presentation (M200) /// B cell surface signature (S2) /// cytoskeleton/actin (SRF transcription targets) (M145.1) /// enriched for promoter motif NATCACGTGAY (putative SREBF1 targets) (M178) /// enriched in B cells (I) (M47.0) /// enriched in B cells (II) (M47.1) /// enriched in B cells (IV) (M47.3) /// enriched in B cell…	Up	0.553877	0.655609	selected by diablo	transient
	DOL1/0	DOL1/0_btms_20	heme biosynthesis (I) (M171) /// heme biosynthesis (II) (M222) /// interferon alpha response (II) (M158.1) /// Ran mediated mitosis (M15)	Down	0.593103	0.687999	not in diablo	transient
	DOL1/0	DOL1/0_btms_18	cell junction (M162.1) /// cytoskeleton/actin (SRF transcription targets) (M145.1) /// integrin cell surface interactions (II) (M1.1) /// metabolism in mitochondria, peroxisome (M187)	Down	0.608037	0.691493	not in diablo	transient
	DOL7/0	DOL7/0_btms_5	AP-1 transcription factor network (M20) /// putative targets of PAX3 (M89.0) /// putative targets of PAX3 (M89.1) /// signaling in T cells (I) (M35.0)	Up	0.686048	0.765207	not in diablo	transient
	DOL1/0	DOL1/0_btms_14	cell cycle and growth arrest (M31) /// cell division in stimulated CD4 T cells (M4.6) /// complement activation (II) (M112.1) /// muscle contraction, SRF targets (M195)	Up	0.740391	0.81024	not in diablo	transient
	DOL7/0	DOL7/0_btms_13	cell adhesion (lymphocyte homing) (M21) /// cell cycle and transcription (M4.0) /// cell division - E2F transcription network (M4.8) /// cell division (M37.3) /// cytokines - recepters cluster (M115) /// DNA repair (M76) /// E2F1 targets (Q3) (M10.0) /// enriched in DNA interacting proteins (M182) /// extracellular matrix, collagen (M210) /// respiratory electron transport chain (mitochondrion) (…	Down	0.807709	0.867539	not in diablo	transient
	DOL7/0	DOL7/0_btms_2	activated dendritic cells (M67) /// antiviral IFN signature (M75) /// chemokine cluster (II) (M27.1) /// enriched in activated dendritic cells (II) (M165) /// innate activation by cytosolic DNA sensing (M13) /// RIG-1 like receptor signaling (M68) /// type I interferon response (M127) /// viral sensing & immunity; IRF2 targets network (I) (M111.0) /// viral sensing & immunity; IRF2 targets networ…	Down	0.874753	0.912059	selected by diablo	stable
	DOL1/0	DOL1/0_btms_13	cell adhesion (M51) /// extracellular matrix (I) (M2.0) /// extracellular matrix (III) (M2.2) /// extracellular region cluster (GO) (M189) /// Hox cluster II (M17.1) /// integrin cell surface interactions (I) (M1.0) /// mitotic cell cycle in stimulated CD4 T cells (M4.11) /// myeloid cell cytokines, metallopeptidases and laminins (M78) /// transmembrane and ion transporters (I) (M142)	Down	0.880609	0.912059	not in diablo	transient
	DOL1/0	DOL1/0_btms_2	activated dendritic cells (M67) /// antiviral IFN signature (M75) /// cell activation (IL15, IL23, TNF) (M24) /// chemokine cluster (II) (M27.1) /// innate activation by cytosolic DNA sensing (M13) /// Memory B cell surface signature (S9) /// RIG-1 like receptor signaling (M68) /// signaling in T cells (I) (M35.0) /// type I interferon response (M127) /// viral sensing & immunity; IRF2 targets ne…	Down	0.905153	0.921032	selected by diablo	stable
	DOL3/0	DOL3/0_btms_18	enriched in extracellular matrix & associated proteins (M202) /// enriched in NK cells (KIR cluster) (M61.1) /// extracellular matrix (III) (M2.2) /// NK cell surface signature (S1) /// signaling in T cells (II) (M35.1)	Up	0.983195	0.983195	not in diablo	stable
CYTO	DOL7/0	DOL7/0_cyto_1	EGF /// Eotaxin /// GRO /// IL.1RA /// PDGF.AA /// TGF.alpha	Down	0.122841	0.918844	selected by diablo	transient
	DOL1/0	DOL1/0_cyto_2	Eotaxin /// G.CSF /// IL.10 /// IL.6 /// IP.10 /// MIP.1.beta /// MIP1.alpha	Down	0.183769	0.918844	selected by diablo	transient
	DOL3/0	DOL3/0_cyto_3	Fractalkine /// IFN.gamma /// IL.12P70 /// IL.1RA /// IP.10	Up	0.349023	0.937263	selected by diablo	transient
	DOL7/0	DOL7/0_cyto_5	IL.17A /// IL.8 /// IP.10 /// MIP.1.beta /// MIP1.alpha /// sCD40L /// TNF.alpha /// VEGF	Down	0.50296	0.937263	selected by diablo	transient
	DOL3/0	DOL3/0_cyto_1	EGF /// Eotaxin /// G.CSF /// GM.CSF /// IL.1.alpha /// IL.10 /// IL.6 /// MCP1	Down	0.517237	0.937263	selected by diablo	transient
	DOL1/0	DOL1/0_cyto_3	FGF.2 /// IFN.alpha.2 /// IL.1.alpha /// IL.12P70 /// IL.17A /// IL.4	Down	0.673659	0.937263	selected by diablo	stable
	DOL7/0	DOL7/0_cyto_2	FGF.2 /// GM.CSF /// IFN.alpha.2 /// IL.1.alpha /// IL.10 /// IL.12P70 /// IL.3 /// IL.4 /// IL.6 /// IL.7	Up	0.724546	0.937263	selected by diablo	stable
	DOL1/0	DOL1/0_cyto_5	GRO /// IL.3 /// IL.7 /// PDGF.AA /// RANTES /// TGF.alpha /// TNF.alpha /// VEGF	Up	0.795451	0.937263	selected by diablo	stable
	DOL1/0	DOL1/0_cyto_1	EGF /// IFN.gamma /// IL.1RA /// IL.8 /// MDC /// sCD40L	Up	0.889686	0.937263	selected by diablo	transient
	DOL3/0	DOL3/0_cyto_4	GRO /// IL.4 /// IL.7 /// IL.8 /// MIP.1.beta /// MIP1.alpha /// PDGF.AA /// RANTES /// sCD40L /// TGF.alpha /// TNF.alpha /// VEGF	Down	0.937263	0.937263	selected by diablo	stable
FLOW	DOL1/0	DOL1/0_flow_5	cd19p.bcells /// cd19p.igmn.igdp.bcells /// cd19p.igmp.igdn.bcells /// cd19p.igmp.igdp.bcells /// cd19pcd20p.bcells /// immature.transition.bcells /// immature.transition.cd38n.bcells /// immature.transition.cd38p.bcells /// mature.transition.bcells /// naive.bcells /// naive.cd38n.b.cells /// naive.cd38p.bcells /// plasmablasts /// switched.memory.bcells /// switched.memory.cd38p.bcells	Down	0.000402	0.00643029	selected by diablo	stable
	DOL7/0	DOL7/0_flow_8	cd56ncd16p /// classical.monocytes /// mature.neutrophils /// neutrophils	Up	0.000824	0.00659317	not in diablo	transient
	DOL7/0	DOL7/0_flow_6	cd19p.bcells /// cd19p.igmn.igdp.bcells /// cd19p.igmp.igdp.bcells /// cd19pcd20p.bcells /// mature.transition.bcells /// naive.bcells /// naive.cd38n.b.cells /// naive.cd38p.bcells /// pdcs	Down	0.00124025	0.00661464	selected by diablo	stable
	DOL3/0	DOL3/0_flow_6	cd19p.igmn.igdp.bcells /// cd19p.igmp.igdn.bcells /// cd19p.igmp.igdp.bcells /// naive.bcells /// naive.cd38n.b.cells /// naive.cd38p.bcells /// plasmablasts /// switched.memory.bcells /// switched.memory.cd38n.bcells /// switched.memory.cd38p.bcells	Down	0.0034932	0.0139728	selected by diablo	stable
	DOL3/0	DOL3/0_flow_7	cd56dim.cd16neg /// eosinophils /// gd.tcells /// immature.neutrophils	Up	0.0558201	0.170299	selected by diablo	transient
	DOL3/0	DOL3/0_flow_5	cd19p.bcells /// cd19pcd20p.bcells /// immature.transition.bcells /// immature.transition.cd38p.bcells /// mature.transition.bcells	Down	0.063862	0.170299	selected by diablo	stable
	DOL7/0	DOL7/0_flow_3	b.cells /// eosinophils /// gd.tcells /// non.classical.monocytes	Up	0.141732	0.303293	selected by diablo	stable
	DOL3/0	DOL3/0_flow_8	cd56pcd16p /// mature.neutrophils /// nk.cd56dim /// nk.cd56n /// non.classical.monocytes /// pdcs	Up	0.151647	0.303293	selected by diablo	transient
	DOL1/0	DOL1/0_flow_2	b.cells /// cd56pcd16p /// classical.monocytes /// eosinophils /// gd.tcells /// nkt.like.cells.cd56pcd16n	Up	0.262644	0.466923	selected by diablo	stable
	DOL7/0	DOL7/0_flow_4	basophils /// cd19p.igmp.igdn.bcells /// immature.transition.bcells /// immature.transition.cd38p.bcells /// switched.memory.cd38n.bcells	Down	0.384045	0.570802	selected by diablo	stable
	DOL7/0	DOL7/0_flow_1	atypical.bcells /// atypical.cd38n.bcells /// mdcs /// unswitched.memory.bcells /// unswitched.memory.cd38p.bcells	Down	0.408462	0.570802	selected by diablo	stable
	DOL1/0	DOL1/0_flow_1	atypical.bcells /// atypical.cd38n.bcells /// atypical.cd38p.bcells /// cd19p.igmn.igdn.bcells /// mdcs /// pdcs /// unswitched.memory.bcells /// unswitched.memory.cd38p.bcells	Down	0.428101	0.570802	selected by diablo	stable
	DOL3/0	DOL3/0_flow_3	basophils /// cd56ncd16p /// classical.monocytes /// mdcs /// nk.cd56hi	Up	0.545427	0.651418	selected by diablo	transient
	DOL7/0	DOL7/0_flow_2	atypical.cd38p.bcells /// cd19p.igmn.igdn.bcells /// plasmablasts /// switched.memory.bcells /// switched.memory.cd38p.bcells	Down	0.569991	0.651418	selected by diablo	stable
	DOL3/0	DOL3/0_flow_1	atypical.bcells /// atypical.cd38n.bcells /// atypical.cd38p.bcells /// cd19p.igmn.igdn.bcells	Down	0.832173	0.887651	not in diablo	stable
	DOL7/0	DOL7/0_flow_7	cd56dim.cd16neg /// nk.cd56hi /// nk.cd56n /// nkt.like.cells.cd56pcd16n	Up	0.921003	0.921003	selected by diablo	transient
METABOLOMICS	DOL1/0	DOL1/0_meta_3	Aminosugar Metabolism /// Endocannabinoid /// Fatty Acid, Branched /// Fatty Acid, Monohydroxy /// Gamma-glutamyl Amino Acid /// Glycine, Serine and Threonine Metabolism /// Lysine Metabolism /// Methionine, Cysteine, SAM and Taurine Metabolism /// Polyamine Metabolism /// Purine Metabolism, Adenine containing /// Purine Metabolism, Guanine containing /// Pyrimidine Metabolism, Uracil containing	Down	0.00123856	0.030964	selected by diablo	stable
	DOL1/0	DOL1/0_meta_7	Dipeptide /// Fatty Acid Metabolism (Acyl Choline) /// Fatty Acid, Dicarboxylate /// Food Component/Plant /// Glutamate Metabolism /// Glutathione Metabolism /// Long Chain Fatty Acid /// Monoacylglycerol /// Nicotinate and Nicotinamide Metabolism /// Purine Metabolism, (Hypo)Xanthine/Inosine containing /// Pyrimidine Metabolism, Orotate containing /// Sterol /// Tyrosine Metabolism /// Urea cycl…	Up	0.00464544	0.0387402	selected by diablo	stable
	DOL3/0	DOL3/0_meta_7	Diacylglycerol /// Disaccharides and Oligosaccharides /// Glycerolipid Metabolism /// Phosphatidylethanolamine (PE)	Up	0.00514607	0.0387402	selected by diablo	transient
	DOL3/0	DOL3/0_meta_3	Aminosugar Metabolism /// Endocannabinoid /// Glycine, Serine and Threonine Metabolism /// Lysophospholipid /// Methionine, Cysteine, SAM and Taurine Metabolism /// Polyamine Metabolism /// Purine Metabolism, Adenine containing /// Purine Metabolism, Guanine containing /// Pyrimidine Metabolism, Uracil containing /// Sphingolipid Metabolism	Down	0.00648835	0.0387402	selected by diablo	stable
	DOL3/0	DOL3/0_meta_4	Ascorbate and Aldarate Metabolism /// Dipeptide /// Glutamate Metabolism /// Glutathione Metabolism /// Pyrimidine Metabolism, Orotate containing /// Tocopherol Metabolism	Up	0.00774805	0.0387402	not in diablo	stable
	DOL7/0	DOL7/0_meta_9	Fatty Acid Synthesis /// Monoacylglycerol /// Phosphatidylcholine (PC) /// Phosphatidylinositol (PI) /// Plasmalogen /// Pyrimidine Metabolism, Cytidine containing /// Tocopherol Metabolism /// Tryptophan Metabolism	Down	0.0128769	0.0536537	selected by diablo	transient
	DOL7/0	DOL7/0_meta_2	Alanine and Aspartate Metabolism /// Aminosugar Metabolism /// Gamma-glutamyl Amino Acid /// Lysine Metabolism /// Lysoplasmalogen /// Methionine, Cysteine, SAM and Taurine Metabolism /// Polyamine Metabolism /// Purine Metabolism, Adenine containing /// Pyrimidine Metabolism, Uracil containing /// TCA Cycle	Down	0.0260383	0.0929941	selected by diablo	stable
	DOL1/0	DOL1/0_meta_5	Benzoate Metabolism /// Lysoplasmalogen /// Phenylalanine Metabolism /// Phosphatidylinositol (PI) /// Phospholipid Metabolism /// Plasmalogen	Down	0.0755003	0.235939	selected by diablo	transient
	DOL7/0	DOL7/0_meta_4	Chemical /// Fatty Acid Metabolism (Acyl Choline) /// Fatty Acid, Dicarboxylate /// Glutamate Metabolism /// Glutathione Metabolism /// Histidine Metabolism /// Phenylalanine Metabolism /// Purine Metabolism, (Hypo)Xanthine/Inosine containing /// Pyrimidine Metabolism, Orotate containing /// Tyrosine Metabolism /// Urea cycle; Arginine and Proline Metabolism	Up	0.116712	0.295646	selected by diablo	stable
	DOL7/0	DOL7/0_meta_7	Drug /// Food Component/Plant /// Glycerolipid Metabolism /// Nicotinate and Nicotinamide Metabolism /// Pentose Metabolism	Up	0.118258	0.295646	not in diablo	transient
	DOL7/0	DOL7/0_meta_5	Creatine Metabolism /// Dipeptide /// Disaccharides and Oligosaccharides /// Xanthine Metabolism	Up	0.21793	0.495294	not in diablo	transient
	DOL3/0	DOL3/0_meta_8	Drug /// Fatty Acid, Branched /// Fatty Acid, Monohydroxy /// Fructose, Mannose and Galactose Metabolism /// Glycolysis, Gluconeogenesis, and Pyruvate Metabolism /// Steroid /// TCA Cycle	Down	0.242219	0.504624	selected by diablo	transient
	DOL1/0	DOL1/0_meta_6	Creatine Metabolism /// Diacylglycerol /// Hemoglobin and Porphyrin Metabolism /// Phosphatidylethanolamine (PE) /// Sphingolipid Metabolism /// Tryptophan Metabolism	Up	0.333385	0.572166	selected by diablo	transient
	DOL3/0	DOL3/0_meta_9	Fatty Acid Metabolism(Acyl Carnitine) /// Fatty Acid Metabolism(Acyl Glycine) /// Histidine Metabolism /// Lysoplasmalogen /// Medium Chain Fatty Acid /// Tryptophan Metabolism /// Xanthine Metabolism	Down	0.37203	0.572166	selected by diablo	stable
	DOL7/0	DOL7/0_meta_1	Acetylated Peptides /// Benzoate Metabolism /// Ceramides /// Fatty Acid, Branched /// Leucine, Isoleucine and Valine Metabolism /// Lysophospholipid /// Steroid	Up	0.376157	0.572166	selected by diablo	transient
	DOL7/0	DOL7/0_meta_3	Ascorbate and Aldarate Metabolism /// Long Chain Fatty Acid /// Primary Bile Acid Metabolism /// Secondary Bile Acid Metabolism	Up	0.377568	0.572166	selected by diablo	stable
	DOL3/0	DOL3/0_meta_5	Ceramides /// Chemical /// Food Component/Plant /// Gamma-glutamyl Amino Acid /// Purine Metabolism, (Hypo)Xanthine/Inosine containing /// Secondary Bile Acid Metabolism /// Sterol	Up	0.389073	0.572166	selected by diablo	transient
	DOL1/0	DOL1/0_meta_2	Alanine and Aspartate Metabolism /// Chemical /// Fatty Acid Synthesis /// TCA Cycle	Down	0.573058	0.745246	not in diablo	transient
	DOL1/0	DOL1/0_meta_4	Ascorbate and Aldarate Metabolism /// Ceramides /// Histidine Metabolism /// Primary Bile Acid Metabolism /// Secondary Bile Acid Metabolism /// Tocopherol Metabolism /// Xanthine Metabolism	Up	0.57636	0.745246	selected by diablo	stable
	DOL3/0	DOL3/0_meta_6	Creatine Metabolism /// Fatty Acid Metabolism (Acyl Choline) /// Nicotinate and Nicotinamide Metabolism /// Pentose Metabolism /// Phosphatidylinositol (PI) /// Primary Bile Acid Metabolism	Down	0.596197	0.745246	not in diablo	transient
	DOL1/0	DOL1/0_meta_10	Fatty Acid Metabolism(Acyl Carnitine) /// Fatty Acid Metabolism(Acyl Glycine) /// Lysophospholipid /// Medium Chain Fatty Acid	Up	0.638553	0.760183	selected by diablo	stable
	DOL3/0	DOL3/0_meta_2	Alanine and Aspartate Metabolism /// Benzoate Metabolism /// Fatty Acid, Dicarboxylate /// Leucine, Isoleucine and Valine Metabolism /// Long Chain Fatty Acid /// Lysine Metabolism /// Monoacylglycerol /// Phospholipid Metabolism /// Plasmalogen	Up	0.671985	0.763619	selected by diablo	transient
	DOL3/0	DOL3/0_meta_1	Acetylated Peptides /// Hemoglobin and Porphyrin Metabolism /// Phenylalanine Metabolism /// Phosphatidylcholine (PC) /// Pyrimidine Metabolism, Cytidine containing	Down	0.742659	0.797052	selected by diablo	stable
	DOL1/0	DOL1/0_meta_1	Acetylated Peptides /// Glycerolipid Metabolism /// Leucine, Isoleucine and Valine Metabolism /// Phosphatidylcholine (PC) /// Pyrimidine Metabolism, Cytidine containing /// Steroid	Up	0.76517	0.797052	selected by diablo	stable
	DOL7/0	DOL7/0_meta_6	Diacylglycerol /// Fatty Acid Metabolism(Acyl Carnitine) /// Fatty Acid Metabolism(Acyl Glycine) /// Fatty Acid, Monohydroxy /// Glycine, Serine and Threonine Metabolism /// Glycolysis, Gluconeogenesis, and Pyruvate Metabolism /// Medium Chain Fatty Acid /// Phosphatidylethanolamine (PE) /// Purine Metabolism, Guanine containing	Up	0.836715	0.836715	selected by diablo	stable
PROTEOMICS	DOL1/0	DOL1/0_prot_1	A0A024R6I7_A0A0G2JRN3_SERPINA1 /// A0A0J9YY99_NA /// E7ETN3_NA /// E9PFZ2_CP /// J3QS39_J3QTR3_F5H6Q2_F5GYU3_F5H2Z3_F5H265_B4DV12_F5H388_F5H747_F5GXK7_J3QKN0_Q5PY61_Q96C32_P62987_P62979_P0CG47_P0CG48_M0R1V7_M0R1M6_M0R2S1_UBB.RPS27A.UBC.UBA52 /// P01008_Q8TCE1_SERPINC1 /// P01876_IGHA1 /// P02749_APOH /// P02750_LRG1 /// P02763_ORM1 /// P02787_TF /// P0DJI8_E9PQD6_SAA1 /// P11166_SLC2A1 /// P18065…	Up	0.0231658	0.593783	not in diablo	transient
	DOL3/0	DOL3/0_prot_1	A0A024R6I7_A0A0G2JRN3_SERPINA1 /// J3QS39_J3QTR3_F5H6Q2_F5GYU3_F5H2Z3_F5H265_B4DV12_F5H388_F5H747_F5GXK7_J3QKN0_Q5PY61_Q96C32_P62987_P62979_P0CG47_P0CG48_M0R1V7_M0R1M6_M0R2S1_UBB.RPS27A.UBC.UBA52 /// P01009_SERPINA1 /// P04264_KRT1 /// P0DJI9_SAA2 /// P13645_KRT10 /// P15169_CPN1 /// P18065_C9JMY1_IGFBP2 /// P35527_KRT9 /// P35908_KRT2 /// Q16610_ECM1	Up	0.0263903	0.593783	not in diablo	transient
	DOL7/0	DOL7/0_prot_10	A0A087WV47_IGHG1 /// A0A087WW89_A0A0B4J1Y9_IGHV3.72 /// A0A087WYC5_P01857_A0A0A0MS08_A0A0A0MS07_IGHG1 /// A0A0A0MTQ6_A0A075B6P5_P06309_IGKV2D.28 /// B1ALD9_POSTN /// D6R934_P02746_A0A0A0MSV6_C1QB /// P01598_NA /// P01610_P80362_P01600_NA /// P01623_NA /// P01624_NA /// P01781_NA /// P18065_C9JMY1_IGFBP2 /// P18135_A0A0B4J1Z6_P18136_IGKV3.20 /// P23142_FBLN1	Down	0.0507115	0.686204	not in diablo	transient
	DOL3/0	DOL3/0_prot_15	O75882_ATRN /// P01620_NA /// P02749_APOH /// P02750_LRG1 /// P02790_Q9BS19_HPX /// P07357_C8A /// P10909_H0YLK8_H0YC35_CLU /// P27169_PON1	Down	0.0609959	0.686204	not in diablo	transient
	DOL1/0	DOL1/0_prot_15	A0A0B4J1V0_IGHV3.15 /// A0A0C4DH31_IGHV1.18 /// O43866_CD5L /// P00748_F12 /// P01591_D6RD17_D6RHJ6_IGJ.JCHAIN /// P02452_I3L3H7_COL1A1 /// P02649_H0Y7L5_E9PEV4_E7ERP7_APOE /// P02675_D6REL8_FGB /// P02751_FN1 /// P04208_NA /// P04275_VWF /// P22792_CPN2 /// Q96IY4_A0A087WSY5_CPB2	Up	0.100807	0.700472	not in diablo	transient
	DOL3/0	DOL3/0_prot_14	J3KNB4_P49913_CAMP /// O43866_CD5L /// P04275_VWF /// P60709_ACTB /// P80748_NA /// Q5HY54_Q60FE5_P21333_A0A087WWY3_FLNA	Up	0.10492	0.700472	not in diablo	transient
	DOL1/0	DOL1/0_prot_12	A0A087WYJ9_IGHM /// P01034_CST3 /// P01625_NA /// P04180_J3QSE5_LCAT /// P05090_C9JF17_C9JX71_APOD /// P07225_G5E9F8_PROS1 /// P18135_A0A0B4J1Z6_P18136_IGKV3.20 /// Q08380_LGALS3BP	Down	0.108962	0.700472	selected by diablo	transient
	DOL3/0	DOL3/0_prot_3	A0A075B6I0_IGLV8.61 /// A0A087WYC5_P01857_A0A0A0MS08_A0A0A0MS07_IGHG1 /// E7ER44_P02788_E7EQB2_LTF /// H0YAC1_P03952_E9PBC5_KLKB1 /// P00738_J3QLC9_H3BS21_HP /// P01034_CST3 /// P01624_NA /// P01780_NA /// P02748_C9 /// P04208_NA /// P05155_H9KV48_E9PGN7_SERPING1 /// Q06033_A0A087WW43_E7ET33_ITIH3 /// Q08380_LGALS3BP	Down	0.171079	0.818313	selected by diablo	transient
	DOL7/0	DOL7/0_prot_11	A0A096LPE2_P35542_SAA2.SAA4.SAA4 /// A0A0D9SG88_Q5TFM2_CFH /// B7ZKJ8_ITIH4 /// E9PFZ2_CP /// P02671_FGA /// P02675_D6REL8_FGB /// P02679_C9JC84_FGG /// P02790_Q9BS19_HPX /// P0DJI8_E9PQD6_SAA1 /// P13671_C6 /// Q96IY4_A0A087WSY5_CPB2	Up	0.180596	0.818313	not in diablo	transient
	DOL3/0	DOL3/0_prot_6	A0A075B6J7_IGLV3.21 /// B4E1Z4_P00751_CFB /// E7ETN3_NA /// P01024_C3 /// P01591_D6RD17_D6RHJ6_IGJ.JCHAIN /// P01762_NA /// P02776_PF4 /// P05090_C9JF17_C9JX71_APOD /// P07358_F5GY80_F5H7G1_C8B /// P07360_Q5SQ08_C8G /// P27918_E9PAQ1_CFP /// V9GYE7_P36980_CFHR2	Up	0.195277	0.818313	not in diablo	transient
	DOL3/0	DOL3/0_prot_9	A0A075B6K4_IGLV3.10 /// A0A075B6L0_P0CG06_IGLC3 /// A0A087WXL8_IGHG3 /// A0A087WYJ9_IGHM /// A0A087X079_IGHG1 /// A0A0G2JN06_P01859_IGHG2 /// A0A0G2JPD4_P01861_IGHG4 /// P00734_E9PIT3_F2 /// P01598_NA /// P01610_P80362_P01600_NA /// P01623_NA /// P01717_NA /// P02775_PPBP /// P04003_C4BPA /// P07195_A8MW50_C9J7H8_LDHB /// P07996_THBS1 /// P0C0L4_C4A /// P68371_P04350_TUBB4B.TUBB4A	Down	0.214724	0.818313	not in diablo	transient
	DOL7/0	DOL7/0_prot_15	P08311_CTSG /// P0DJI9_SAA2 /// P19827_ITIH1 /// P25311_C9JEV0_AZGP1 /// P30043_M0R192_BLVRB /// P62805_HIST1H4A /// P68363_P68366_TUBA1B.TUBA4A /// P68871_F8W6P5_HBB /// P69891_HBG1 /// P69892_E9PBW4_HBG2 /// P69905_HBA1	Up	0.223285	0.818313	selected by diablo	transient
	DOL7/0	DOL7/0_prot_3	A0A075B6I0_IGLV8.61 /// A0A075B6I5_P01702_P06316_IGLV1.51 /// A0A075B6J5_IGLV2.23 /// A0A087WZW8_A0A087X1V9_IGKV3.11.IGKC /// A0A0J9YY99_NA /// B0YIW2_P02656_APOC3 /// C9JEU5_FGG /// O95445_APOM /// P01031_C5 /// P01042_KNG1 /// P01876_IGHA1 /// P02452_I3L3H7_COL1A1 /// P02747_C1QC /// P02751_FN1 /// P02766_A0A087WT59_A0A087WV45_TTR /// P02771_J3KMX3_AFP /// P02774_GC /// P04114_APOB /// P22792_C…	Down	0.236401	0.818313	selected by diablo	transient
	DOL3/0	DOL3/0_prot_4	A0A075B6I5_P01702_P06316_IGLV1.51 /// A0A075B6I8_IGLV1.47 /// A0A075B6J0_IGLV1.40 /// A0A075B6K3_IGLV2.11 /// A0A087WYR4_IGLL5 /// D6R934_P02746_A0A0A0MSV6_C1QB /// E9PHK0_P05452_CLEC3B /// P01742_P01761_P06326_NA /// P04040_CAT /// P04196_HRG /// P04406_E7EUT5_GAPDH /// P07225_G5E9F8_PROS1 /// P08603_CFH /// P19827_ITIH1 /// P30043_M0R192_BLVRB /// P61769_F5H6I0_B2M /// P68871_F8W6P5_HBB /// P69…	Up	0.307832	0.884704	not in diablo	transient
	DOL7/0	DOL7/0_prot_14	P01034_CST3 /// P01591_D6RD17_D6RHJ6_IGJ.JCHAIN /// P04004_VTN /// P60709_ACTB /// P61769_F5H6I0_B2M /// Q14520_HABP2 /// Q5HY54_Q60FE5_P21333_A0A087WWY3_FLNA	Up	0.325039	0.884704	not in diablo	transient
	DOL1/0	DOL1/0_prot_4	A0A075B6I5_P01702_P06316_IGLV1.51 /// A0A075B6S3_P06310_IGKV2.30 /// A0A087X232_C1S /// A0A096LPE2_P35542_SAA2.SAA4.SAA4 /// B4DPQ0_P00736_F5H2D0_C1R /// C9JEU5_FGG /// G3XAK1_P26927_MST1 /// K7ERG9_P00746_CFD /// P00738_J3QLC9_H3BS21_HP /// P01019_AGT /// P01624_NA /// P02671_FGA /// P02743_APCS /// P04003_C4BPA /// P04114_APOB /// P04217_A1BG /// P06681_A0A0G2JL69_B4DQI1_A0A0G2JIE7_H0Y3H6_E9PDZ…	Down	0.361174	0.884704	not in diablo	transient
	DOL1/0	DOL1/0_prot_7	A0A075B6J7_IGLV3.21 /// A0A075B6K1_IGLV2.14 /// A0A075B6K3_IGLV2.11 /// A0A087X130_P01834_A0A075B6H6_IGKC /// A0A0B4J1X5_IGHV3.74 /// O75636_FCN3 /// P01023_A2M /// P01024_C3 /// P01042_KNG1 /// P05155_H9KV48_E9PGN7_SERPING1 /// P05160_F13B /// P07195_A8MW50_C9J7H8_LDHB /// P59923_ZNF445	Down	0.423177	0.884704	not in diablo	transient
	DOL7/0	DOL7/0_prot_2	A0A075B6H9_IGLV4.69 /// A0A075B6J3_IGLV3.27 /// E7ETN3_NA /// P01023_A2M /// P02768_A0A0C4DGB6_H0YA55_C9JKR2_A0A087WWT3_ALB /// P27169_PON1 /// P43652_AFM /// Q5VY30_A0A0C4DGV7_P02753_RBP4	Up	0.424771	0.884704	not in diablo	transient
	DOL3/0	DOL3/0_prot_12	A0A087X130_P01834_A0A075B6H6_IGKC /// A0A0A0MTQ6_A0A075B6P5_P06309_IGKV2D.28 /// A0A0D9SG88_Q5TFM2_CFH /// A0A0J9YY99_NA /// B7ZKJ8_ITIH4 /// O75636_FCN3 /// P06681_A0A0G2JL69_B4DQI1_A0A0G2JIE7_H0Y3H6_E9PDZ0_C2 /// P11166_SLC2A1 /// Q6UXB8_PI16	Down	0.477041	0.884704	not in diablo	transient
	DOL7/0	DOL7/0_prot_1	A0A024R6I7_A0A0G2JRN3_SERPINA1 /// A0A075B6K4_IGLV3.10 /// A0A075B6L0_P0CG06_IGLC3 /// A0A087WXL8_IGHG3 /// A0A087WYR4_IGLL5 /// A0A0B4J1V0_IGHV3.15 /// A0A0G2JN06_P01859_IGHG2 /// O14791_APOL1 /// P00734_E9PIT3_F2 /// P00747_PLG /// P01009_SERPINA1 /// P01717_NA /// P01762_NA /// P02749_APOH /// P02750_LRG1 /// P02776_PF4 /// P06727_APOA4 /// P11166_SLC2A1 /// P27918_E9PAQ1_CFP /// P35527_KRT9 /…	Up	0.489803	0.884704	not in diablo	transient
	DOL1/0	DOL1/0_prot_2	A0A075B6H9_IGLV4.69 /// A0A075B6J0_IGLV1.40 /// A0A075B6J5_IGLV2.23 /// B0YIW2_P02656_APOC3 /// G3XAP6_P49747_COMP /// P02766_A0A087WT59_A0A087WV45_TTR /// P02768_A0A0C4DGB6_H0YA55_C9JKR2_A0A087WWT3_ALB /// P02774_GC /// P02775_PPBP /// P19823_Q5T985_A0A087WTE1_ITIH2 /// P36955_SERPINF1 /// Q03591_B1AKG0_CFHR1 /// Q9BTL3_FAM103A1	Down	0.49553	0.884704	not in diablo	transient
	DOL7/0	DOL7/0_prot_4	A0A075B6I8_IGLV1.47 /// A0A075B6K9_P0CG05_IGLC2 /// A0A0A0MRJ7_P12259_F5 /// E7ER44_P02788_E7EQB2_LTF /// J3KNB4_P49913_CAMP /// O75636_FCN3 /// P01019_AGT /// P02765_C9JV77_AHSG /// P02787_TF /// P04208_NA /// P04275_VWF /// P19823_Q5T985_A0A087WTE1_ITIH2 /// Q03591_B1AKG0_CFHR1	Down	0.522505	0.884704	selected by diablo	transient
	DOL7/0	DOL7/0_prot_9	A0A075B6S3_P06310_IGKV2.30 /// A0A087WU91_A0A0A0MS15_IGHV3.49 /// A0A087X130_P01834_A0A075B6H6_IGKC /// G3XAP6_P49747_COMP /// P01611_NA /// P01625_NA /// P01714_NA /// P02760_AMBP /// P04040_CAT /// P04264_KRT1 /// P05155_H9KV48_E9PGN7_SERPING1 /// P07225_G5E9F8_PROS1 /// P08519_LPA /// P13645_KRT10 /// P13647_KRT5 /// P35908_KRT2 /// P59923_ZNF445 /// P61626_F8VV32_A0A0B4J259_LYZ	Down	0.574521	0.884704	not in diablo	transient
	DOL1/0	DOL1/0_prot_6	A0A075B6J3_IGLV3.27 /// A0A087WV47_IGHG1 /// A0A0G2JN06_P01859_IGHG2 /// B7ZKJ8_ITIH4 /// D6R934_P02746_A0A0A0MSV6_C1QB /// P01009_SERPINA1 /// P01611_NA /// P01623_NA /// P01717_NA /// P01742_P01761_P06326_NA /// P02760_AMBP /// P02765_C9JV77_AHSG /// P06396_A0A0A0MS51_A0A0A0MT01_GSN /// P08311_CTSG /// P68871_F8W6P5_HBB /// P69892_E9PBW4_HBG2 /// P69905_HBA1 /// Q96PD5_PGLYRP2	Down	0.579748	0.884704	selected by diablo	transient
	DOL7/0	DOL7/0_prot_8	A0A075B6K3_IGLV2.11 /// A0A087X232_C1S /// A0A087X2C0_A0A075B6N9_P01871_IGHM /// B4DPQ0_P00736_F5H2D0_C1R /// E9PHK0_P05452_CLEC3B /// O43866_CD5L /// P01008_Q8TCE1_SERPINC1 /// P01603_NA /// P02775_PPBP /// P04406_E7EUT5_GAPDH /// P07360_Q5SQ08_C8G /// P07996_THBS1 /// P80748_NA /// Q04756_D6RAR4_HGFAC /// Q16610_ECM1	Up	0.591622	0.884704	not in diablo	transient
	DOL1/0	DOL1/0_prot_3	A0A075B6I0_IGLV8.61 /// B4E1Z4_P00751_CFB /// O95445_APOM /// P00450_CP /// P01011_G3V595_SERPINA3 /// P01031_C5 /// P01620_NA /// P01714_NA /// P02679_C9JC84_FGG /// P02747_C1QC /// P13645_KRT10 /// P13671_C6 /// P14618_B4DNK4_PKM /// P15169_CPN1 /// P60709_ACTB /// P80748_NA /// Q5HY54_Q60FE5_P21333_A0A087WWY3_FLNA	Up	0.605917	0.884704	not in diablo	transient
	DOL3/0	DOL3/0_prot_11	A0A087WV47_IGHG1 /// A0A087WZW8_A0A087X1V9_IGKV3.11.IGKC /// P00450_CP /// P01008_Q8TCE1_SERPINC1 /// P01625_NA /// P02787_TF /// P04180_J3QSE5_LCAT /// P36955_SERPINF1 /// Q96PD5_PGLYRP2	Down	0.610884	0.884704	not in diablo	transient
	DOL7/0	DOL7/0_prot_12	B4E1Z4_P00751_CFB /// G3XAM2_E7ETH0_P05156_A0A087X0I2_CFI /// P00450_CP /// P00738_J3QLC9_H3BS21_HP /// P01011_G3V595_SERPINA3 /// P01024_C3 /// P02743_APCS /// P02748_C9 /// P02763_ORM1 /// P04003_C4BPA /// P07357_C8A /// P07358_F5GY80_F5H7G1_C8B /// P0C0L4_C4A /// P19652_ORM2 /// Q06033_A0A087WW43_E7ET33_ITIH3	Down	0.611153	0.884704	not in diablo	transient
	DOL7/0	DOL7/0_prot_13	D6RF35_D6RBJ7_GC /// P01620_NA /// P02647_F8W696_APOA1 /// P02649_H0Y7L5_E9PEV4_E7ERP7_APOE /// P04180_J3QSE5_LCAT /// P06681_A0A0G2JL69_B4DQI1_A0A0G2JIE7_H0Y3H6_E9PDZ0_C2 /// P07195_A8MW50_C9J7H8_LDHB /// P10909_H0YLK8_H0YC35_CLU /// P14618_B4DNK4_PKM /// P15169_CPN1 /// P36955_SERPINF1 /// P59666_P59665_DEFA3.DEFA1 /// P68371_P04350_TUBB4B.TUBB4A	Up	0.629239	0.884704	not in diablo	transient
	DOL1/0	DOL1/0_prot_10	A0A087WW89_A0A0B4J1Y9_IGHV3.72 /// A0A0A0MTQ6_A0A075B6P5_P06309_IGKV2D.28 /// G3XAM2_E7ETH0_P05156_A0A087X0I2_CFI /// O75882_ATRN /// P04040_CAT /// P08697_A0A0G2JPA8_C9JMH6_A0A0J9YY65_SERPINF2 /// P69891_HBG1	Down	0.629716	0.884704	not in diablo	transient
	DOL1/0	DOL1/0_prot_9	A0A075B6K9_P0CG05_IGLC2 /// A0A075B6L0_P0CG06_IGLC3 /// A0A075B6L1_A0M8Q6_IGLC7 /// A0A087WU91_A0A0A0MS15_IGHV3.49 /// A0A087WYR4_IGLL5 /// P04196_HRG /// P06727_APOA4 /// P08603_CFH /// P43652_AFM /// Q04756_D6RAR4_HGFAC /// Q5VY30_A0A0C4DGV7_P02753_RBP4	Up	0.636885	0.884704	not in diablo	transient
	DOL1/0	DOL1/0_prot_8	A0A075B6K4_IGLV3.10 /// A0A087X0P6_A0A075B6S2_A0A0A0MRZ7_IGKV2D.29.IGKV2D.26 /// P02647_F8W696_APOA1 /// P13647_KRT5 /// P35527_KRT9 /// P68371_P04350_TUBB4B.TUBB4A /// Q9NZP8_H0YFL7_C1RL	Up	0.646187	0.884704	not in diablo	transient
	DOL1/0	DOL1/0_prot_5	A0A075B6I8_IGLV1.47 /// A0A075B6J9_IGLV2.18 /// A0A087X079_IGHG1 /// B1ALD9_POSTN /// D6RF35_D6RBJ7_GC /// P00739_A0A0A0MRD9_HPR /// P01610_P80362_P01600_NA /// P02748_C9 /// P02771_J3KMX3_AFP /// P04264_KRT1 /// P04406_E7EUT5_GAPDH /// P10909_H0YLK8_H0YC35_CLU /// P19827_ITIH1 /// Q06033_A0A087WW43_E7ET33_ITIH3 /// Q16610_ECM1	Down	0.66356	0.884704	not in diablo	transient
	DOL7/0	DOL7/0_prot_6	A0A075B6J7_IGLV3.21 /// A0A087X0P6_A0A075B6S2_A0A0A0MRZ7_IGKV2D.29.IGKV2D.26 /// K7ERG9_P00746_CFD /// P00739_A0A0A0MRD9_HPR /// P04217_A1BG /// P05160_F13B /// P08603_CFH /// Q9NZP8_H0YFL7_C1RL	Down	0.668443	0.884704	not in diablo	transient
	DOL3/0	DOL3/0_prot_5	A0A075B6J5_IGLV2.23 /// A0A075B6K9_P0CG05_IGLC2 /// A0A096LPE2_P35542_SAA2.SAA4.SAA4 /// A0A0B4J1V0_IGHV3.15 /// A0A0B4J1X5_IGHV3.74 /// B0YIW2_P02656_APOC3 /// C9JEU5_FGG /// G3XAM2_E7ETH0_P05156_A0A087X0I2_CFI /// P01011_G3V595_SERPINA3 /// P01031_C5 /// P02647_F8W696_APOA1 /// P02743_APCS /// P02763_ORM1 /// P02768_A0A0C4DGB6_H0YA55_C9JKR2_A0A087WWT3_ALB /// P02771_J3KMX3_AFP /// P06727_APOA4 …	Up	0.715232	0.916956	not in diablo	transient
	DOL7/0	DOL7/0_prot_7	A0A075B6J9_IGLV2.18 /// A0A075B6K1_IGLV2.14 /// A0A087X079_IGHG1 /// A0A0C4DH31_IGHV1.18 /// A0A0G2JPD4_P01861_IGHG4 /// H0YAC1_P03952_E9PBC5_KLKB1 /// P00748_F12 /// P01742_P01761_P06326_NA /// P01780_NA /// P08697_A0A0G2JPA8_C9JMH6_A0A0J9YY65_SERPINF2 /// P10643_C7 /// V9GYE7_P36980_CFHR2	Up	0.736151	0.916956	not in diablo	transient
	DOL3/0	DOL3/0_prot_13	A0A0C4DH31_IGHV1.18 /// D6RF35_D6RBJ7_GC /// O95445_APOM /// P01023_A2M /// P01042_KNG1 /// P01714_NA /// P01876_IGHA1 /// P02747_C1QC /// P02766_A0A087WT59_A0A087WV45_TTR /// P02774_GC /// P08697_A0A0G2JPA8_C9JMH6_A0A0J9YY65_SERPINF2 /// P19823_Q5T985_A0A087WTE1_ITIH2 /// P62805_HIST1H4A	Down	0.753941	0.916956	not in diablo	transient
	DOL1/0	DOL1/0_prot_14	A0A087X2C0_A0A075B6N9_P01871_IGHM /// A0A0A0MRJ7_P12259_F5 /// E7ER44_P02788_E7EQB2_LTF /// P01603_NA /// P27169_PON1 /// P68363_P68366_TUBA1B.TUBA4A /// V9GYM3_P02652_V9GYE3_V9GYG9_APOA2	Down	0.812684	0.940345	selected by diablo	transient
	DOL7/0	DOL7/0_prot_5	A0A075B6J0_IGLV1.40 /// A0A075B6L1_A0M8Q6_IGLC7 /// A0A087WYJ9_IGHM /// A0A0B4J1X5_IGHV3.74 /// G3XAK1_P26927_MST1 /// J3QS39_J3QTR3_F5H6Q2_F5GYU3_F5H2Z3_F5H265_B4DV12_F5H388_F5H747_F5GXK7_J3QKN0_Q5PY61_Q96C32_P62987_P62979_P0CG47_P0CG48_M0R1V7_M0R1M6_M0R2S1_UBB.RPS27A.UBC.UBA52 /// O75882_ATRN /// P04196_HRG /// P05090_C9JF17_C9JX71_APOD /// P06396_A0A0A0MS51_A0A0A0MT01_GSN /// Q6UXB8_PI16	Down	0.833931	0.940345	not in diablo	transient
	DOL3/0	DOL3/0_prot_8	A0A075B6K1_IGLV2.14 /// A0A075B6L1_A0M8Q6_IGLC7 /// A0A087WW89_A0A0B4J1Y9_IGHV3.72 /// A0A087X2C0_A0A075B6N9_P01871_IGHM /// B1ALD9_POSTN /// G3XAK1_P26927_MST1 /// G3XAP6_P49747_COMP /// P00747_PLG /// P00748_F12 /// P02452_I3L3H7_COL1A1 /// P02760_AMBP /// P04217_A1BG /// P06396_A0A0A0MS51_A0A0A0MT01_GSN /// P22792_CPN2 /// Q04756_D6RAR4_HGFAC	Down	0.845293	0.940345	not in diablo	transient
	DOL1/0	DOL1/0_prot_11	A0A087WXL8_IGHG3 /// A0A087WYC5_P01857_A0A0A0MS08_A0A0A0MS07_IGHG1 /// A0A0G2JPD4_P01861_IGHG4 /// H0YAC1_P03952_E9PBC5_KLKB1 /// O14791_APOL1 /// P00734_E9PIT3_F2 /// P00747_PLG /// P01762_NA /// P01781_NA /// P04004_VTN /// P07358_F5GY80_F5H7G1_C8B /// P23142_FBLN1 /// P61769_F5H6I0_B2M /// P62805_HIST1H4A /// V9GYE7_P36980_CFHR2	Down	0.865798	0.940345	not in diablo	transient
	DOL3/0	DOL3/0_prot_7	A0A075B6J9_IGLV2.18 /// A0A087X232_C1S /// E9PFZ2_CP /// O14791_APOL1 /// P01603_NA /// P61626_F8VV32_A0A0B4J259_LYZ /// Q03591_B1AKG0_CFHR1 /// Q14520_HABP2	Down	0.909038	0.940345	not in diablo	transient
	DOL1/0	DOL1/0_prot_13	A0A087WZW8_A0A087X1V9_IGKV3.11.IGKC /// A0A0D9SG88_Q5TFM2_CFH /// E9PHK0_P05452_CLEC3B /// J3KNB4_P49913_CAMP /// P01598_NA /// P01780_NA /// P02776_PF4 /// P02790_Q9BS19_HPX /// P07996_THBS1 /// P08519_LPA /// P35908_KRT2	Up	0.915596	0.940345	not in diablo	transient
	DOL3/0	DOL3/0_prot_10	A0A075B6S3_P06310_IGKV2.30 /// A0A0A0MRJ7_P12259_F5 /// K7ERG9_P00746_CFD /// P01019_AGT /// P01781_NA /// P02649_H0Y7L5_E9PEV4_E7ERP7_APOE /// P02671_FGA /// P02675_D6REL8_FGB /// P02679_C9JC84_FGG /// P02751_FN1 /// P02765_C9JV77_AHSG /// P04114_APOB /// P05160_F13B /// P10643_C7 /// P23142_FBLN1 /// Q96IY4_A0A087WSY5_CPB2 /// Q9NZP8_H0YFL7_C1RL /// V9GYM3_P02652_V9GYE3_V9GYG9_APOA2	Down	0.919449	0.940345	not in diablo	transient
	DOL3/0	DOL3/0_prot_2	A0A075B6H9_IGLV4.69 /// A0A075B6J3_IGLV3.27 /// A0A087WU91_A0A0A0MS15_IGHV3.49 /// A0A087X0P6_A0A075B6S2_A0A0A0MRZ7_IGKV2D.29.IGKV2D.26 /// B4DPQ0_P00736_F5H2D0_C1R /// P00739_A0A0A0MRD9_HPR /// P01611_NA /// P04004_VTN /// P08311_CTSG /// P13647_KRT5 /// P14618_B4DNK4_PKM /// P18135_A0A0B4J1Z6_P18136_IGKV3.20 /// P19652_ORM2 /// P25311_C9JEV0_AZGP1 /// P43652_AFM /// P59666_P59665_DEFA3.DEFA1 //…	Down	0.947587	0.947587	selected by diablo	transient
