# Supplementary material for: Dynamic molecular changes during the first week of human life follow a robust developmental trajectory
Source: Nat Commun. 2019 Mar 12;10:1092. doi: 10.1038/s41467-019-08794-x (PMC6414553; doi:10.1038/s41467-019-08794-x)
Supplement: Supplementary file 13 — Supplementary Data 11 [file 41467_2019_8794_MOESM13_ESM.xlsx]

## Sheet: T8 SuperintegrationA
TABLE 8
IntegrationMethod	ReactomeID	PathwayDescription	GeneRatio	BackgroundRatio	pvalue	p.adjust	qvalue	geneID_EntrezID	Count
DIABLO	R-HSA-187577	SCF(Skp2)-mediated degradation of p27/p21	33/361	60/10561	3.68286e-33	3.93698e-30	2.65554e-30	7316/8454/1017/5721/5698/5699/5684/595/1019/5686/5682/5683/5688/5687/5707/5695/5693/5708/5691/5705/5713/5701/5720/5696/5704/6502/9861/5700/5694/5685/5689/9134/890	33
DIABLO	R-HSA-8878166	Transcriptional regulation by RUNX2	42/361	121/10561	1.41686e-31	7.57313e-29	5.10816e-29	7316/6772/2099/8454/6714/5721/2932/2908/5698/5699/5684/4089/595/1019/5686/5682/5683/5688/5687/5707/5695/5693/861/5708/3958/5691/5705/5713/5701/5720/5696/5704/208/3280/1277/6502/9861/5700/5694/5685/5689/2101	42
DIABLO	R-HSA-69202	Cyclin E associated events during G1/S transition	35/361	82/10561	3.91641e-30	1.39555e-27	9.41313e-28	7316/4609/8454/1017/5721/5698/5699/5684/595/1019/5686/5682/5683/5688/5687/5707/5695/5693/5708/5691/5705/5713/5701/5720/5696/5704/208/6502/9861/5700/5694/5685/5689/9134/890	35
DIABLO	R-HSA-69656	Cyclin A:Cdk2-associated events at S phase entry	35/361	84/10561	1.09186e-29	2.70281e-27	1.82308e-27	7316/4609/8454/1017/5721/5698/5699/5684/595/1019/5686/5682/5683/5688/5687/5707/5695/5693/5708/5691/5705/5713/5701/5720/5696/5704/208/6502/9861/5700/5694/5685/5689/9134/890	35
DIABLO	R-HSA-69229	Ubiquitin-dependent degradation of Cyclin D1	29/361	52/10561	1.71184e-29	2.70281e-27	1.82308e-27	7316/5721/2932/5698/5699/5684/595/1019/5686/5682/5683/5688/5687/5707/5695/5693/5708/5691/5705/5713/5701/5720/5696/5704/9861/5700/5694/5685/5689	29
DIABLO	R-HSA-75815	Ubiquitin-dependent degradation of Cyclin D	29/361	52/10561	1.71184e-29	2.70281e-27	1.82308e-27	7316/5721/2932/5698/5699/5684/595/1019/5686/5682/5683/5688/5687/5707/5695/5693/5708/5691/5705/5713/5701/5720/5696/5704/9861/5700/5694/5685/5689	29
DIABLO	R-HSA-8939902	Regulation of RUNX2 expression and activity	33/361	73/10561	1.76985e-29	2.70281e-27	1.82308e-27	7316/6772/2099/8454/5721/2932/2908/5698/5699/5684/5686/5682/5683/5688/5687/5707/5695/5693/5708/5691/5705/5713/5701/5720/5696/5704/6502/9861/5700/5694/5685/5689/2101	33
DIABLO	R-HSA-449147	Signaling by Interleukins	73/361	464/10561	2.17931e-29	2.91211e-27	1.96425e-27	7316/351/6772/1052/4609/8454/3320/2885/2335/4088/5970/6773/8503/7412/5721/4790/6597/4318/5698/5699/5684/6774/595/7184/3965/5686/5682/5683/29110/5688/5687/5707/5599/5695/5693/3688/5708/23118/5657/7132/836/3934/3662/5691/5705/5713/90865/5701/821/5720/5696/5704/1399/3606/3146/4001/5451/6382/1326/3684/3575/9861/2322/5700/9235/1234/4313/5694/5685/1278/4843/5689/5602	73
DIABLO	R-HSA-8878159	Transcriptional regulation by RUNX3	36/361	96/10561	1.47194e-28	1.74833e-26	1.17927e-26	7316/4609/4088/2033/3676/6714/5721/5698/5699/5684/4089/595/5686/5682/5683/5688/5687/5707/5695/5693/861/5708/5691/5705/5713/5701/5720/5696/5704/3280/9861/5700/5694/5685/5689/463	36
DIABLO	R-HSA-1236974	ER-Phagosome pathway	33/361	83/10561	3.08002e-27	3.29254e-25	2.22086e-25	7316/5721/3106/6890/5698/5699/5684/811/5686/5682/5683/5688/5687/5707/5695/5693/5708/5691/5705/5713/5701/5720/5696/5704/929/9861/5700/5694/5685/6891/5689/10952/29927	33
DIABLO	R-HSA-68949	Orc1 removal from chromatin	31/361	71/10561	3.61345e-27	3.51161e-25	2.36862e-25	7316/8454/1017/5721/5698/5699/5684/5686/5682/5683/5688/5687/5707/5695/5693/5708/4176/5691/5705/5713/5701/5720/5696/5704/6502/9861/5700/5694/5685/5689/890	31
DIABLO	R-HSA-8941858	Regulation of RUNX3 expression and activity	28/361	55/10561	5.17674e-27	4.61161e-25	3.11058e-25	7316/2033/6714/5721/5698/5699/5684/5686/5682/5683/5688/5687/5707/5695/5693/5708/5691/5705/5713/5701/5720/5696/5704/9861/5700/5694/5685/5689	28
DIABLO	R-HSA-5678895	Defective CFTR causes cystic fibrosis	29/361	61/10561	8.00754e-27	6.58466e-25	4.44143e-25	7316/7415/5721/5698/5699/1080/5684/5686/5682/5683/5688/5687/5707/5695/5693/5708/5691/5705/5713/5701/5720/5696/5704/9861/5700/5694/5685/5689/79139	29
DIABLO	R-HSA-5362768	Hh mutants that don't undergo autocatalytic processing are degraded by ERAD	28/361	56/10561	1.0037e-26	7.66395e-25	5.16942e-25	7316/7415/5721/5698/5699/5684/5686/5682/5683/5688/5687/5707/5695/5693/5708/5691/5705/5713/5701/5720/5696/5704/9861/5700/5694/5685/5689/84447	28
DIABLO	R-HSA-453279	Mitotic G1-G1/S phases	41/361	148/10561	1.91497e-26	1.36474e-24	9.2053e-25	7316/4609/8454/1017/6714/5111/5721/5698/5699/5684/5933/595/1019/5686/5682/5683/1028/5688/5687/5707/5695/5693/5708/4176/5691/5705/5713/5701/5720/5696/5704/208/6502/9861/5700/5694/5685/5689/9134/890/4605	41
DIABLO	R-HSA-5387390	Hh mutants abrogate ligand secretion	28/361	59/10561	6.61339e-26	4.41857e-24	2.98038e-24	7316/7415/5721/5698/5699/5684/5686/5682/5683/5688/5687/5707/5695/5693/5708/5691/5705/5713/5701/5720/5696/5704/9861/5700/5694/5685/5689/84447	28
DIABLO	R-HSA-180585	Vif-mediated degradation of APOBEC3G	27/361	54/10561	8.30063e-26	4.92965e-24	3.3251e-24	7316/5721/5698/5699/5684/5686/5682/5683/5688/5687/5707/5695/5693/5708/5691/5705/5713/5701/5720/5696/5704/8065/9861/5700/5694/5685/5689	27
DIABLO	R-HSA-8854050	FBXL7 down-regulates AURKA during mitotic entry and in early mitosis	27/361	54/10561	8.30063e-26	4.92965e-24	3.3251e-24	7316/8454/5721/5698/5699/5684/5686/5682/5683/5688/5687/5707/5695/5693/5708/5691/5705/5713/5701/5720/5696/5704/9861/5700/5694/5685/5689	27
DIABLO	R-HSA-5607761	Dectin-1 mediated noncanonical NF-kB signaling	28/361	60/10561	1.2021e-25	6.11925e-24	4.1275e-24	7316/8454/5970/5721/5698/5699/5684/5686/5682/5683/5688/5687/5707/5695/5693/5708/5691/5705/5713/5701/5720/5696/5704/9861/5700/5694/5685/5689	28
DIABLO	R-HSA-5610783	Degradation of GLI2 by the proteasome	28/361	60/10561	1.2021e-25	6.11925e-24	4.1275e-24	7316/8454/5721/2932/5698/5699/5684/5686/5682/5683/5688/5687/5707/5695/5693/5708/5691/5705/5713/5701/5720/5696/5704/9861/5700/5694/5685/5689	28
DIABLO	R-HSA-5610785	GLI3 is processed to GLI3R by the proteasome	28/361	60/10561	1.2021e-25	6.11925e-24	4.1275e-24	7316/8454/5721/2932/5698/5699/5684/5686/5682/5683/5688/5687/5707/5695/5693/5708/5691/5705/5713/5701/5720/5696/5704/9861/5700/5694/5685/5689	28
DIABLO	R-HSA-69563	p53-Dependent G1 DNA Damage Response	29/361	66/10561	1.40597e-25	6.53469e-24	4.40773e-24	7316/1017/5721/5698/5699/5684/5686/5682/5683/5688/5687/5707/5695/5693/5708/5691/5705/5713/5701/5720/5696/5704/9861/5700/5694/5685/5689/9134/890	29
DIABLO	R-HSA-69580	p53-Dependent G1/S DNA damage checkpoint	29/361	66/10561	1.40597e-25	6.53469e-24	4.40773e-24	7316/1017/5721/5698/5699/5684/5686/5682/5683/5688/5687/5707/5695/5693/5708/5691/5705/5713/5701/5720/5696/5704/9861/5700/5694/5685/5689/9134/890	29
DIABLO	R-HSA-174113	SCF-beta-TrCP mediated degradation of Emi1	27/361	55/10561	1.58056e-25	7.04009e-24	4.74862e-24	7316/8454/5721/5698/5699/5684/5686/5682/5683/5688/5687/5707/5695/5693/5708/5691/5705/5713/5701/5720/5696/5704/9861/5700/5694/5685/5689	27
DIABLO	R-HSA-69206	G1/S Transition	38/361	130/10561	1.64812e-25	7.04738e-24	4.75354e-24	7316/4609/8454/1017/5111/5721/5698/5699/5684/5933/595/1019/5686/5682/5683/5688/5687/5707/5695/5693/5708/4176/5691/5705/5713/5701/5720/5696/5704/208/6502/9861/5700/5694/5685/5689/9134/890	38
DIABLO	R-HSA-211733	Regulation of activated PAK-2p34 by proteasome mediated degradation	26/361	50/10561	1.78697e-25	7.34721e-24	4.95578e-24	7316/5721/5698/5699/5684/5686/5682/5683/5688/5687/5707/5695/5693/5708/5691/5705/5713/5701/5720/5696/5704/9861/5700/5694/5685/5689	26
DIABLO	R-HSA-1169091	Activation of NF-kappaB in B cells	29/361	67/10561	2.40325e-25	9.51509e-24	6.41803e-24	7316/8454/5970/5721/4790/5698/5699/5684/5686/5682/5683/5688/5687/5707/5695/5693/5708/5691/5705/5713/5701/5720/5696/5704/9861/5700/5694/5685/5689	29
DIABLO	R-HSA-446652	Interleukin-1 family signaling	39/361	140/10561	2.72548e-25	1.04055e-23	7.01861e-24	7316/351/8454/4088/5970/5721/4790/5698/5699/5684/6774/5686/5682/5683/29110/5688/5687/5707/5599/5695/5693/5708/23118/5691/5705/5713/90865/5701/5720/5696/5704/3606/3146/1326/9861/5700/5694/5685/5689	39
DIABLO	R-HSA-69615	G1/S DNA Damage Checkpoints	29/361	68/10561	4.06232e-25	1.49746e-23	1.01005e-23	7316/1017/5721/5698/5699/5684/5686/5682/5683/5688/5687/5707/5695/5693/5708/5691/5705/5713/5701/5720/5696/5704/9861/5700/5694/5685/5689/9134/890	29
DIABLO	R-HSA-4641258	Degradation of DVL	27/361	57/10561	5.44935e-25	1.94179e-23	1.30976e-23	7316/8452/5721/5698/5699/5684/5686/5682/5683/5688/5687/5707/5695/5693/5708/5691/5705/5713/5701/5720/5696/5704/9861/5700/5694/5685/5689	27
DIABLO	R-HSA-8948751	Regulation of PTEN stability and activity	29/361	69/10561	6.79351e-25	2.21921e-23	1.49688e-23	7316/5721/5698/5699/5684/5686/5987/5682/5683/5688/5687/331/5707/5695/5693/5708/5691/5705/5713/5701/5720/5696/5704/208/9861/5700/5694/5685/5689	29
DIABLO	R-HSA-180534	Vpu mediated degradation of CD4	26/361	52/10561	6.85068e-25	2.21921e-23	1.49688e-23	7316/5721/5698/5699/5684/5686/5682/5683/5688/5687/5707/5695/5693/5708/5691/5705/5713/5701/5720/5696/5704/9861/5700/5694/5685/5689	26
DIABLO	R-HSA-349425	Autodegradation of the E3 ubiquitin ligase COP1	26/361	52/10561	6.85068e-25	2.21921e-23	1.49688e-23	7316/5721/5698/5699/5684/5686/5682/5683/5688/5687/5707/5695/5693/5708/5691/5705/5713/5701/5720/5696/5704/9861/5700/5694/5685/5689	26
DIABLO	R-HSA-5619084	ABC transporter disorders	30/361	76/10561	9.70654e-25	3.05185e-23	2.05851e-23	7316/7415/19/5721/5698/5699/1080/5684/5686/5682/5683/5688/5687/5707/5695/5693/5708/5691/5705/5713/5701/5720/5696/5704/9861/5700/5694/5685/5689/79139	30
DIABLO	R-HSA-69052	Switching of origins to a post-replicative state	32/361	90/10561	1.2342e-24	3.57303e-23	2.41005e-23	7316/8454/1017/5721/5698/5699/5684/5686/5682/5683/5688/5687/5707/5695/5693/5708/4176/5691/5705/5713/5701/5720/5696/5704/6502/9861/5700/5694/5685/5689/9134/890	32
DIABLO	R-HSA-169911	Regulation of Apoptosis	26/361	53/10561	1.30354e-24	3.57303e-23	2.41005e-23	7316/5721/5698/5699/5684/5686/5682/5683/5688/5687/5707/5695/5693/5708/5691/5705/5713/5701/5720/5696/5704/9861/5700/5694/5685/5689	26
DIABLO	R-HSA-69601	Ubiquitin Mediated Degradation of Phosphorylated Cdc25A	26/361	53/10561	1.30354e-24	3.57303e-23	2.41005e-23	7316/5721/5698/5699/5684/5686/5682/5683/5688/5687/5707/5695/5693/5708/5691/5705/5713/5701/5720/5696/5704/9861/5700/5694/5685/5689	26
DIABLO	R-HSA-69610	p53-Independent DNA Damage Response	26/361	53/10561	1.30354e-24	3.57303e-23	2.41005e-23	7316/5721/5698/5699/5684/5686/5682/5683/5688/5687/5707/5695/5693/5708/5691/5705/5713/5701/5720/5696/5704/9861/5700/5694/5685/5689	26
DIABLO	R-HSA-69613	p53-Independent G1/S DNA damage checkpoint	26/361	53/10561	1.30354e-24	3.57303e-23	2.41005e-23	7316/5721/5698/5699/5684/5686/5682/5683/5688/5687/5707/5695/5693/5708/5691/5705/5713/5701/5720/5696/5704/9861/5700/5694/5685/5689	26
DIABLO	R-HSA-5676590	NIK-->noncanonical NF-kB signaling	27/361	59/10561	1.76645e-24	4.72083e-23	3.18425e-23	7316/8454/5721/5698/5699/5684/5686/5682/5683/5688/5687/5707/5695/5693/5708/5691/5705/5713/5701/5720/5696/5704/9861/5700/5694/5685/5689	27
DIABLO	R-HSA-5358346	Hedgehog ligand biogenesis	28/361	65/10561	1.95025e-24	5.08492e-23	3.42984e-23	7316/7415/5721/5698/5699/5684/5686/5682/5683/5688/5687/5707/5695/5693/5708/5691/5705/5713/5701/5720/5696/5704/9861/5700/5694/5685/5689/84447	28
DIABLO	R-HSA-1236975	Antigen processing-Cross presentation	33/361	99/10561	2.48596e-24	6.32737e-23	4.26788e-23	7316/5721/3106/6890/5698/5699/5684/811/5686/5682/5683/5688/5687/5707/5695/5693/5708/5691/5705/5713/5701/5720/5696/5704/929/9861/5700/5694/5685/6891/5689/10952/29927	33
DIABLO	R-HSA-69017	CDK-mediated phosphorylation and removal of Cdc6	29/361	72/10561	2.99137e-24	7.43667e-23	5.01612e-23	7316/1017/5721/5698/5699/5684/5686/5682/5683/5688/5687/5707/5695/5693/5708/5691/5705/5713/5701/5720/5696/5704/9861/5700/5694/5685/5689/9134/890	29
DIABLO	R-HSA-5610780	Degradation of GLI1 by the proteasome	27/361	60/10561	3.11337e-24	7.56407e-23	5.10205e-23	7316/8454/5721/5698/5699/5684/5686/5682/5683/5688/5687/5707/5695/5693/5708/5691/5705/5713/5701/5720/5696/5704/9861/5700/5694/5685/5689	27
DIABLO	R-HSA-4641257	Degradation of AXIN	26/361	55/10561	4.47997e-24	1.06424e-22	7.17844e-23	7316/5721/5698/5699/5684/5686/5682/5683/5688/5687/5707/5695/5693/5708/5691/5705/5713/5701/5720/5696/5704/9861/5700/5694/5685/5689	26
DIABLO	R-HSA-1236978	Cross-presentation of soluble exogenous antigens (endosomes)	25/361	50/10561	5.64285e-24	1.31135e-22	8.84521e-23	5721/5698/5699/5684/5686/5682/5683/5688/5687/5707/5695/5693/5708/5691/5705/5713/5701/5720/5696/5704/9861/5700/5694/5685/5689	25
DIABLO	R-HSA-983169	Class I MHC mediated antigen processing & presentation	59/361	372/10561	6.94466e-24	1.57954e-22	1.06542e-22	7316/8452/26270/8454/6478/8453/5721/3106/6890/5698/5699/5684/9246/811/5686/5682/5683/5688/5687/5707/7337/5695/5693/5708/25897/5691/5705/5713/25898/5701/821/5720/5696/5704/929/9520/8065/255488/6502/9867/3309/9861/5700/5930/54850/5694/5685/6891/91694/10616/10425/84231/6047/6477/5689/127544/64320/10952/29927	59
DIABLO	R-HSA-450408	AUF1 (hnRNP D0) binds and destabilizes mRNA	26/361	56/10561	8.1062e-24	1.80532e-22	1.21771e-22	7316/5721/5698/5699/5684/5686/5682/5683/5688/5687/5707/5695/5693/5708/5691/5705/5713/5701/5720/5696/5704/9861/5700/5694/5685/5689	26
DIABLO	R-HSA-350562	Regulation of ornithine decarboxylase (ODC)	25/361	51/10561	1.07289e-23	2.34065e-22	1.5788e-22	5721/5698/5699/5684/5686/5682/5683/5688/5687/5707/5695/5693/5708/5691/5705/5713/5701/5720/5696/5704/9861/5700/5694/5685/5689	25
DIABLO	R-HSA-2871837	FCERI mediated NF-kB activation	30/361	82/10561	1.38633e-23	2.96398e-22	1.99924e-22	7316/8454/5970/5721/4790/5698/5699/5684/5686/5682/5683/5688/5687/5707/5695/5693/5708/23118/5691/5705/5713/5701/5720/5696/5704/9861/5700/5694/5685/5689	30
DIABLO	R-HSA-69541	Stabilization of p53	26/361	57/10561	1.44479e-23	3.02839e-22	2.04269e-22	7316/5721/5698/5699/5684/5686/5682/5683/5688/5687/5707/5695/5693/5708/5691/5705/5713/5701/5720/5696/5704/9861/5700/5694/5685/5689	26
DIABLO	R-HSA-9020702	Interleukin-1 signaling	33/361	104/10561	1.50497e-23	3.09388e-22	2.08686e-22	7316/351/8454/5970/5721/4790/5698/5699/5684/5686/5682/5683/5688/5687/5707/5695/5693/5708/23118/5691/5705/5713/5701/5720/5696/5704/3146/1326/9861/5700/5694/5685/5689	33
DIABLO	R-HSA-1168372	Downstream signaling events of B Cell Receptor (BCR)	30/361	83/10561	2.10482e-23	4.24538e-22	2.86356e-22	7316/8454/5970/5721/4790/5698/5699/5684/5686/5682/5683/5688/5687/5707/5695/5693/5708/5691/5705/5713/5701/5720/5696/5704/9861/5700/5694/5685/801/5689	30
DIABLO	R-HSA-68827	CDT1 association with the CDC6:ORC:origin complex	26/361	59/10561	4.39914e-23	8.70867e-22	5.8741e-22	7316/5721/5698/5699/5684/5686/5682/5683/5688/5687/5707/5695/5693/5708/5691/5705/5713/5701/5720/5696/5704/9861/5700/5694/5685/5689	26
DIABLO	R-HSA-69242	S Phase	39/361	160/10561	6.03526e-23	1.17304e-21	7.91226e-22	7316/4609/8454/1017/5111/5721/5885/2932/5698/5699/5684/595/1019/5686/5682/5683/5688/5687/5707/5695/5693/5708/4176/5691/5705/5713/5701/5720/5696/5704/208/6502/9861/5700/5694/5685/5689/9134/890	39
DIABLO	R-HSA-174143	APC/C-mediated degradation of cell cycle proteins	30/361	86/10561	7.081e-23	1.32593e-21	8.94357e-22	7316/8454/1017/5721/5698/5699/5684/5686/5682/5683/5688/5687/5707/5695/5693/5708/5691/5705/5713/5701/5720/5696/5704/6502/9861/5700/5694/5685/5689/890	30
DIABLO	R-HSA-453276	Regulation of mitotic cell cycle	30/361	86/10561	7.081e-23	1.32593e-21	8.94357e-22	7316/8454/1017/5721/5698/5699/5684/5686/5682/5683/5688/5687/5707/5695/5693/5708/5691/5705/5713/5701/5720/5696/5704/6502/9861/5700/5694/5685/5689/890	30
DIABLO	R-HSA-1234176	Oxygen-dependent proline hydroxylation of Hypoxia-inducible Factor Alpha	27/361	66/10561	7.19402e-23	1.32593e-21	8.94357e-22	7316/8453/5721/5698/5699/5684/5686/5682/5683/5688/5687/5707/5695/5693/5708/5691/5705/5713/5701/5720/5696/5704/9861/5700/5694/5685/5689	27
DIABLO	R-HSA-5607764	CLEC7A (Dectin-1) signaling	32/361	101/10561	7.65717e-23	1.38738e-21	9.358e-22	7316/8454/5970/6714/5721/4790/5698/5699/5684/5686/5682/5683/5688/5687/5707/5695/5693/5708/23118/5691/5705/5713/5701/5720/5696/5704/9861/5700/5694/5685/801/5689	32
DIABLO	R-HSA-176408	Regulation of APC/C activators between G1/S and early anaphase	29/361	80/10561	1.06244e-22	1.89292e-21	1.27679e-21	7316/8454/1017/5721/5698/5699/5684/5686/5682/5683/5688/5687/5707/5695/5693/5708/5691/5705/5713/5701/5720/5696/5704/9861/5700/5694/5685/5689/890	29
DIABLO	R-HSA-382556	ABC-family proteins mediated transport	32/361	103/10561	1.52163e-22	2.66659e-21	1.79864e-21	7316/7415/5721/5698/5699/1080/5684/5686/5682/5683/335/5688/5687/5707/5695/5693/5708/5691/5705/5713/5701/5720/5696/5704/340273/9861/5700/5694/5685/5689/10057/79139	32
DIABLO	R-HSA-5658442	Regulation of RAS by GAPs	27/361	68/10561	1.87796e-22	3.18658e-21	2.14938e-21	7316/8452/5721/5698/5699/5684/5686/5682/5683/5688/5687/5707/5695/5693/5708/5691/5705/5713/5701/5720/5696/5704/9861/5700/5694/5685/5689	27
DIABLO	R-HSA-68867	Assembly of the pre-replicative complex	27/361	68/10561	1.87796e-22	3.18658e-21	2.14938e-21	7316/5721/5698/5699/5684/5686/5682/5683/5688/5687/5707/5695/5693/5708/4176/5691/5705/5713/5701/5720/5696/5704/9861/5700/5694/5685/5689	27
DIABLO	R-HSA-1234174	Regulation of Hypoxia-inducible Factor (HIF) by oxygen	28/361	75/10561	2.28829e-22	3.76335e-21	2.53842e-21	7316/2033/8453/5721/5698/5699/5684/5686/5682/5683/5688/5687/5707/5695/5693/5708/5691/5705/5713/5701/5720/5696/5704/9861/5700/5694/5685/5689	28
DIABLO	R-HSA-2262749	Cellular response to hypoxia	28/361	75/10561	2.28829e-22	3.76335e-21	2.53842e-21	7316/2033/8453/5721/5698/5699/5684/5686/5682/5683/5688/5687/5707/5695/5693/5708/5691/5705/5713/5701/5720/5696/5704/9861/5700/5694/5685/5689	28
DIABLO	R-HSA-195253	Degradation of beta-catenin by the destruction complex	29/361	82/10561	2.4064e-22	3.89764e-21	2.629e-21	7316/8454/5721/2932/5698/5699/5684/5686/5682/5683/5688/5687/5707/5695/5693/5708/5691/5705/5713/5701/5720/5696/5704/9861/5700/166/5694/5685/5689	29
DIABLO	R-HSA-174084	Autodegradation of Cdh1 by Cdh1:APC/C	26/361	63/10561	3.50281e-22	5.58881e-21	3.76972e-21	7316/5721/5698/5699/5684/5686/5682/5683/5688/5687/5707/5695/5693/5708/5691/5705/5713/5701/5720/5696/5704/9861/5700/5694/5685/5689	26
DIABLO	R-HSA-109581	Apoptosis	39/361	169/10561	5.19492e-22	8.16672e-21	5.50855e-21	7316/5721/5698/5699/5684/6774/5686/5682/5683/5688/5687/331/5707/5599/5695/5693/5708/8626/836/5691/5705/5713/5701/5720/8717/5696/5704/929/3146/840/208/4001/3002/9861/5700/5694/5685/6304/5689	39
DIABLO	R-HSA-8852276	The role of GTSE1 in G2/M progression after G2 checkpoint	28/361	77/10561	5.35036e-22	8.28918e-21	5.59114e-21	7316/3320/3326/5721/5698/5699/5684/5686/5682/5683/5688/5687/5707/5695/5693/5708/5691/5705/5713/5701/5720/5696/5704/9861/5700/5694/5685/5689	28
DIABLO	R-HSA-4608870	Asymmetric localization of PCP proteins	26/361	64/10561	5.71851e-22	8.73299e-21	5.8905e-21	7316/5721/5698/5699/5684/5686/5682/5683/5688/5687/5707/5695/5693/5708/5691/5705/5713/5701/5720/5696/5704/9861/5700/5694/5685/5689	26
DIABLO	R-HSA-2454202	Fc epsilon receptor (FCERI) signaling	35/361	134/10561	9.2081e-22	1.3864e-20	9.35144e-21	7316/8454/2885/5970/5721/4790/5698/5699/5684/5686/4214/5682/5683/5688/5687/5707/5599/5695/5693/5708/23118/5691/5705/5713/5701/5720/5696/5704/9861/5700/5694/5685/801/5689/5602	35
DIABLO	R-HSA-5357801	Programmed Cell Death	39/361	172/10561	1.03042e-21	1.52988e-20	1.03192e-20	7316/5721/5698/5699/5684/6774/5686/5682/5683/5688/5687/331/5707/5599/5695/5693/5708/8626/836/5691/5705/5713/5701/5720/8717/5696/5704/929/3146/840/208/4001/3002/9861/5700/5694/5685/6304/5689	39
DIABLO	R-HSA-174178	APC/C:Cdh1 mediated degradation of Cdc20 and other APC/C:Cdh1 targeted proteins in late mitosis/early G1	27/361	72/10561	1.14495e-21	1.65398e-20	1.11563e-20	7316/5721/5698/5699/5684/5686/5682/5683/5688/5687/5707/5695/5693/5708/5691/5705/5713/5701/5720/5696/5704/6502/9861/5700/5694/5685/5689	27
DIABLO	R-HSA-174184	Cdc20:Phospho-APC/C mediated degradation of Cyclin A	27/361	72/10561	1.14495e-21	1.65398e-20	1.11563e-20	7316/5721/5698/5699/5684/5686/5682/5683/5688/5687/5707/5695/5693/5708/5691/5705/5713/5701/5720/5696/5704/9861/5700/5694/5685/5689/890	27
DIABLO	R-HSA-179419	APC:Cdc20 mediated degradation of cell cycle proteins prior to satisfation of the cell cycle checkpoint	27/361	73/10561	1.7613e-21	2.51044e-20	1.69332e-20	7316/5721/5698/5699/5684/5686/5682/5683/5688/5687/5707/5695/5693/5708/5691/5705/5713/5701/5720/5696/5704/9861/5700/5694/5685/5689/890	27
DIABLO	R-HSA-69239	Synthesis of DNA	33/361	119/10561	1.80002e-21	2.53187e-20	1.70777e-20	7316/8454/1017/5111/5721/5698/5699/5684/5686/5682/5683/5688/5687/5707/5695/5693/5708/4176/5691/5705/5713/5701/5720/5696/5704/6502/9861/5700/5694/5685/5689/9134/890	33
DIABLO	R-HSA-174154	APC/C:Cdc20 mediated degradation of Securin	26/361	67/10561	2.34053e-21	3.24938e-20	2.19174e-20	7316/5721/5698/5699/5684/5686/5682/5683/5688/5687/5707/5695/5693/5708/5691/5705/5713/5701/5720/5696/5704/9861/5700/5694/5685/5689	26
DIABLO	R-HSA-176409	APC/C:Cdc20 mediated degradation of mitotic proteins	27/361	75/10561	4.0715e-21	5.58004e-20	3.7638e-20	7316/5721/5698/5699/5684/5686/5682/5683/5688/5687/5707/5695/5693/5708/5691/5705/5713/5701/5720/5696/5704/9861/5700/5694/5685/5689/890	27
DIABLO	R-HSA-202424	Downstream TCR signaling	30/361	98/10561	5.44523e-21	7.36829e-20	4.97e-20	7316/8454/5970/5721/4790/5698/5699/5684/5686/5682/5683/5688/5687/5707/5695/5693/5708/23118/5691/5705/5713/5701/5720/5696/5704/9861/5700/5694/5685/5689	30
DIABLO	R-HSA-176814	Activation of APC/C and APC/C:Cdc20 mediated degradation of mitotic proteins	27/361	76/10561	6.12144e-21	8.17978e-20	5.51735e-20	7316/5721/5698/5699/5684/5686/5682/5683/5688/5687/5707/5695/5693/5708/5691/5705/5713/5701/5720/5696/5704/9861/5700/5694/5685/5689/890	27
DIABLO	R-HSA-5621481	C-type lectin receptors (CLRs)	35/361	142/10561	7.40738e-21	9.77592e-20	6.59397e-20	7316/8454/5970/2033/6714/5721/4790/5698/5699/5684/5686/5682/5683/5688/5687/5707/5695/5693/5708/23118/5691/5705/5713/5701/5720/5696/5704/4589/9861/5700/5694/5685/801/30835/5689	35
DIABLO	R-HSA-5688426	Deubiquitination	49/361	297/10561	1.17428e-20	1.53087e-19	1.03259e-19	7316/5886/2099/4609/6478/4088/7415/2033/4087/4738/5721/672/5698/5699/1080/5684/4089/580/51377/5686/5682/5683/5688/5687/5707/5695/5693/5708/7528/5691/5705/5713/90865/5701/10617/5720/5696/5704/6502/9861/5700/5694/5685/7128/79931/5689/79594/890/7706	49
DIABLO	R-HSA-68874	M/G1 Transition	28/361	85/10561	1.21514e-20	1.54641e-19	1.04307e-19	7316/1017/5721/5698/5699/5684/5686/5682/5683/5688/5687/5707/5695/5693/5708/4176/5691/5705/5713/5701/5720/5696/5704/9861/5700/5694/5685/5689	28
DIABLO	R-HSA-69002	DNA Replication Pre-Initiation	28/361	85/10561	1.21514e-20	1.54641e-19	1.04307e-19	7316/1017/5721/5698/5699/5684/5686/5682/5683/5688/5687/5707/5695/5693/5708/4176/5691/5705/5713/5701/5720/5696/5704/9861/5700/5694/5685/5689	28
DIABLO	R-HSA-983168	Antigen processing: Ubiquitination & Proteasome degradation	50/361	310/10561	1.27172e-20	1.59937e-19	1.0788e-19	7316/8452/26270/8454/6478/8453/5721/5698/5699/5684/9246/5686/5682/5683/5688/5687/5707/7337/5695/5693/5708/25897/5691/5705/5713/25898/5701/5720/5696/5704/9520/8065/255488/6502/9867/9861/5700/5930/54850/5694/5685/91694/10616/10425/84231/6047/6477/5689/127544/64320	50
DIABLO	R-HSA-69306	DNA Replication	33/361	127/10561	1.69296e-20	2.10439e-19	1.41944e-19	7316/8454/1017/5111/5721/5698/5699/5684/5686/5682/5683/5688/5687/5707/5695/5693/5708/4176/5691/5705/5713/5701/5720/5696/5704/6502/9861/5700/5694/5685/5689/9134/890	33
DIABLO	R-HSA-5689603	UCH proteinases	30/361	102/10561	1.98682e-20	2.44128e-19	1.64667e-19	7316/4738/5721/5698/5699/5684/580/51377/5686/5682/5683/5688/5687/5707/5695/5693/5708/7528/5691/5705/5713/5701/5720/5696/5704/9861/5700/5694/5685/5689	30
DIABLO	R-HSA-5687128	MAPK6/MAPK4 signaling	28/361	89/10561	5.02037e-20	6.09861e-19	4.11358e-19	7316/4609/5721/5698/5699/5684/5686/5682/5683/5688/8202/5687/5707/5695/5693/5708/5691/5705/5713/5701/5720/5696/5704/9861/5700/5694/5685/5689	28
DIABLO	R-HSA-5663202	Diseases of signal transduction	54/361	376/10561	8.02371e-20	9.63747e-19	6.50058e-19	7316/6772/2099/4609/8454/3320/2885/2335/4088/7415/2033/8503/4087/6714/5721/2932/5698/5699/5684/4089/6774/7414/5686/5682/5683/7450/5688/5687/5707/5695/5693/5708/5691/5705/5713/5701/5720/5696/6907/5704/208/3280/2243/2266/5430/9861/5700/5694/5685/4040/10014/5689/1523/84447	54
DIABLO	R-HSA-983705	Signaling by the B Cell Receptor (BCR)	31/361	117/10561	1.3682e-19	1.62512e-18	1.09616e-18	7316/8454/2885/5970/5721/4790/5698/5699/5684/5686/5682/5683/5688/5687/5707/5695/5693/5708/5691/5705/5713/5701/5720/5696/5704/9861/5700/5694/5685/801/5689	31
DIABLO	R-HSA-5632684	Hedgehog 'on' state	27/361	85/10561	1.78844e-19	2.10093e-18	1.4171e-18	7316/8452/5721/5698/5699/5684/5686/5682/5683/5688/5687/5707/5695/5693/5708/5691/5705/5713/5701/5720/5696/5704/9861/5700/5694/5685/5689	27
DIABLO	R-HSA-8951664	Neddylation	42/361	235/10561	3.81484e-19	4.43267e-18	2.98989e-18	7316/8451/54165/8452/10987/26270/8454/10537/55832/8450/8453/4738/5721/79016/5698/5699/5684/5686/5682/5683/5688/5687/5707/5695/5693/5708/5691/5705/5713/5701/5720/5696/5704/10238/8065/6502/9861/5700/54850/5694/5685/5689	42
DIABLO	R-HSA-450531	Regulation of mRNA stability by proteins that bind AU-rich elements	27/361	88/10561	4.9667e-19	5.70904e-18	3.85081e-18	7316/1994/5721/5698/5699/5684/5686/5682/5683/5688/5687/5707/5695/5693/5708/5691/5705/5713/5701/5720/5696/5704/9861/5700/5694/5685/5689	27
DIABLO	R-HSA-202403	TCR signaling	30/361	119/10561	2.52142e-18	2.86744e-17	1.93412e-17	7316/8454/5970/5721/4790/5698/5699/5684/5686/5682/5683/5688/5687/5707/5695/5693/5708/23118/5691/5705/5713/5701/5720/5696/5704/9861/5700/5694/5685/5689	30
DIABLO	R-HSA-5668541	TNFR2 non-canonical NF-kB pathway	28/361	102/10561	2.99424e-18	3.36931e-17	2.27264e-17	7316/8454/5721/5698/5699/5684/5686/5682/5683/5688/5687/5707/5695/5693/5708/7132/5691/5705/5713/5701/5720/5696/5704/9861/5700/5694/5685/5689	28
DIABLO	R-HSA-351202	Metabolism of polyamines	26/361	86/10561	3.45705e-18	3.84957e-17	2.59658e-17	5721/5698/5699/5684/5686/5682/5683/5688/5687/5707/5695/5693/5708/2593/5691/5705/5713/5701/5720/5696/5704/9861/5700/5694/5685/5689	26
DIABLO	R-HSA-5619115	Disorders of transmembrane transporters	32/361	144/10561	1.03303e-17	1.13846e-16	7.67906e-17	7316/7415/19/5721/5698/5699/1080/5684/213/5686/5682/5683/5688/5687/5707/5695/5693/5708/1356/5691/5705/5713/5701/5720/5696/5704/9861/5700/5694/5685/5689/79139	32
DIABLO	R-HSA-4086400	PCP/CE pathway	26/361	92/10561	2.2501e-17	2.45444e-16	1.65555e-16	7316/5721/5698/5699/5684/5686/5682/5683/5688/5687/5707/5695/5693/5708/5691/5705/5713/5701/5720/5696/5704/9861/5700/5694/5685/5689	26
DIABLO	R-HSA-8939236	RUNX1 regulates transcription of genes involved in differentiation of HSCs	30/361	130/10561	3.67672e-17	3.97011e-16	2.67789e-16	7316/2623/5721/5698/5699/5684/5686/5682/5683/3014/5688/5687/5707/5695/5693/861/5708/5691/5705/5713/5701/4602/5720/5696/5704/9861/5700/5694/5685/5689	30
DIABLO	R-HSA-6807070	PTEN Regulation	31/361	140/10561	3.81526e-17	4.07852e-16	2.75101e-16	7316/1958/5721/5698/5699/5684/5686/5987/5682/5683/5688/5687/331/5707/5695/5693/5708/5691/5705/5713/5701/5720/5696/5704/208/9861/5700/5694/5685/10014/5689	31
DIABLO	R-HSA-5610787	Hedgehog 'off' state	28/361	113/10561	5.79356e-17	6.132e-16	4.1361e-16	7316/8454/5721/2932/5698/5699/5684/5686/5682/5683/5688/5687/5707/5695/5693/5708/5691/5705/5713/5701/5720/5696/5704/9861/5700/5694/5685/5689	28
DIABLO	R-HSA-8878171	Transcriptional regulation by RUNX1	39/361	239/10561	1.97863e-16	2.07369e-15	1.39872e-15	7316/2099/2623/2033/6714/5721/6597/5698/5699/5684/595/6598/5686/5682/5683/3014/3276/5688/5687/5707/5695/5693/861/5708/3958/5691/5705/5713/5701/4602/5720/5696/5704/9861/7057/5700/5694/5685/5689	39
DIABLO	R-HSA-5358351	Signaling by Hedgehog	31/361	149/10561	2.51635e-16	2.61163e-15	1.76157e-15	7316/8452/8454/7415/5721/2932/5698/5699/5684/5686/5682/5683/5688/5687/5707/5695/5693/5708/5691/5705/5713/5701/5720/5696/5704/9861/5700/5694/5685/5689/84447	31
DIABLO	R-HSA-5689880	Ub-specific processing proteases	36/361	220/10561	2.79219e-15	2.87005e-14	1.93588e-14	7316/4609/6478/4088/4087/5721/5698/5699/1080/5684/4089/5686/5682/5683/5688/5687/5707/5695/5693/5708/5691/5705/5713/90865/5701/5720/5696/5704/6502/9861/5700/5694/5685/5689/79594/890	36
DIABLO	R-HSA-69481	G2/M Checkpoints	31/361	168/10561	8.64396e-15	8.80037e-14	5.93595e-14	7316/1017/5721/672/5698/5699/5684/580/5686/5682/5683/3014/5688/5687/5707/5695/5693/5708/4176/5691/5705/5713/5701/5720/5696/5704/9861/5700/5694/5685/5689	31
DIABLO	R-HSA-69275	G2/M Transition	33/361	195/10561	1.56977e-14	1.5831e-13	1.06782e-13	7316/8454/3320/1017/3326/2033/5721/5698/5699/5684/5686/5682/5683/5688/5687/5707/5695/5693/5708/5691/5705/5713/5701/5720/5696/5704/9861/5700/5694/5685/5689/890/4605	33
DIABLO	R-HSA-162909	Host Interactions of HIV factors	27/361	128/10561	1.59806e-14	1.59657e-13	1.0769e-13	7316/5721/5698/5699/5684/5686/5682/5683/5688/5687/5707/5695/5693/5708/5691/5705/5713/5701/5720/5696/5704/8065/9861/5700/5694/5685/5689	27
DIABLO	R-HSA-453274	Mitotic G2-G2/M phases	33/361	197/10561	2.13103e-14	2.10932e-13	1.42276e-13	7316/8454/3320/1017/3326/2033/5721/5698/5699/5684/5686/5682/5683/5688/5687/5707/5695/5693/5708/5691/5705/5713/5701/5720/5696/5704/9861/5700/5694/5685/5689/890/4605	33
DIABLO	R-HSA-2262752	Cellular responses to stress	49/361	428/10561	5.05824e-14	4.96078e-13	3.34611e-13	7316/6667/7295/3320/1017/3326/7415/5970/2033/8453/5721/1051/4790/2932/2908/5698/5699/5684/6774/1019/5686/5682/5683/3014/5688/5687/5707/5599/5695/5693/5708/5691/5705/5713/5701/5720/5696/5704/4001/3309/9861/5700/10919/5694/5685/5689/9134/5602/890	49
DIABLO	R-HSA-3858494	Beta-catenin independent WNT signaling	28/361	145/10561	5.47137e-14	5.31718e-13	3.5865e-13	7316/5721/5698/5699/5684/5686/5682/5683/5688/5687/5707/5695/5693/5708/5691/5705/5713/5701/5720/5696/5704/2782/9861/5700/5694/5685/801/5689	28
DIABLO	R-HSA-1257604	PIP3 activates AKT signaling	37/361	257/10561	7.31523e-14	7.04502e-13	4.75195e-13	7316/2099/1958/2885/8503/6714/5721/2932/5698/5699/5684/5686/5987/5682/5683/5688/5687/331/5707/5695/5693/5708/5691/5705/5713/90865/5701/5720/5696/5704/208/9861/5700/5694/5685/10014/5689	37
DIABLO	R-HSA-201681	TCF dependent signaling in response to WNT	35/361	233/10561	9.92039e-14	9.46866e-13	6.38672e-13	7316/8452/4609/2033/5721/6597/2932/5698/5699/5684/5686/5682/5683/3014/5688/5687/331/5707/5695/5693/5708/5691/5705/5713/5701/5720/5696/5704/208/9861/5700/5694/5685/4040/5689	35
DIABLO	R-HSA-5673001	RAF/MAP kinase cascade	35/361	243/10561	3.55929e-13	3.36715e-12	2.27118e-12	7316/8452/2885/2335/6714/5721/5698/5699/5684/7414/5686/5682/5683/7450/5688/5687/5707/5695/5693/5708/5691/5705/5713/5701/5720/5696/5704/2243/2266/9861/5700/5694/5685/801/5689	35
DIABLO	R-HSA-9006925	Intracellular signaling by second messengers	38/361	290/10561	6.84545e-13	6.41911e-12	4.32976e-12	7316/2099/1958/2885/8503/6714/5721/2932/5698/5699/5684/5686/5987/5682/5683/5688/5687/331/5707/5695/5693/5708/5691/5705/5713/90865/5701/5720/5696/5704/208/9861/5700/5694/5685/10014/801/5689	38
DIABLO	R-HSA-5684996	MAPK1/MAPK3 signaling	35/361	249/10561	7.40753e-13	6.88578e-12	4.64454e-12	7316/8452/2885/2335/6714/5721/5698/5699/5684/7414/5686/5682/5683/7450/5688/5687/5707/5695/5693/5708/5691/5705/5713/5701/5720/5696/5704/2243/2266/9861/5700/5694/5685/801/5689	35
DIABLO	R-HSA-114608	Platelet degranulation	25/361	129/10561	1.17953e-12	1.087e-11	7.33191e-12	351/2335/3959/5265/213/7414/12/2/710/335/7450/1191/5004/3273/5054/3827/2243/3309/2266/7057/6678/801/10487/5345/928	25
DIABLO	R-HSA-1474244	Extracellular matrix organization	38/361	300/10561	1.99097e-12	1.8191e-11	1.227e-11	351/2335/1991/3676/7412/4318/634/2/7450/3688/1511/836/1088/10319/823/4680/5054/6382/1277/3684/1509/3817/2243/2266/4811/7057/2006/6678/4313/1278/5479/1294/22795/3673/1284/9507/633/63923	38
DIABLO	R-HSA-195721	Signaling by WNT	40/361	330/10561	2.1005e-12	1.90291e-11	1.28353e-11	7316/8452/4609/8454/2033/5721/6597/2932/5698/5699/5684/5686/5682/5683/3014/5688/5687/331/5707/5695/5693/5708/5691/5705/5713/5701/5720/5696/51699/5704/2782/208/9861/5700/166/5694/5685/4040/801/5689	40
DIABLO	R-HSA-5683057	MAPK family signaling cascades	37/361	288/10561	2.5773e-12	2.31524e-11	1.56165e-11	7316/8452/4609/2885/2335/6714/5721/5698/5699/5684/7414/5686/5682/5683/7450/5688/8202/5687/5707/5695/5693/5708/5691/5705/5713/5701/5720/5696/5704/2243/2266/9861/5700/5694/5685/801/5689	37
DIABLO	R-HSA-76005	Response to elevated platelet cytosolic Ca2+	25/361	134/10561	2.88284e-12	2.56813e-11	1.73223e-11	351/2335/3959/5265/213/7414/12/2/710/335/7450/1191/5004/3273/5054/3827/2243/3309/2266/7057/6678/801/10487/5345/928	25
DIABLO	R-HSA-6798695	Neutrophil degranulation	49/361	479/10561	3.64385e-12	3.21924e-11	2.17141e-11	3320/4311/3326/55832/7415/47/1991/3106/4790/5265/4318/3240/4057/7414/5686/634/12/5683/5707/5695/1511/5708/3958/4353/5657/966/5004/3934/5713/5701/820/9961/929/1088/823/3146/566/4680/3684/1509/1118/9861/23197/1992/3043/4069/10487/5689/10549	49
DIABLO	R-HSA-9010553	Regulation of expression of SLITs and ROBOs	28/361	172/10561	4.47052e-12	3.91721e-11	2.6422e-11	7316/8453/5721/5698/5699/5684/5686/5682/5683/5688/5687/5707/5695/5693/5708/5691/5705/5713/5701/5720/5696/5704/6135/9861/5700/5694/5685/5689	28
DIABLO	R-HSA-68882	Mitotic Anaphase	30/361	201/10561	7.43918e-12	6.46543e-11	4.36101e-11	7316/5721/5885/5698/5699/5684/5686/5501/5682/5683/5688/5687/5707/5695/5693/5708/5691/5705/5713/5701/5720/5696/5704/4001/79003/9861/5700/5694/5685/5689	30
DIABLO	R-HSA-2555396	Mitotic Metaphase and Anaphase	30/361	202/10561	8.46857e-12	7.30072e-11	4.92442e-11	7316/5721/5885/5698/5699/5684/5686/5501/5682/5683/5688/5687/5707/5695/5693/5708/5691/5705/5713/5701/5720/5696/5704/4001/79003/9861/5700/5694/5685/5689	30
DIABLO	R-HSA-2467813	Separation of Sister Chromatids	29/361	190/10561	9.57584e-12	8.18926e-11	5.52375e-11	7316/5721/5885/5698/5699/5684/5686/5501/5682/5683/5688/5687/5707/5695/5693/5708/5691/5705/5713/5701/5720/5696/5704/79003/9861/5700/5694/5685/5689	29
DIABLO	R-HSA-2173782	Binding and Uptake of Ligands by Scavenger Receptors	14/361	42/10561	5.1319e-11	4.35397e-10	2.9368e-10	3320/338/3240/213/811/7184/335/348/4035/1277/6678/1278/3043/1284	14
DIABLO	R-HSA-5663205	Infectious disease	41/361	383/10561	6.06333e-11	5.1037e-10	3.44251e-10	7316/9636/3320/2885/3326/6714/5721/5698/5699/5684/4057/811/5686/5682/5683/5688/5687/5707/5695/5693/5708/6456/5691/5705/5713/5701/821/5720/5696/5704/6135/8065/5430/9861/5700/1234/5694/5685/801/5689/928	41
DIABLO	R-HSA-376176	Signaling by ROBO receptors	30/361	219/10561	6.76943e-11	5.65353e-10	3.81337e-10	7316/8453/6714/5721/5698/5699/5684/5686/5682/5683/5688/5687/5707/5695/5693/5708/5691/5705/5713/5701/5720/5696/5704/6135/9861/5700/5694/5685/10487/5689	30
DIABLO	R-HSA-69620	Cell Cycle Checkpoints	35/361	293/10561	8.32983e-11	6.90279e-10	4.65601e-10	7316/1017/5721/672/5698/5699/5684/580/5686/5501/5682/5683/3014/5688/5687/5707/5695/5693/5708/4176/5691/5705/5713/5701/5720/5696/5704/79003/9861/5700/5694/5685/5689/9134/890	35
DIABLO	R-HSA-162906	HIV Infection	29/361	232/10561	1.29406e-09	1.06411e-08	7.17756e-09	7316/5721/5698/5699/5684/5686/5682/5683/5688/5687/5707/5695/5693/5708/5691/5705/5713/5701/5720/5696/5704/8065/5430/9861/5700/1234/5694/5685/5689	29
DIABLO	R-HSA-76002	Platelet activation, signaling and aggregation	31/361	262/10561	1.34165e-09	1.09483e-08	7.38475e-09	351/2885/2335/8503/3959/6714/5265/213/7414/12/2/710/335/7450/1191/5004/3273/2782/5054/1277/3827/2243/3309/2266/7057/6678/1278/801/10487/5345/928	31
DIABLO	R-HSA-168928	DDX58/IFIH1-mediated induction of interferon-alpha/beta	17/361	83/10561	2.1214e-09	1.71801e-08	1.15882e-08	7316/351/9636/9641/5970/2033/4790/3659/9246/4214/29110/3660/54476/3146/54941/7128/7706	17
DIABLO	R-HSA-6785807	Interleukin-4 and 13 signaling	19/361	108/10561	3.54101e-09	2.84612e-08	1.91974e-08	6772/1052/4609/3320/2335/7412/4318/6774/595/7184/3688/3934/3662/3606/5451/3684/4313/1278/4843	19
DIABLO	R-HSA-9018519	Estrogen-dependent gene expression	21/361	150/10561	3.62007e-08	2.88795e-07	1.94796e-07	2099/6667/4609/3320/3326/2033/5885/595/3014/3276/8202/861/7528/1655/4602/7031/5451/1509/5430/8648/3169	21
DIABLO	R-HSA-8939211	ESR-mediated signaling	21/361	156/10561	7.25298e-08	5.74329e-07	3.87391e-07	2099/6667/4609/3320/3326/2033/5885/595/3014/3276/8202/861/7528/1655/4602/7031/5451/1509/5430/8648/3169	21
DIABLO	R-HSA-168898	Toll-Like Receptors Cascades	21/361	157/10561	8.11477e-08	6.37845e-07	4.30233e-07	7316/351/8454/9641/5970/338/4790/7184/4214/29110/5599/23118/6441/929/3146/653509/1326/3684/2243/2266/5602	21
DIABLO	R-HSA-3000480	Scavenging by Class A Receptors	8/361	19/10561	9.37758e-08	7.31725e-07	4.93557e-07	338/811/7184/335/348/1277/1278/1284	8
DIABLO	R-HSA-381426	Regulation of Insulin-like Growth Factor (IGF) transport and uptake by Insulin-like Growth Factor Binding Proteins (IGFBPs)	18/361	125/10561	2.25604e-07	1.74761e-06	1.17879e-06	351/2335/338/5265/213/7184/174/335/1511/1356/348/3956/3817/3827/2243/2266/4313/3486	18
DIABLO	R-HSA-170834	Signaling by TGF-beta Receptor Complex	13/361	73/10561	9.43873e-07	7.259e-06	4.89628e-06	7316/6667/4609/4088/4087/4738/4089/5933/51377/5501/142/5054/56288	13
DIABLO	R-HSA-216083	Integrin cell surface interactions	14/361	85/10561	9.69212e-07	7.40063e-06	4.99181e-06	2335/3676/7412/7450/3688/1277/3684/2243/2266/7057/1278/1294/3673/1284	14
DIABLO	R-HSA-936440	Negative regulators of DDX58/IFIH1 signaling	9/361	34/10561	1.41842e-06	1.07539e-05	7.25361e-06	7316/9636/9641/9246/29110/54476/54941/7128/7706	9
DIABLO	R-HSA-5686938	Regulation of TLR by endogenous ligand	7/361	19/10561	1.8176e-06	1.36832e-05	9.22945e-06	338/6441/929/3146/653509/2243/2266	7
DIABLO	R-HSA-166016	Toll Like Receptor 4 (TLR4) Cascade	17/361	131/10561	2.17784e-06	1.62805e-05	1.09814e-05	7316/351/8454/9641/5970/4790/4214/29110/5599/23118/6441/929/3146/653509/1326/3684/5602	17
DIABLO	R-HSA-8957275	Post-translational protein phosphorylation	15/361	108/10561	3.68851e-06	2.7382e-05	1.84695e-05	351/2335/338/5265/213/7184/174/335/1356/348/3956/3827/2243/2266/3486	15
DIABLO	R-HSA-9006931	Signaling by Nuclear Receptors	21/361	199/10561	4.29813e-06	3.16876e-05	2.13736e-05	2099/6667/4609/3320/3326/2033/5885/595/3014/3276/8202/861/7528/1655/4602/7031/5451/1509/5430/8648/3169	21
DIABLO	R-HSA-68886	M Phase	32/361	394/10561	4.73077e-06	3.46383e-05	2.3364e-05	7316/3320/5721/5885/5698/5699/5684/5686/5501/5682/5683/3014/5688/5687/5707/5695/5693/5708/5691/5705/5713/5701/5720/5696/5704/4001/79003/9861/5700/5694/5685/5689	32
DIABLO	R-HSA-1474228	Degradation of the extracellular matrix	17/361	139/10561	4.96159e-06	3.60812e-05	2.43372e-05	2335/1991/4318/2/1511/836/823/1277/1509/3817/4811/2006/4313/1278/1294/1284/9507	17
DIABLO	R-HSA-354194	GRB2:SOS provides linkage to MAPK signaling for Integrins	6/361	15/10561	5.89674e-06	4.2592e-05	2.87288e-05	2885/2335/6714/7450/2243/2266	6
DIABLO	R-HSA-168179	Toll Like Receptor TLR1:TLR2 Cascade	14/361	99/10561	6.28048e-06	4.47589e-05	3.01904e-05	7316/351/8454/5970/4790/4214/5599/23118/6441/929/3146/653509/1326/5602	14
DIABLO	R-HSA-181438	Toll Like Receptor 2 (TLR2) Cascade	14/361	99/10561	6.28048e-06	4.47589e-05	3.01904e-05	7316/351/8454/5970/4790/4214/5599/23118/6441/929/3146/653509/1326/5602	14
DIABLO	R-HSA-8875878	MET promotes cell motility	9/361	41/10561	7.66534e-06	5.42666e-05	3.66034e-05	2885/2335/6714/3688/1399/10319/1277/1278/3673	9
DIABLO	R-HSA-2173796	SMAD2/SMAD3:SMAD4 heterotrimer regulates transcription	8/361	32/10561	8.83344e-06	6.21246e-05	4.19038e-05	7316/6667/4609/4088/4087/4089/5933/5054	8
DIABLO	R-HSA-6806834	Signaling by MET	12/361	79/10561	1.37582e-05	9.61273e-05	6.48389e-05	7316/2885/2335/6714/6774/3688/6456/1399/10319/1277/1278/3673	12
DIABLO	R-HSA-2173793	Transcriptional activity of SMAD2/SMAD3:SMAD4 heterotrimer	9/361	44/10561	1.41665e-05	9.83376e-05	6.63299e-05	7316/6667/4609/4088/4087/4089/5933/142/5054	9
DIABLO	R-HSA-8963898	Plasma lipoprotein assembly	6/361	18/10561	2.00438e-05	0.000138238	9.3243e-05	19/338/2/335/348/4547	6
DIABLO	R-HSA-166658	Complement cascade	10/361	58/10561	2.32025e-05	0.000158997	0.000107245	1991/712/710/1191/966/714/733/731/735/3004	10
DIABLO	R-HSA-977606	Regulation of Complement cascade	9/361	47/10561	2.48714e-05	0.000169347	0.000114226	1991/712/710/1191/966/714/733/731/735	9
DIABLO	R-HSA-1538133	G0 and Early G1	7/361	27/10561	2.52802e-05	0.000169966	0.000114644	4609/1017/5111/5933/9134/890/4605	7
DIABLO	R-HSA-3000170	Syndecan interactions	7/361	27/10561	2.52802e-05	0.000169966	0.000114644	2335/3688/6382/1277/7057/1278/3673	7
DIABLO	R-HSA-71291	Metabolism of amino acids and derivatives	29/361	371/10561	2.75187e-05	0.000183859	0.000124015	5721/5698/5699/5684/2746/5686/5682/5683/5688/5687/5707/5695/5693/5708/2593/5691/5705/5713/5701/223/5720/5696/5704/6135/9861/5700/5694/5685/5689	29
DIABLO	R-HSA-8864260	Transcriptional regulation by the AP-2 (TFAP2) family of transcription factors	8/361	38/10561	3.43209e-05	0.000227882	0.000153709	2099/4609/2033/3329/7020/7528/348/4605	8
DIABLO	R-HSA-73893	DNA Damage Bypass	9/361	49/10561	3.53023e-05	0.000232951	0.000157128	7316/8451/9636/7415/8450/5111/9246/25898/7706	9
DIABLO	R-HSA-168164	Toll Like Receptor 3 (TLR3) Cascade	13/361	101/10561	3.76087e-05	0.000246648	0.000166367	7316/351/8454/9641/5970/4790/29110/5599/23118/929/3146/1326/5602	13
DIABLO	R-HSA-166166	MyD88-independent TLR4 cascade	13/361	102/10561	4.17941e-05	0.000266657	0.000179863	7316/351/8454/9641/5970/4790/29110/5599/23118/929/3146/1326/5602	13
DIABLO	R-HSA-9006936	Signaling by TGF-beta family members	13/361	102/10561	4.17941e-05	0.000266657	0.000179863	7316/6667/4609/4088/4087/4738/4089/5933/51377/5501/142/5054/56288	13
DIABLO	R-HSA-937061	TRIF(TICAM1)-mediated TLR4 signaling	13/361	102/10561	4.17941e-05	0.000266657	0.000179863	7316/351/8454/9641/5970/4790/29110/5599/23118/929/3146/1326/5602	13
DIABLO	R-HSA-381340	Transcriptional regulation of white adipocyte differentiation	12/361	88/10561	4.18477e-05	0.000266657	0.000179863	1052/5970/2033/1051/4790/1019/1050/8202/6907/7026/9442/8648	12
DIABLO	R-HSA-76009	Platelet Aggregation (Plug Formation)	8/361	39/10561	4.19067e-05	0.000266657	0.000179863	2885/2335/6714/7450/1277/2243/2266/1278	8
DIABLO	R-HSA-3000178	ECM proteoglycans	11/361	75/10561	4.39704e-05	0.000278132	0.000187603	351/2335/3688/5054/1277/6678/1278/3673/1284/633/63923	11
DIABLO	R-HSA-2168880	Scavenging of heme from plasma	5/361	13/10561	4.6574e-05	0.000292868	0.000197543	3240/213/335/4035/3043	5
DIABLO	R-HSA-3000157	Laminin interactions	7/361	30/10561	5.3043e-05	0.000327763	0.00022108	3688/10319/4811/1294/22795/3673/1284	7
DIABLO	R-HSA-5357956	TNFR1-induced NFkappaB signaling pathway	7/361	30/10561	5.3043e-05	0.000327763	0.00022108	7316/331/23118/7132/8717/10616/7128	7
DIABLO	R-HSA-8874081	MET activates PTK2 signaling	7/361	30/10561	5.3043e-05	0.000327763	0.00022108	2335/6714/3688/10319/1277/1278/3673	7
DIABLO	R-HSA-202733	Cell surface interactions at the vascular wall	15/361	137/10561	6.65027e-05	0.000408571	0.000275586	2885/2335/3676/6714/338/634/3688/1088/4680/6382/1277/3684/1278/4099/1048	15
DIABLO	R-HSA-975138	TRAF6 mediated induction of NFkB and MAP kinases upon TLR7/8 or 9 activation	12/361	94/10561	8.09463e-05	0.000494466	0.000333523	7316/351/8454/5970/4790/4214/5599/23118/929/3146/1326/5602	12
DIABLO	R-HSA-2173789	TGF-beta receptor signaling activates SMADs	7/361	32/10561	8.26758e-05	0.000502162	0.000338714	7316/4088/4087/4738/4089/51377/5501	7
DIABLO	R-HSA-166058	MyD88:Mal cascade initiated on plasma membrane	12/361	96/10561	9.95876e-05	0.00059144	0.000398933	7316/351/8454/5970/4790/4214/5599/23118/929/3146/1326/5602	12
DIABLO	R-HSA-168181	Toll Like Receptor 7/8 (TLR7/8) Cascade	12/361	96/10561	9.95876e-05	0.00059144	0.000398933	7316/351/8454/5970/4790/4214/5599/23118/929/3146/1326/5602	12
DIABLO	R-HSA-168188	Toll Like Receptor TLR6:TLR2 Cascade	12/361	96/10561	9.95876e-05	0.00059144	0.000398933	7316/351/8454/5970/4790/4214/5599/23118/929/3146/1326/5602	12
DIABLO	R-HSA-975155	MyD88 dependent cascade initiated on endosome	12/361	96/10561	9.95876e-05	0.00059144	0.000398933	7316/351/8454/5970/4790/4214/5599/23118/929/3146/1326/5602	12
DIABLO	R-HSA-372708	p130Cas linkage to MAPK signaling for integrins	5/361	15/10561	0.000102689	0.000600864	0.00040529	2335/6714/7450/2243/2266	5
DIABLO	R-HSA-75892	Platelet Adhesion to exposed collagen	5/361	15/10561	0.000102689	0.000600864	0.00040529	7450/3688/1277/1278/3673	5
DIABLO	R-HSA-109606	Intrinsic Pathway for Apoptosis	8/361	44/10561	0.000103985	0.000600864	0.00040529	6774/331/5599/8626/836/840/208/3002	8
DIABLO	R-HSA-69231	Cyclin D associated events in G1	8/361	44/10561	0.000103985	0.000600864	0.00040529	7316/8454/6714/5933/595/1019/1028/6502	8
DIABLO	R-HSA-69236	G1 Phase	8/361	44/10561	0.000103985	0.000600864	0.00040529	7316/8454/6714/5933/595/1019/1028/6502	8
DIABLO	R-HSA-909733	Interferon alpha/beta signaling	10/361	69/10561	0.000108267	0.000622244	0.000419711	6772/9636/1958/6773/3106/3659/10379/3660/3662/5696	10
DIABLO	R-HSA-168138	Toll Like Receptor 9 (TLR9) Cascade	12/361	100/10561	0.000148146	0.00084689	0.000571237	7316/351/8454/5970/4790/4214/5599/23118/929/3146/1326/5602	12
DIABLO	R-HSA-532668	N-glycan trimming in the ER and Calnexin/Calreticulin cycle	7/361	35/10561	0.000151208	0.000859795	0.000579942	7316/7415/811/821/5700/79139/84447	7
DIABLO	R-HSA-983170	Antigen Presentation: Folding, assembly and peptide loading of class I MHC	6/361	25/10561	0.000156085	0.000874088	0.000589583	3106/6890/811/821/3309/6891	6
DIABLO	R-HSA-168142	Toll Like Receptor 10 (TLR10) Cascade	11/361	86/10561	0.000156992	0.000874088	0.000589583	7316/351/8454/5970/4790/4214/5599/23118/3146/1326/5602	11
DIABLO	R-HSA-168176	Toll Like Receptor 5 (TLR5) Cascade	11/361	86/10561	0.000156992	0.000874088	0.000589583	7316/351/8454/5970/4790/4214/5599/23118/3146/1326/5602	11
DIABLO	R-HSA-975871	MyD88 cascade initiated on plasma membrane	11/361	86/10561	0.000156992	0.000874088	0.000589583	7316/351/8454/5970/4790/4214/5599/23118/3146/1326/5602	11
DIABLO	R-HSA-3000171	Non-integrin membrane-ECM interactions	9/361	59/10561	0.000159766	0.000884923	0.000596891	2335/3688/10319/6382/1277/7057/1278/3673/1284	9
DIABLO	R-HSA-933542	TRAF6 mediated NF-kB activation	6/361	26/10561	0.000197124	0.00108621	0.000732663	351/5970/4790/4214/3146/7706	6
DIABLO	R-HSA-73894	DNA Repair	24/361	317/10561	0.000221717	0.00121546	0.000819844	7316/8451/9636/5886/6613/10987/1017/7415/2033/8450/5111/672/580/9246/142/3014/5599/7528/25898/5430/4255/6047/890/7706	24
DIABLO	R-HSA-381183	ATF6 (ATF6-alpha) activates chaperone genes	4/361	10/10561	0.000239423	0.00130583	0.000880798	811/7184/4801/3309	4
DIABLO	R-HSA-354192	Integrin alphaIIb beta3 signaling	6/361	27/10561	0.000246222	0.00132935	0.000896662	2885/2335/6714/7450/2243/2266	6
DIABLO	R-HSA-9006921	Integrin signaling	6/361	27/10561	0.000246222	0.00132935	0.000896662	2885/2335/6714/7450/2243/2266	6
DIABLO	R-HSA-5696394	DNA Damage Recognition in GG-NER	7/361	38/10561	0.000259818	0.0013957	0.000941418	7316/8451/5886/10987/8450/142/7528	7
DIABLO	R-HSA-110313	Translesion synthesis by Y family DNA polymerases bypasses lesions on DNA template	7/361	39/10561	0.000307486	0.00163533	0.00110305	7316/9636/7415/5111/9246/25898/7706	7
DIABLO	R-HSA-140877	Formation of Fibrin Clot (Clotting Cascade)	7/361	39/10561	0.000307486	0.00163533	0.00110305	2/710/7450/5657/3827/2243/2266	7
DIABLO	R-HSA-913531	Interferon Signaling	17/361	196/10561	0.000393883	0.00208446	0.00140599	7316/6772/9636/1958/6773/7412/3106/3659/2633/9246/10379/3660/3662/5696/81603/7706/25820	17
DIABLO	R-HSA-381033	ATF6 (ATF6-alpha) activates chaperones	4/361	12/10561	0.000534444	0.00280059	0.00188903	811/7184/4801/3309	4
DIABLO	R-HSA-430116	GP1b-IX-V activation signalling	4/361	12/10561	0.000534444	0.00280059	0.00188903	6714/7450/1277/1278	4
DIABLO	R-HSA-75893	TNF signaling	7/361	43/10561	0.000572867	0.00298729	0.00201496	7316/331/23118/7132/8717/10616/7128	7
DIABLO	R-HSA-917937	Iron uptake and transport	8/361	58/10561	0.000741653	0.00384868	0.00259598	7316/8454/55832/4738/525/1356/3934/51310	8
DIABLO	R-HSA-3134963	DEx/H-box helicases activate type I IFN and inflammatory cytokines production	4/361	13/10561	0.000751275	0.00387977	0.00261695	351/5970/4790/3146	4
DIABLO	R-HSA-5357905	Regulation of TNFR1 signaling	6/361	33/10561	0.000774851	0.00396323	0.00267325	7316/331/7132/8717/10616/7128	6
DIABLO	R-HSA-933541	TRAF6 mediated IRF7 activation	6/361	33/10561	0.000774851	0.00396323	0.00267325	9641/2033/3659/29110/3660/7706	6
DIABLO	R-HSA-400253	Circadian Clock	9/361	73/10561	0.00081101	0.00412843	0.00278467	7316/8454/2033/2908/5501/10135/6907/5054/8648	9
DIABLO	R-HSA-2173795	Downregulation of SMAD2/3:SMAD4 transcriptional activity	5/361	23/10561	0.000918236	0.00465211	0.0031379	7316/4088/4087/4089/142	5
DIABLO	R-HSA-2122947	NOTCH1 Intracellular Domain Regulates Transcription	7/361	47/10561	0.00099449	0.00499113	0.00336657	7316/4609/8454/2033/6907/3280/10014	7
DIABLO	R-HSA-6806667	Metabolism of fat-soluble vitamins	7/361	47/10561	0.00099449	0.00499113	0.00336657	338/335/79001/348/4035/6382/4036	7
DIABLO	R-HSA-918233	TRAF3-dependent IRF activation pathway	4/361	14/10561	0.00102361	0.00511329	0.00344897	9641/2033/29110/7706	4
DIABLO	R-HSA-2559583	Cellular Senescence	16/361	195/10561	0.00105692	0.0052551	0.00354463	7316/6667/7295/1017/5970/1051/4790/6774/1019/3014/5599/4001/10919/9134/5602/890	16
DIABLO	R-HSA-73887	Death Receptor Signalling	13/361	141/10561	0.00106611	0.00527624	0.00355889	7316/5970/4790/331/5599/23118/7132/836/8717/396/10616/7128/4099	13
DIABLO	R-HSA-445989	TAK1 activates NFkB by phosphorylation and activation of IKKs complex	6/361	35/10561	0.00107205	0.00528123	0.00356225	7316/351/5970/4790/23118/3146	6
DIABLO	R-HSA-877300	Interferon gamma signaling	10/361	92/10561	0.00114563	0.00561778	0.00378926	6772/7412/3106/3659/2633/10379/3660/3662/81603/7706	10
DIABLO	R-HSA-6802948	Signaling by high-kinase activity BRAF mutants	6/361	36/10561	0.00125001	0.00610166	0.00411564	2335/6714/7414/7450/2243/2266	6
DIABLO	R-HSA-6791312	TP53 Regulates Transcription of Cell Cycle Genes	7/361	49/10561	0.00128119	0.00622541	0.00419911	1017/2033/5111/5933/3276/9134/890	7
DIABLO	R-HSA-2214320	Anchoring fibril formation	4/361	15/10561	0.0013585	0.00657119	0.00443234	1277/1278/1294/1284	4
DIABLO	R-HSA-5696398	Nucleotide Excision Repair	11/361	111/10561	0.00142074	0.00684132	0.00461454	7316/8451/5886/6613/10987/2033/8450/5111/142/7528/5430	11
DIABLO	R-HSA-1442490	Collagen degradation	8/361	64/10561	0.0014338	0.00687325	0.00463609	1991/4318/1277/1509/4313/1278/1294/1284	8
DIABLO	R-HSA-9006934	Signaling by Receptor Tyrosine Kinases	28/361	448/10561	0.00148938	0.00710781	0.0047943	7316/6772/2099/3320/2885/2335/8503/6714/4318/6774/5829/525/1020/3688/23118/6456/1399/10319/208/1277/8065/5430/7057/10252/1278/3673/801/1284	28
DIABLO	R-HSA-2173788	Downregulation of TGF-beta receptor signaling	5/361	26/10561	0.00165007	0.00780498	0.00526455	7316/4088/4087/51377/5501	5
DIABLO	R-HSA-449836	Other interleukin signaling	5/361	26/10561	0.00165007	0.00780498	0.00526455	5657/836/6382/2322/9235	5
DIABLO	R-HSA-5689896	Ovarian tumor domain proteases	6/361	38/10561	0.00167281	0.00787766	0.00531357	7316/2099/7415/7128/79931/7706	6
DIABLO	R-HSA-391160	Signal regulatory protein family interactions	4/361	16/10561	0.00176293	0.00822957	0.00555094	2885/6714/6441/653509	4
DIABLO	R-HSA-5684264	MAP3K8 (TPL2)-dependent MAPK1/3 activation	4/361	16/10561	0.00176293	0.00822957	0.00555094	7316/8454/4790/1326	4
DIABLO	R-HSA-1606322	ZBP1(DAI) mediated induction of type I IFNs	5/361	27/10561	0.00196913	0.00915217	0.00617324	351/5970/4790/29110/3146	5
DIABLO	R-HSA-977225	Amyloid fiber formation	10/361	100/10561	0.00216196	0.0099903	0.00673857	7316/351/6478/9246/4057/335/3014/2243/6477/4069	10
DIABLO	R-HSA-1989781	PPARA activates gene expression	11/361	117/10561	0.00217224	0.0099903	0.00673857	6667/2033/19/335/8202/4801/6907/9442/8648/123/2101	11
DIABLO	R-HSA-5674135	MAP2K and MAPK activation	6/361	40/10561	0.00219618	0.0099903	0.00673857	2335/6714/7414/7450/2243/2266	6
DIABLO	R-HSA-6802946	Signaling by moderate kinase activity BRAF mutants	6/361	40/10561	0.00219618	0.0099903	0.00673857	2335/6714/7414/7450/2243/2266	6
DIABLO	R-HSA-6802955	Paradoxical activation of RAF signaling by kinase inactive BRAF	6/361	40/10561	0.00219618	0.0099903	0.00673857	2335/6714/7414/7450/2243/2266	6
DIABLO	R-HSA-5696399	Global Genome Nucleotide Excision Repair (GG-NER)	9/361	84/10561	0.00221414	0.0100293	0.00676488	7316/8451/5886/6613/10987/8450/5111/142/7528	9
DIABLO	R-HSA-8848021	Signaling by PTK6	7/361	54/10561	0.00228285	0.0102536	0.00691618	7316/1017/2908/6774/595/5829/1019	7
DIABLO	R-HSA-9006927	Signaling by Non-Receptor Tyrosine Kinases	7/361	54/10561	0.00228285	0.0102536	0.00691618	7316/1017/2908/6774/595/5829/1019	7
DIABLO	R-HSA-174824	Plasma lipoprotein assembly, remodeling, and clearance	8/361	69/10561	0.00233667	0.0104515	0.00704963	19/338/213/2/335/348/3990/4547	8
DIABLO	R-HSA-400206	Regulation of lipid metabolism by Peroxisome proliferator-activated receptor alpha (PPARalpha)	11/361	119/10561	0.00248469	0.0110672	0.00746496	6667/2033/19/335/8202/4801/6907/9442/8648/123/2101	11
DIABLO	R-HSA-186763	Downstream signal transduction	5/361	29/10561	0.00273895	0.0121491	0.00819471	6772/2885/6714/6774/1399	5
DIABLO	R-HSA-1839117	Signaling by cytosolic FGFR1 fusion mutants	4/361	18/10561	0.00280803	0.0123024	0.00829811	6772/2885/6774/1523	4
DIABLO	R-HSA-6804114	TP53 Regulates Transcription of Genes Involved in G2 Cell Cycle Arrest	4/361	18/10561	0.00280803	0.0123024	0.00829811	2033/5111/5933/3276	4
DIABLO	R-HSA-936964	Activation of IRF3/IRF7 mediated by TBK1/IKK epsilon	4/361	18/10561	0.00280803	0.0123024	0.00829811	7316/9641/29110/929	4
DIABLO	R-HSA-8963899	Plasma lipoprotein remodeling	5/361	30/10561	0.00319615	0.0137429	0.00926974	338/213/335/348/3990	5
DIABLO	R-HSA-1433557	Signaling by SCF-KIT	6/361	43/10561	0.00320111	0.0137429	0.00926974	6772/2885/8503/6714/4318/6774	6
DIABLO	R-HSA-177929	Signaling by EGFR	6/361	43/10561	0.00320111	0.0137429	0.00926974	7316/2885/6714/5829/6456/10252	6
DIABLO	R-HSA-5696395	Formation of Incision Complex in GG-NER	6/361	43/10561	0.00320111	0.0137429	0.00926974	7316/8451/5886/6613/8450/142	6
DIABLO	R-HSA-975634	Retinoid metabolism and transport	6/361	43/10561	0.00320111	0.0137429	0.00926974	338/335/348/4035/6382/4036	6
DIABLO	R-HSA-1980143	Signaling by NOTCH1	8/361	73/10561	0.00333866	0.0142761	0.0096294	7316/4609/8454/2033/6907/3280/10014/113878	8
DIABLO	R-HSA-186797	Signaling by PDGF	7/361	58/10561	0.00344978	0.0144009	0.00971355	6772/2885/6714/6774/1399/7057/1284	7
DIABLO	R-HSA-2644602	Signaling by NOTCH1 PEST Domain Mutants in Cancer	7/361	58/10561	0.00344978	0.0144009	0.00971355	7316/4609/8454/2033/6907/3280/10014	7
DIABLO	R-HSA-2644603	Signaling by NOTCH1 in Cancer	7/361	58/10561	0.00344978	0.0144009	0.00971355	7316/4609/8454/2033/6907/3280/10014	7
DIABLO	R-HSA-2644606	Constitutive Signaling by NOTCH1 PEST Domain Mutants	7/361	58/10561	0.00344978	0.0144009	0.00971355	7316/4609/8454/2033/6907/3280/10014	7
DIABLO	R-HSA-2894858	Signaling by NOTCH1 HD+PEST Domain Mutants in Cancer	7/361	58/10561	0.00344978	0.0144009	0.00971355	7316/4609/8454/2033/6907/3280/10014	7
DIABLO	R-HSA-2894862	Constitutive Signaling by NOTCH1 HD+PEST Domain Mutants	7/361	58/10561	0.00344978	0.0144009	0.00971355	7316/4609/8454/2033/6907/3280/10014	7
DIABLO	R-HSA-110320	Translesion Synthesis by POLH	4/361	19/10561	0.00346214	0.0144009	0.00971355	7316/7415/5111/25898	4
DIABLO	R-HSA-157118	Signaling by NOTCH	11/361	126/10561	0.00387596	0.0160597	0.0108324	7316/6772/4609/8454/2033/595/6907/3002/3280/10014/113878	11
DIABLO	R-HSA-8964058	HDL remodeling	3/361	10/10561	0.00397358	0.0164006	0.0110624	213/335/348	3
DIABLO	R-HSA-8876384	Listeria monocytogenes entry into host cells	4/361	20/10561	0.00421258	0.0173202	0.0116827	7316/2885/6714/6456	4
DIABLO	R-HSA-5656169	Termination of translesion DNA synthesis	5/361	32/10561	0.0042713	0.0174943	0.0118001	7316/9636/5111/9246/7706	5
DIABLO	R-HSA-2559582	Senescence-Associated Secretory Phenotype (SASP)	10/361	110/10561	0.0043393	0.017705	0.0119422	7316/1017/5970/1051/4790/6774/1019/3014/10919/890	10
DIABLO	R-HSA-1592389	Activation of Matrix Metalloproteinases	5/361	33/10561	0.00489567	0.0197489	0.0133209	1991/4318/1511/3817/4313	5
DIABLO	R-HSA-186712	Regulation of beta-cell development	5/361	33/10561	0.00489567	0.0197489	0.0133209	3172/6927/3175/208/3280	5
DIABLO	R-HSA-389356	CD28 co-stimulation	5/361	33/10561	0.00489567	0.0197489	0.0133209	2885/8503/6714/208/1326	5
DIABLO	R-HSA-5621575	CD209 (DC-SIGN) signaling	4/361	21/10561	0.00506556	0.0203574	0.0137313	5970/2033/4790/30835	4
DIABLO	R-HSA-180292	GAB1 signalosome	3/361	11/10561	0.00532638	0.0212459	0.0143306	2885/6714/5829	3
DIABLO	R-HSA-9020956	Interleukin-27 signaling	3/361	11/10561	0.00532638	0.0212459	0.0143306	6772/6774/821	3
DIABLO	R-HSA-450294	MAP kinase activation	7/361	64/10561	0.00598843	0.0237744	0.0160361	7316/8454/4790/5599/23118/1326/5602	7
DIABLO	R-HSA-140837	Intrinsic Pathway of Fibrin Clot Formation	4/361	22/10561	0.00602699	0.0237744	0.0160361	2/710/7450/3827	4
DIABLO	R-HSA-912631	Regulation of signaling by CBL	4/361	22/10561	0.00602699	0.0237744	0.0160361	7316/2885/8503/1399	4
DIABLO	R-HSA-1227986	Signaling by ERBB2	6/361	50/10561	0.00683355	0.0265284	0.0178937	7316/3320/2885/6714/208/8065	6
DIABLO	R-HSA-383280	Nuclear Receptor transcription pathway	6/361	50/10561	0.00683355	0.0265284	0.0178937	3172/2099/2908/7025/2101/2063	6
DIABLO	R-HSA-2197563	NOTCH2 intracellular domain regulates transcription	3/361	12/10561	0.00692369	0.0265284	0.0178937	2033/3002/3280	3
DIABLO	R-HSA-3371511	HSF1 activation	3/361	12/10561	0.00692369	0.0265284	0.0178937	3320/3326/7415	3
DIABLO	R-HSA-5689877	Josephin domain DUBs	3/361	12/10561	0.00692369	0.0265284	0.0178937	7316/5886/7415	3
DIABLO	R-HSA-844456	The NLRP3 inflammasome	3/361	12/10561	0.00692369	0.0265284	0.0178937	351/7295/3326	3
DIABLO	R-HSA-8984722	Interleukin-35 Signalling	3/361	12/10561	0.00692369	0.0265284	0.0178937	6772/6774/821	3
DIABLO	R-HSA-9013973	TICAM1-dependent activation of IRF3/IRF7	3/361	12/10561	0.00692369	0.0265284	0.0178937	7316/9641/29110	3
DIABLO	R-HSA-1810476	RIP-mediated NFkB activation via ZBP1	4/361	23/10561	0.00710252	0.0267702	0.0180568	351/5970/4790/3146	4
DIABLO	R-HSA-450321	JNK (c-Jun kinases) phosphorylation and activation mediated by activated human TAK1	4/361	23/10561	0.00710252	0.0267702	0.0180568	7316/5599/23118/5602	4
DIABLO	R-HSA-8862803	Deregulated CDK5 triggers multiple neurodegenerative pathways in Alzheimer's disease models	4/361	23/10561	0.00710252	0.0267702	0.0180568	351/1020/823/4001	4
DIABLO	R-HSA-8863678	Neurodegenerative Diseases	4/361	23/10561	0.00710252	0.0267702	0.0180568	351/1020/823/4001	4
DIABLO	R-HSA-8856825	Cargo recognition for clathrin-mediated endocytosis	9/361	100/10561	0.00711202	0.0267702	0.0180568	7316/10987/2885/4738/338/1080/6456/3575/4036	9
DIABLO	R-HSA-6804757	Regulation of TP53 Degradation	5/361	36/10561	0.00715378	0.0268329	0.0180991	7316/1017/6446/208/890	5
DIABLO	R-HSA-6803157	Antimicrobial peptides	9/361	101/10561	0.00757997	0.0283321	0.0191103	1991/4057/1511/1191/5657/3934/820/1668/4069	9
DIABLO	R-HSA-5689901	Metalloprotease DUBs	5/361	37/10561	0.00804504	0.0298616	0.020142	7316/2033/672/580/10617	5
DIABLO	R-HSA-6806003	Regulation of TP53 Expression and Degradation	5/361	37/10561	0.00804504	0.0298616	0.020142	7316/1017/6446/208/890	5
DIABLO	R-HSA-168643	Nucleotide-binding domain, leucine rich repeat containing receptor (NLR) signaling pathways	6/361	52/10561	0.00827093	0.0305939	0.0206359	7316/351/7295/3326/23118/7128	6
DIABLO	R-HSA-8856828	Clathrin-mediated endocytosis	11/361	140/10561	0.00848677	0.031284	0.0211014	7316/10987/2885/4738/338/1080/6456/55738/8976/3575/4036	11
DIABLO	R-HSA-1502540	Signaling by Activin	3/361	13/10561	0.00877542	0.0317997	0.0214493	4088/4087/4089	3
DIABLO	R-HSA-209560	NF-kB is activated and signals survival	3/361	13/10561	0.00877542	0.0317997	0.0214493	7316/5970/4790	3
DIABLO	R-HSA-5357786	TNFR1-induced proapoptotic signaling	3/361	13/10561	0.00877542	0.0317997	0.0214493	7132/8717/7128	3
DIABLO	R-HSA-75205	Dissolution of Fibrin Clot	3/361	13/10561	0.00877542	0.0317997	0.0214493	3273/5054/5345	3
DIABLO	R-HSA-879415	Advanced glycosylation endproduct receptor signaling	3/361	13/10561	0.00877542	0.0317997	0.0214493	351/3958/3146	3
DIABLO	R-HSA-6802949	Signaling by RAS mutants	6/361	53/10561	0.00906564	0.0327404	0.0220838	2335/6714/7414/7450/2243/2266	6
DIABLO	R-HSA-2187338	Visual phototransduction	9/361	104/10561	0.00912557	0.0328459	0.0221549	338/335/10988/348/2782/4035/6382/4036/801	9
DIABLO	R-HSA-182971	EGFR downregulation	4/361	25/10561	0.00961686	0.0344981	0.0232693	7316/2885/6456/10252	4
DIABLO	R-HSA-1834949	Cytosolic sensors of pathogen-associated DNA	7/361	70/10561	0.00971523	0.0347344	0.0234287	7316/351/5970/2033/4790/29110/3146	7
DIABLO	R-HSA-6781823	Formation of TC-NER Pre-Incision Complex	6/361	54/10561	0.00991349	0.0353251	0.0238272	7316/8451/10987/2033/8450/5430	6
DIABLO	R-HSA-3371568	Attenuation phase	3/361	14/10561	0.0108895	0.0385461	0.0259998	3320/3326/2033	3
DIABLO	R-HSA-6804116	TP53 Regulates Transcription of Genes Involved in G1 Cell Cycle Arrest	3/361	14/10561	0.0108895	0.0385461	0.0259998	1017/9134/890	3
DIABLO	R-HSA-901042	Calnexin/calreticulin cycle	4/361	26/10561	0.0110654	0.0390392	0.0263324	7316/811/821/84447	4
DIABLO	R-HSA-448424	Interleukin-17 signaling	7/361	72/10561	0.0112692	0.0396276	0.0267293	7316/8454/4790/5599/23118/1326/5602	7
DIABLO	R-HSA-5696400	Dual Incision in GG-NER	5/361	41/10561	0.0123804	0.0433925	0.0292687	7316/8451/8450/5111/142	5
DIABLO	R-HSA-1368108	BMAL1:CLOCK,NPAS2 activates circadian gene expression	4/361	27/10561	0.0126473	0.044183	0.0298019	10135/6907/5054/8648	4
DIABLO	R-HSA-8866910	TFAP2 (AP-2) family regulates transcription of growth factors and their receptors	3/361	15/10561	0.0132723	0.0460652	0.0310715	2099/7020/7528	3
DIABLO	R-HSA-8875360	InlB-mediated entry of Listeria monocytogenes into host cell	3/361	15/10561	0.0132723	0.0460652	0.0310715	7316/2885/6456	3
MMRN	R-HSA-6798695	Neutrophil degranulation	79/503	479/10561	3.11581e-23	2.59236e-20	2.21715e-20	7097/4311/47/1991/4318/3579/3240/1508/327/4057/7414/1432/3577/210/2919/3958/2204/240/5836/1116/11001/5004/3728/5806/929/175/6556/3684/29108/978/6283/8972/7133/6286/2212/5580/3310/7077/4069/4257/4893/290/140885/23601/719/728/55/968/1520/79930/8876/150372/2215/2357/2358/116844/5724/1522/2517/2760/2799/5660/945/948/10326/5175/5023/160364/11010/22918/25798/27180/2934/2207/10855/683/2268/3687/7305	79
MMRN	R-HSA-71403	Citric acid cycle (TCA cycle)	16/503	22/10561	3.18486e-17	1.3249e-14	1.13314e-14	6389/6390/2271/4191/1743/1431/50/1738/4967/3419/3420/3421/6391/8803/8802/8801	16
MMRN	R-HSA-71406	Pyruvate metabolism and Citric Acid (TCA) cycle	19/503	54/10561	2.1058e-12	5.84009e-10	4.99482e-10	6389/6390/2271/4191/1743/6256/1431/50/1738/4967/3419/3420/3421/6391/8803/8802/728294/8801/9123	19
MMRN	R-HSA-6785807	Interleukin-4 and 13 signaling	24/503	108/10561	1.65371e-10	3.43972e-08	2.94187e-08	2353/604/2335/5743/4318/240/5008/3553/3569/3684/2625/7133/3726/1278/3552/3597/58480/948/3570/3586/51561/2308/3162/3687	24
MMRN	R-HSA-6783783	Interleukin-10 signaling	16/503	49/10561	4.31283e-10	7.17655e-08	6.13784e-08	5743/3554/2919/3553/3569/3557/7850/7133/1230/3552/2357/5724/729230/3586/942/2920	16
MMRN	R-HSA-189445	Metabolism of porphyrins	10/503	17/10561	7.91432e-10	1.09745e-07	9.38611e-08	211/210/212/7389/2235/1371/3145/5498/645/3162	10
MMRN	R-HSA-5602498	MyD88 deficiency (TLR2/4)	8/503	10/10561	1.0375e-09	1.23314e-07	1.05466e-07	7097/7099/4615/7096/929/23643/948/10333	8
MMRN	R-HSA-189451	Heme biosynthesis	8/503	11/10561	3.6457e-09	3.37025e-07	2.88245e-07	211/210/212/7389/2235/1371/3145/5498	8
MMRN	R-HSA-5603041	IRAK4 deficiency (TLR2/4)	8/503	11/10561	3.6457e-09	3.37025e-07	2.88245e-07	7097/7099/4615/7096/929/23643/948/10333	8
MMRN	R-HSA-449147	Signaling by Interleukins	52/503	464/10561	5.79808e-09	4.824e-07	4.12579e-07	2353/604/2335/5743/6648/1436/4318/3554/4615/11213/1432/4507/2919/240/4067/6850/64127/5008/3553/3569/3557/7409/3055/7850/3684/6283/920/2625/7133/3726/1278/1230/1154/1848/8835/3552/3936/3597/58480/1441/2357/5724/948/3570/729230/3586/51561/2308/3162/3687/942/2920	52
MMRN	R-HSA-76002	Platelet activation, signaling and aggregation	35/503	262/10561	2.73087e-08	2.06553e-06	1.76657e-06	2335/5321/7414/1432/2776/5747/4067/1191/5004/6850/7018/2153/7409/1277/3690/3674/5627/7057/5154/5580/6403/6678/1278/5660/948/5175/2207/2769/3937/23533/5336/1893/87/1950/22915	35
MMRN	R-HSA-5260271	Diseases of Immune System	10/503	24/10561	5.8954e-08	3.77305e-06	3.22695e-06	7097/7099/4615/7100/7096/929/23643/81622/948/10333	10
MMRN	R-HSA-5602358	Diseases associated with the TLR signaling cascade	10/503	24/10561	5.8954e-08	3.77305e-06	3.22695e-06	7097/7099/4615/7100/7096/929/23643/81622/948/10333	10
MMRN	R-HSA-1614635	Sulfur amino acid metabolism	10/503	27/10561	2.2276e-07	1.32383e-05	1.13222e-05	2806/875/4507/51380/1491/1036/635/23743/84890/4552	10
MMRN	R-HSA-2029481	FCGR activation	7/503	12/10561	3.43043e-07	1.90275e-05	1.62735e-05	4067/6850/3055/2209/2212/2214/2268	7
MMRN	R-HSA-168898	Toll-Like Receptors Cascades	24/503	157/10561	3.66436e-07	1.90547e-05	1.62968e-05	2353/7097/7099/4615/1508/11213/1432/7100/7096/3665/51311/64127/929/5289/23643/3684/6283/1848/51284/81622/1520/948/5336/10333	24
MMRN	R-HSA-1474244	Extracellular matrix organization	35/503	300/10561	7.83864e-07	3.83632e-05	3.28106e-05	999/2335/1991/4318/1508/1277/3684/3690/3674/7057/5154/3691/3915/7077/6678/1278/5479/5351/5033/10491/64175/8754/84034/1520/1756/5175/3914/3918/4327/650/3687/87/1295/4321/7143	35
MMRN	R-HSA-71291	Metabolism of amino acids and derivatives	40/503	371/10561	1.00303e-06	4.63621e-05	3.96518e-05	6520/2806/875/4942/29968/1743/2746/1738/4967/4507/51380/5723/2593/435/10157/64902/63826/2875/3034/2184/1491/84706/23464/113675/1036/1757/635/2628/23743/84890/4552/5409/29958/501/10993/51166/11185/438/8424/259307	40
MMRN	R-HSA-2871796	FCERI mediated MAPK activation	10/503	32/10561	1.37288e-06	6.01178e-05	5.14165e-05	2353/4067/2205/6850/5058/7409/4893/2207/3937/5336	10
MMRN	R-HSA-202733	Cell surface interactions at the vascular wall	21/503	137/10561	1.88487e-06	7.84107e-05	6.70618e-05	2335/6520/4067/1277/3684/3690/5627/23657/6403/481/1278/4893/140885/9123/54210/5175/9056/8795/2207/3687/4072	21
MMRN	R-HSA-114608	Platelet degranulation	20/503	129/10561	2.76307e-06	0.00010947	9.36257e-05	2335/7414/1191/5004/7018/2153/3690/3674/5627/7057/5154/6403/6678/5660/948/5175/1893/87/1950/22915	20
MMRN	R-HSA-73614	Pyrimidine salvage	6/503	11/10561	4.26703e-06	0.000161371	0.000138015	7083/1890/7371/978/83549/7084	6
MMRN	R-HSA-76005	Response to elevated platelet cytosolic Ca2+	20/503	134/10561	5.03267e-06	0.000182051	0.000155702	2335/7414/1191/5004/7018/2153/3690/3674/5627/7057/5154/6403/6678/5660/948/5175/1893/87/1950/22915	20
MMRN	R-HSA-71064	Lysine catabolism	6/503	12/10561	8.19102e-06	0.000272597	0.000233142	1743/1738/4967/10157/501/51166	6
MMRN	R-HSA-73621	Pyrimidine catabolism	6/503	12/10561	8.19102e-06	0.000272597	0.000233142	1890/64902/4907/51733/1807/1806	6
MMRN	R-HSA-5686938	Regulation of TLR by endogenous ligand	7/503	19/10561	1.62906e-05	0.0005213	0.000445849	7097/7099/7096/929/23643/948/10333	7
MMRN	R-HSA-3000171	Non-integrin membrane-ECM interactions	12/503	59/10561	1.7243e-05	0.000531338	0.000454434	2335/1277/3690/7057/5154/3691/3915/1278/1756/3914/3918/87	12
MMRN	R-HSA-114604	GPVI-mediated activation cascade	9/503	35/10561	2.7299e-05	0.000811169	0.000693763	4067/6850/7409/1277/1278/2207/3937/23533/5336	9
MMRN	R-HSA-6788656	Histidine, lysine, phenylalanine, tyrosine, proline and tryptophan catabolism	10/503	46/10561	4.75122e-05	0.00136311	0.00116582	6520/1743/1738/4967/10157/3034/2184/501/51166/259307	10
MMRN	R-HSA-1474290	Collagen formation	14/503	90/10561	8.29045e-05	0.00229922	0.00196644	4318/1508/1277/3691/1278/5479/5351/5033/10491/64175/1520/3914/3918/1295	14
MMRN	R-HSA-909733	Interferon alpha/beta signaling	12/503	69/10561	8.79745e-05	0.00233209	0.00199455	3434/4940/3665/4938/8638/25939/91543/3446/3448/3449/3441/3444	12
MMRN	R-HSA-2142753	Arachidonic acid metabolism	11/503	59/10561	8.96956e-05	0.00233209	0.00199455	5743/5321/240/2166/4051/1800/5742/64174/8529/6916/8644	11
MMRN	R-HSA-8875878	MET promotes cell motility	9/503	41/10561	0.000104939	0.00264574	0.0022628	2335/5747/1277/2549/3915/1278/64759/3914/3918	9
MMRN	R-HSA-70614	Amino acid synthesis and interconversion (transamination)	8/503	34/10561	0.000151675	0.00366473	0.00313431	2806/4942/29968/2746/5723/63826/2875/84706	8
MMRN	R-HSA-166016	Toll Like Receptor 4 (TLR4) Cascade	17/503	131/10561	0.000154425	0.00366473	0.00313431	2353/7097/7099/4615/11213/1432/7096/3665/64127/929/23643/3684/6283/1848/948/5336/10333	17
MMRN	R-HSA-913531	Interferon Signaling	22/503	196/10561	0.00015857	0.00366473	0.00313431	3434/4940/3665/5610/4938/10107/2209/8638/5580/10437/3123/25939/5724/91543/6672/2210/3126/3446/3448/3449/3441/3444	22
MMRN	R-HSA-166058	MyD88:Mal cascade initiated on plasma membrane	14/503	96/10561	0.000168909	0.00369822	0.00316295	2353/7097/7099/4615/11213/1432/7096/64127/929/23643/6283/1848/948/10333	14
MMRN	R-HSA-168188	Toll Like Receptor TLR6:TLR2 Cascade	14/503	96/10561	0.000168909	0.00369822	0.00316295	2353/7097/7099/4615/11213/1432/7096/64127/929/23643/6283/1848/948/10333	14
MMRN	R-HSA-3000170	Syndecan interactions	7/503	27/10561	0.000205882	0.00439215	0.00375644	2335/1277/3690/7057/3691/1278/87	7
MMRN	R-HSA-1614558	Degradation of cysteine and homocysteine	5/503	13/10561	0.000224827	0.00455351	0.00389445	2806/51380/1491/1036/84890	5
MMRN	R-HSA-1679131	Trafficking and processing of endosomal TLR	5/503	13/10561	0.000224827	0.00455351	0.00389445	1508/51311/51284/81622/1520	5
MMRN	R-HSA-168179	Toll Like Receptor TLR1:TLR2 Cascade	14/503	99/10561	0.000235337	0.00455351	0.00389445	2353/7097/7099/4615/11213/1432/7096/64127/929/23643/6283/1848/948/10333	14
MMRN	R-HSA-181438	Toll Like Receptor 2 (TLR2) Cascade	14/503	99/10561	0.000235337	0.00455351	0.00389445	2353/7097/7099/4615/11213/1432/7096/64127/929/23643/6283/1848/948/10333	14
MMRN	R-HSA-877300	Interferon gamma signaling	13/503	92/10561	0.000393062	0.00743244	0.0063567	4940/3665/4938/10107/2209/8638/5580/10437/3123/5724/6672/2210/3126	13
MMRN	R-HSA-8874081	MET activates PTK2 signaling	7/503	30/10561	0.000416852	0.00770712	0.00659162	2335/5747/1277/3915/1278/3914/3918	7
MMRN	R-HSA-8956321	Nucleotide salvage	6/503	23/10561	0.000571207	0.0101788	0.00870559	7083/1890/7371/978/83549/7084	6
MMRN	R-HSA-1428517	The citric acid (TCA) cycle and respiratory electron transport	19/503	173/10561	0.000575007	0.0101788	0.00870559	6389/6390/2271/4191/1743/6256/1431/50/1738/4967/3419/3420/3421/6391/8803/8802/728294/8801/9123	19
MMRN	R-HSA-2173782	Binding and Uptake of Ligands by Scavenger Receptors	8/503	42/10561	0.000705073	0.0122213	0.0104524	3240/4035/1277/6678/1278/948/8685/9332	8
MMRN	R-HSA-2029480	Fcgamma receptor (FCGR) dependent phagocytosis	12/503	86/10561	0.000731935	0.012428	0.0106292	5747/4067/6850/5058/7409/3055/2209/2212/5580/2214/5336/2268	12
MMRN	R-HSA-2871809	FCERI mediated Ca+2 mobilization	7/503	33/10561	0.000772786	0.012607	0.0107823	4067/2205/6850/7409/2207/3937/5336	7
MMRN	R-HSA-933541	TRAF6 mediated IRF7 activation	7/503	33/10561	0.000772786	0.012607	0.0107823	4615/3665/3446/3448/3449/3441/3444	7
MMRN	R-HSA-1236975	Antigen processing-Cross presentation	13/503	99/10561	0.000804106	0.0128657	0.0110036	7097/7099/6890/4615/7096/929/23643/2209/1520/4689/948/2210/10333	13
MMRN	R-HSA-2172127	DAP12 interactions	8/503	43/10561	0.000830767	0.0130415	0.0111539	6850/4893/23601/54210/10326/3937/5336/7305	8
MMRN	R-HSA-168138	Toll Like Receptor 9 (TLR9) Cascade	13/503	100/10561	0.000885114	0.0136373	0.0116635	2353/7099/4615/1432/3665/51311/64127/929/5289/23643/6283/1848/51284	13
MMRN	R-HSA-2029485	Role of phospholipids in phagocytosis	6/503	25/10561	0.000924022	0.0137349	0.0117469	6850/2209/2212/5580/2214/5336	6
MMRN	R-HSA-1474228	Degradation of the extracellular matrix	16/503	139/10561	0.000924462	0.0137349	0.0117469	999/2335/1991/4318/1508/1277/3915/7077/1278/8754/1520/3914/3918/4327/1295/4321	16
MMRN	R-HSA-8978868	Fatty acid metabolism	19/503	181/10561	0.00100023	0.0145999	0.0124867	5743/47/5321/6256/5264/240/11001/224/2166/4051/2180/1800/5742/64174/8529/6785/6319/6916/8644	19
MMRN	R-HSA-15869	Metabolism of nucleotides	13/503	103/10561	0.00117029	0.0167876	0.0143578	7083/2618/1890/64902/7371/4907/978/83549/7084/51733/1807/1806/25939	13
MMRN	R-HSA-1500931	Cell-Cell communication	15/503	129/10561	0.00119194	0.0168084	0.0143756	999/5747/3728/3691/1495/140885/10326/3914/3918/7305/1001/1365/1364/1366/87	15
MMRN	R-HSA-6806834	Signaling by MET	11/503	79/10561	0.00122689	0.0170128	0.0145504	2335/5747/1277/2549/3915/6692/1278/64759/4893/3914/3918	11
MMRN	R-HSA-445355	Smooth Muscle Contraction	7/503	37/10561	0.00157942	0.0211949	0.0181272	7168/7414/7169/5058/8291/800/4638	7
MMRN	R-HSA-8956319	Nucleobase catabolism	7/503	37/10561	0.00157942	0.0211949	0.0181272	1890/64902/4907/51733/1807/1806/25939	7
MMRN	R-HSA-380108	Chemokine receptors bind chemokines	8/503	48/10561	0.00175481	0.0231746	0.0198204	3579/3577/2919/1230/1236/729230/2920/6387	8
MMRN	R-HSA-168181	Toll Like Receptor 7/8 (TLR7/8) Cascade	12/503	96/10561	0.00194479	0.0248933	0.0212904	2353/7099/4615/1432/3665/51311/64127/929/23643/6283/1848/51284	12
MMRN	R-HSA-975155	MyD88 dependent cascade initiated on endosome	12/503	96/10561	0.00194479	0.0248933	0.0212904	2353/7099/4615/1432/3665/51311/64127/929/23643/6283/1848/51284	12
MMRN	R-HSA-76009	Platelet Aggregation (Plug Formation)	7/503	39/10561	0.00217338	0.0273977	0.0234323	2335/5747/6850/1277/3690/3674/1278	7
MMRN	R-HSA-2022090	Assembly of collagen fibrils and other multimeric structures	9/503	61/10561	0.00223068	0.0274255	0.023456	4318/1508/1277/3691/1278/1520/3914/3918/1295	9
MMRN	R-HSA-216083	Integrin cell surface interactions	11/503	85/10561	0.0022415	0.0274255	0.023456	999/2335/1277/3684/3690/3674/7057/1278/5175/3687/1295	11
MMRN	R-HSA-1237044	Erythrocytes take up carbon dioxide and release oxygen	4/503	13/10561	0.00257705	0.0303528	0.0259597	6521/760/6005/358	4
MMRN	R-HSA-1480926	O2/CO2 exchange in erythrocytes	4/503	13/10561	0.00257705	0.0303528	0.0259597	6521/760/6005/358	4
MMRN	R-HSA-2142691	Synthesis of Leukotrienes (LT) and Eoxins (EX)	5/503	21/10561	0.0025902	0.0303528	0.0259597	240/4051/1800/64174/8529	5
MMRN	R-HSA-9006934	Signaling by Receptor Tyrosine Kinases	35/503	448/10561	0.00264513	0.030566	0.0261419	2335/4318/1432/5747/4067/3728/4485/5058/5289/5159/7409/1277/3690/2549/7057/5154/5156/5580/3915/6692/1278/1848/1495/2242/64759/4893/4689/4908/56034/3914/3918/6387/1950/5046/2250	35
MMRN	R-HSA-1442490	Collagen degradation	9/503	64/10561	0.00312319	0.0355959	0.0304438	1991/4318/1508/1277/1278/8754/4327/1295/4321	9
MMRN	R-HSA-156581	Methylation	4/503	14/10561	0.00347343	0.0390526	0.0334002	1312/4552/51504/7172	4
MMRN	R-HSA-446728	Cell junction organization	11/503	91/10561	0.00385023	0.0427119	0.0365299	999/3728/3691/1495/3914/3918/1001/1365/1364/1366/87	11
MMRN	R-HSA-112409	RAF-independent MAPK1/3 activation	5/503	23/10561	0.00395923	0.0433432	0.0370698	1843/3569/1848/3570/11221	5
MMRN	R-HSA-202433	Generation of second messenger molecules	6/503	33/10561	0.00418388	0.0452076	0.0386644	5058/920/3123/3126/3937/916	6
MMRN	R-HSA-2162123	Synthesis of Prostaglandins (PG) and Thromboxanes (TX)	4/503	15/10561	0.0045603	0.0462703	0.0395733	5743/5742/6916/8644	4
MMRN	R-HSA-2214320	Anchoring fibril formation	4/503	15/10561	0.0045603	0.0462703	0.0395733	1277/1278/3914/3918	4
MMRN	R-HSA-354194	GRB2:SOS provides linkage to MAPK signaling for Integrins	4/503	15/10561	0.0045603	0.0462703	0.0395733	2335/5747/3690/3674	4
MMRN	R-HSA-372708	p130Cas linkage to MAPK signaling for integrins	4/503	15/10561	0.0045603	0.0462703	0.0395733	2335/5747/3690/3674	4
MMRN	R-HSA-75892	Platelet Adhesion to exposed collagen	4/503	15/10561	0.0045603	0.0462703	0.0395733	4067/1277/1278/2207	4
MMRN	R-HSA-2219530	Constitutive Signaling by Aberrant PI3K in Cancer	9/503	68/10561	0.00472595	0.0473734	0.0405167	5159/7409/2549/5154/5156/50852/942/1950/2250	9
MMRN	R-HSA-975138	TRAF6 mediated induction of NFkB and MAP kinases upon TLR7/8 or 9 activation	11/503	94/10561	0.0049442	0.0489711	0.0418832	2353/7099/4615/1432/51311/64127/929/23643/6283/1848/51284	11
NetworkAnalyst	R-HSA-449147	Signaling by Interleukins	243/2392	464/10561	2.63922e-46	3.5128e-43	1.77244e-43	7316/351/6772/2353/7314/9978/6500/604/1052/7157/2309/4609/598/8454/3320/7534/7189/2885/2335/9021/4088/5743/5970/6773/8503/8517/8660/1026/5292/3725/1386/6648/6647/3312/207/7412/1436/5721/4790/6597/4318/6888/5609/3554/596/6233/5698/5699/7431/6655/3556/57162/1385/1398/5684/4615/5295/5710/375/2534/6464/3091/8878/867/6774/11213/3627/595/7184/5594/3965/5686/8945/5518/1432/5682/4792/5683/29110/3181/7334…	243
NetworkAnalyst	R-HSA-168898	Toll-Like Receptors Cascades	110/2392	157/10561	4.65037e-37	3.09482e-34	1.56154e-34	7316/351/7321/2353/7314/7323/6500/329/8454/10010/7097/7189/6280/7099/6279/9641/5970/8517/3725/1386/7322/338/4790/5609/6233/57162/1385/7187/4615/1508/11213/7184/5594/8945/4214/5518/1432/11035/4792/3661/29110/841/7334/7100/5599/5781/7096/5515/3665/23118/3654/51311/1660/8767/8737/257397/4793/51295/5516/64127/1785/5519/23291/51135/5601/177/6441/148022/5600/3656/929/54106/3146/653509/9252/6416/5289/23…	110
NetworkAnalyst	R-HSA-5357801	Programmed Cell Death	113/2392	172/10561	6.26438e-34	2.7793e-31	1.40234e-31	7316/7314/999/329/7157/598/7534/1832/7099/8655/3836/10971/1499/207/660/5721/578/7186/7531/7532/596/6233/5698/5699/7027/7431/7529/5684/5710/5366/4976/3005/6774/5686/11035/5682/5683/841/5534/5688/5687/331/5707/5599/23198/5695/5693/5747/5062/5708/8626/8737/7029/6709/836/5691/5705/572/5713/10059/5701/5720/8717/1676/5696/28988/581/4000/8743/9500/148022/5704/8428/929/3146/840/54205/208/4001/5717/3002/5…	113
NetworkAnalyst	R-HSA-109581	Apoptosis	111/2392	169/10561	2.48877e-33	8.28138e-31	4.17851e-31	7316/7314/999/329/7157/598/7534/1832/7099/8655/3836/10971/1499/207/660/5721/578/7186/7531/7532/596/6233/5698/5699/7027/7431/7529/5684/5710/5366/4976/3005/6774/5686/5682/5683/841/5534/5688/5687/331/5707/5599/23198/5695/5693/5747/5062/5708/8626/8737/7029/6709/836/5691/5705/572/5713/10059/5701/5720/8717/1676/5696/28988/581/4000/8743/9500/148022/5704/8428/929/3146/840/54205/208/4001/5717/3002/5339/30…	111
NetworkAnalyst	R-HSA-166016	Toll Like Receptor 4 (TLR4) Cascade	94/2392	131/10561	3.66163e-33	9.74726e-31	4.91815e-31	7316/351/7321/2353/7314/7323/6500/329/8454/10010/7097/7189/7099/9641/5970/8517/3725/1386/7322/4790/5609/6233/57162/1385/7187/4615/11213/5594/8945/4214/5518/1432/11035/4792/3661/29110/841/7334/5599/5781/7096/5515/3665/23118/3654/1660/8767/8737/257397/4793/51295/5516/64127/1785/5519/23291/51135/5601/177/6441/148022/5600/3656/929/3146/653509/9252/6416/23643/1326/5608/79155/3689/3929/3684/5604/6283/7…	94
NetworkAnalyst	R-HSA-9020702	Interleukin-1 signaling	79/2392	104/10561	6.47273e-31	1.43587e-28	7.24492e-29	7316/351/7314/9978/6500/8454/7189/5970/8517/5721/4790/3554/6233/5698/5699/3556/57162/5684/4615/5710/8878/11213/5686/8945/5682/4792/5683/7334/5688/5687/5707/23198/5695/5693/5708/4215/23118/3654/1660/8767/54472/257397/4793/5691/5705/5713/5701/5720/64127/5696/23291/51135/177/5704/3656/3553/3146/5717/6416/3557/1326/5608/79155/7850/5604/6283/7311/9491/3551/6885/10454/9861/5706/5700/5719/10197/4791/571…	79
NetworkAnalyst	R-HSA-453279	Mitotic G1-G1/S phases	98/2392	148/10561	5.55399e-30	1.05605e-27	5.32849e-28	7316/7314/7083/6500/898/4609/8454/1017/3065/81620/4173/1026/5925/7298/6714/207/25/5111/5721/990/8318/6233/5698/5699/7027/983/5684/5710/1870/5933/595/1019/5686/1027/5518/5682/5683/1028/1029/5688/5687/5707/5695/5693/5515/6117/5708/1021/5934/4067/4176/7029/1871/3717/5691/5705/5713/5701/4174/5516/5720/5519/5696/5001/8900/1032/1859/6119/5704/4149/6118/23595/208/5717/10000/8317/1876/1869/1874/7311/4998…	98
NetworkAnalyst	R-HSA-5663202	Diseases of signal transduction	183/2392	376/10561	1.50841e-29	2.50962e-27	1.26627e-27	7316/6772/7314/8850/9978/6500/2099/2309/4609/8454/5728/1024/3320/2885/2335/1956/4088/7415/1387/3065/2033/8503/4193/8660/1499/5435/1026/4087/3516/6714/207/5721/4303/2932/3066/6233/5698/5699/4140/7529/1385/5684/4089/8841/5295/5710/2534/6464/408/867/6774/7414/5594/84335/11140/9759/5686/1027/5518/409/5682/51564/9611/5683/2064/60/7450/2475/5688/5687/5707/26127/5781/23198/5695/5693/3164/5515/4851/5708/…	183
NetworkAnalyst	R-HSA-2454202	Fc epsilon receptor (FCERI) signaling	91/2392	134/10561	3.3852e-29	5.00634e-27	2.52604e-27	7316/7321/2353/7314/6500/8454/7189/2885/997/5970/8517/3725/7322/5721/808/4790/5609/6233/5698/5699/5684/5295/5710/10768/2534/6464/5594/5879/5686/8945/4214/5682/4792/5683/7334/5534/5688/5687/5707/5599/23198/5695/5693/5062/5708/23118/4067/5335/257397/2205/5691/5705/5713/3265/6850/5701/5530/5720/5696/23291/5601/8915/5290/4772/5704/5058/5717/6654/6416/10892/3708/7409/5291/5296/7311/9491/5595/3551/6885…	91
NetworkAnalyst	R-HSA-166166	MyD88-independent TLR4 cascade	76/2392	102/10561	7.98048e-29	9.65638e-27	4.87229e-27	7316/351/7321/2353/7314/7323/6500/329/8454/10010/7189/7099/9641/5970/8517/3725/1386/7322/4790/5609/6233/1385/7187/4615/5594/8945/5518/1432/11035/4792/3661/29110/841/7334/5599/5781/5515/3665/23118/3654/1660/8767/8737/257397/4793/5516/64127/5519/23291/5601/177/148022/5600/3656/929/3146/9252/6416/23643/1326/5608/79155/5604/6283/7311/5595/3551/6885/5606/330/10454/8772/4791/9261/10392/2002	76
NetworkAnalyst	R-HSA-937061	TRIF(TICAM1)-mediated TLR4 signaling	76/2392	102/10561	7.98048e-29	9.65638e-27	4.87229e-27	7316/351/7321/2353/7314/7323/6500/329/8454/10010/7189/7099/9641/5970/8517/3725/1386/7322/4790/5609/6233/1385/7187/4615/5594/8945/5518/1432/11035/4792/3661/29110/841/7334/5599/5781/5515/3665/23118/3654/1660/8767/8737/257397/4793/5516/64127/5519/23291/5601/177/148022/5600/3656/929/3146/9252/6416/23643/1326/5608/79155/5604/6283/7311/5595/3551/6885/5606/330/10454/8772/4791/9261/10392/2002	76
NetworkAnalyst	R-HSA-446652	Interleukin-1 family signaling	93/2392	140/10561	1.13369e-28	1.25745e-26	6.3447e-27	7316/351/7314/9978/6500/8454/7189/4088/5970/8517/5721/4790/3554/6233/5698/5699/3556/57162/5684/4615/5710/8878/6774/11213/5686/8945/5682/4792/5683/29110/7334/5688/5687/5707/5599/5781/23198/5695/5693/5708/4215/23118/3654/240/1660/8767/54472/257397/4793/5691/5705/5713/90865/5701/5720/64127/5696/23291/51135/177/5777/5704/3656/3606/3553/3146/5717/6416/8807/8809/3557/1326/5608/79155/7850/5604/6283/7311…	93
NetworkAnalyst	R-HSA-168164	Toll Like Receptor 3 (TLR3) Cascade	75/2392	101/10561	2.68824e-28	2.75234e-26	1.38874e-26	7316/351/7321/2353/7314/7323/6500/329/8454/10010/7189/7099/9641/5970/8517/3725/1386/7322/4790/5609/6233/1385/7187/4615/5594/8945/5518/1432/11035/4792/3661/29110/841/7334/5599/5515/3665/23118/3654/1660/8767/8737/257397/4793/5516/64127/5519/23291/5601/177/148022/5600/3656/929/3146/9252/6416/23643/1326/5608/79155/5604/6283/7311/5595/3551/6885/5606/330/10454/8772/4791/9261/10392/2002	75
NetworkAnalyst	R-HSA-2262752	Cellular responses to stress	198/2392	428/10561	2.98787e-28	2.84061e-26	1.43328e-26	7316/7321/2353/7314/7323/9978/5052/7157/6667/7295/54386/898/7280/3320/573/1017/3326/8655/996/7001/7415/51343/1387/5970/2033/11065/7428/2289/4193/8453/1026/5925/3725/4343/2114/6648/6647/3312/7013/7322/8344/5721/3308/1051/4790/7531/8881/367/3304/5609/7014/1915/2932/2908/6233/5698/5699/7027/23411/5684/5710/3091/2146/3005/1870/847/6774/5594/84335/1019/5686/7324/1027/1432/7846/5682/8361/5683/25913/102…	198
NetworkAnalyst	R-HSA-5607764	CLEC7A (Dectin-1) signaling	73/2392	101/10561	2.46231e-26	2.18489e-24	1.10242e-24	7316/7321/7314/6500/8454/7189/997/5970/8517/6714/7322/5721/808/4790/6233/5698/5699/5684/5710/10768/5686/8945/5682/4792/64170/5683/841/7334/5534/5688/5687/5707/23198/5695/5693/5708/23118/257397/5691/5705/5713/6850/5701/5530/5720/5971/5696/23291/8915/4772/5704/3553/5717/10892/3708/29108/7311/9040/9491/3551/6885/10454/9861/5706/5700/5719/9039/10197/4791/5580/4773/5716/64581	73
NetworkAnalyst	R-HSA-69206	G1/S Transition	85/2392	130/10561	1.41479e-25	1.17693e-23	5.9384e-24	7316/7314/7083/6500/898/4609/8454/1017/3065/81620/4173/1026/5925/7298/207/5111/5721/990/8318/6233/5698/5699/7027/983/5684/5710/5933/595/1019/5686/1027/5518/5682/5683/5688/5687/5707/5695/5693/5515/6117/5708/5934/4176/7029/5691/5705/5713/5701/4174/5516/5720/5519/5696/5001/8900/6119/5704/4149/6118/23595/208/5717/10000/8317/1876/1869/1874/7311/4998/6502/9491/132660/6241/4171/9861/993/5706/5700/5719/1…	85
NetworkAnalyst	R-HSA-1257604	PIP3 activates AKT signaling	134/2392	257/10561	1.81755e-25	1.42303e-23	7.18016e-24	7316/5371/7314/7874/7157/2099/2309/5728/7189/1958/2885/1956/3065/8503/4193/8660/1026/3725/1386/4343/6714/4734/207/5721/4303/2932/3066/6233/5698/5699/1457/3556/1385/5684/10273/4615/8841/5295/5710/2534/2146/1460/5594/84335/5686/1027/5987/5518/5682/51564/23035/5683/2064/1107/2475/5688/5687/331/5707/5468/5781/23198/5695/5693/3164/5515/5708/3654/5526/57521/8975/5691/5705/572/5713/8726/90865/5701/6015/…	134
NetworkAnalyst	R-HSA-168179	Toll Like Receptor TLR1:TLR2 Cascade	71/2392	99/10561	2.61327e-25	1.83067e-23	9.23694e-24	7316/351/2353/7314/6500/8454/7097/7189/7099/5970/8517/3725/1386/4790/5609/6233/57162/1385/4615/11213/5594/8945/4214/5518/1432/4792/7334/5599/7096/5515/23118/3654/1660/8767/257397/4793/51295/5516/64127/5519/23291/51135/5601/177/6441/5600/3656/929/3146/653509/9252/6416/23643/1326/5608/79155/5604/6283/7311/5595/3551/6885/5606/10454/695/59307/114609/4791/9261/10392/2002	71
NetworkAnalyst	R-HSA-181438	Toll Like Receptor 2 (TLR2) Cascade	71/2392	99/10561	2.61327e-25	1.83067e-23	9.23694e-24	7316/351/2353/7314/6500/8454/7097/7189/7099/5970/8517/3725/1386/4790/5609/6233/57162/1385/4615/11213/5594/8945/4214/5518/1432/4792/7334/5599/7096/5515/23118/3654/1660/8767/257397/4793/51295/5516/64127/5519/23291/51135/5601/177/6441/5600/3656/929/3146/653509/9252/6416/23643/1326/5608/79155/5604/6283/7311/5595/3551/6885/5606/10454/695/59307/114609/4791/9261/10392/2002	71
NetworkAnalyst	R-HSA-9006925	Intracellular signaling by second messengers	145/2392	290/10561	4.63538e-25	3.08485e-23	1.55651e-23	7316/5371/7314/7874/7157/2099/2309/5728/7189/1958/2885/1956/3065/8503/4193/8660/1026/3725/1386/4343/6714/4734/207/5721/808/4303/2932/3066/6233/5698/5699/1457/3556/1385/5684/10273/4615/8841/5295/5710/10768/2534/2146/1460/5594/84335/5686/1027/5987/5518/5682/51564/23035/5683/2064/1107/2475/5688/5687/331/5707/5468/5781/23198/5695/5693/3164/5515/5708/3654/5335/5526/57521/8975/5691/5705/572/5713/8726/9…	145
NetworkAnalyst	R-HSA-166058	MyD88:Mal cascade initiated on plasma membrane	69/2392	96/10561	1.00719e-24	6.09347e-23	3.07457e-23	7316/351/2353/7314/6500/8454/7097/7189/7099/5970/8517/3725/1386/4790/5609/6233/57162/1385/4615/11213/5594/8945/4214/5518/1432/4792/7334/5599/7096/5515/23118/3654/1660/8767/257397/4793/51295/5516/64127/5519/23291/51135/5601/177/5600/3656/929/3146/9252/6416/23643/1326/5608/79155/5604/6283/7311/5595/3551/6885/5606/10454/695/59307/114609/4791/9261/10392/2002	69
NetworkAnalyst	R-HSA-168188	Toll Like Receptor TLR6:TLR2 Cascade	69/2392	96/10561	1.00719e-24	6.09347e-23	3.07457e-23	7316/351/2353/7314/6500/8454/7097/7189/7099/5970/8517/3725/1386/4790/5609/6233/57162/1385/4615/11213/5594/8945/4214/5518/1432/4792/7334/5599/7096/5515/23118/3654/1660/8767/257397/4793/51295/5516/64127/5519/23291/51135/5601/177/5600/3656/929/3146/9252/6416/23643/1326/5608/79155/5604/6283/7311/5595/3551/6885/5606/10454/695/59307/114609/4791/9261/10392/2002	69
NetworkAnalyst	R-HSA-168138	Toll Like Receptor 9 (TLR9) Cascade	70/2392	100/10561	5.88097e-24	3.40329e-22	1.71719e-22	7316/351/2353/7314/6500/8454/7189/7099/5970/8517/3725/1386/4790/5609/6233/57162/1385/4615/5594/8945/4214/5518/1432/4792/7334/5599/5515/3665/23118/3654/51311/1660/8767/257397/4793/51295/5516/64127/5519/23291/51135/5601/177/148022/5600/3656/929/54106/3146/9252/6416/5289/23643/1326/5608/79155/5604/6283/7311/5595/3551/6885/5606/10454/4791/9261/8411/10392/2002/170506	70
NetworkAnalyst	R-HSA-168181	Toll Like Receptor 7/8 (TLR7/8) Cascade	68/2392	96/10561	8.75184e-24	4.65948e-22	2.35102e-22	7316/351/2353/7314/6500/8454/7189/7099/5970/8517/3725/1386/4790/5609/6233/57162/1385/4615/5594/8945/4214/5518/1432/4792/7334/5599/5515/3665/23118/3654/51311/1660/8767/257397/4793/51295/5516/64127/5519/23291/51135/5601/177/148022/5600/3656/929/54106/3146/9252/6416/23643/1326/5608/79155/5604/6283/7311/5595/3551/6885/5606/10454/4791/9261/10392/2002/170506	68
NetworkAnalyst	R-HSA-975155	MyD88 dependent cascade initiated on endosome	68/2392	96/10561	8.75184e-24	4.65948e-22	2.35102e-22	7316/351/2353/7314/6500/8454/7189/7099/5970/8517/3725/1386/4790/5609/6233/57162/1385/4615/5594/8945/4214/5518/1432/4792/7334/5599/5515/3665/23118/3654/51311/1660/8767/257397/4793/51295/5516/64127/5519/23291/51135/5601/177/148022/5600/3656/929/54106/3146/9252/6416/23643/1326/5608/79155/5604/6283/7311/5595/3551/6885/5606/10454/4791/9261/10392/2002/170506	68
NetworkAnalyst	R-HSA-5688426	Deubiquitination	144/2392	297/10561	3.32048e-23	1.69983e-21	8.57677e-22	7316/7321/7314/8850/7874/5886/8239/329/7157/2099/4609/5728/7189/9958/6478/23770/4088/7415/8678/2033/8724/8517/4193/8027/4087/4738/8344/5721/7186/367/8969/4303/9146/672/6233/5698/5699/983/1080/7187/5684/4089/580/5710/3091/408/51377/64135/219333/5686/409/5682/57506/4792/5683/4287/60/9817/5688/5687/5707/7416/54764/56957/23198/5695/63891/5693/5708/8767/8737/2648/64750/55432/7528/8607/4086/7417/8295/9…	144
NetworkAnalyst	R-HSA-202403	TCR signaling	77/2392	119/10561	7.41591e-23	3.65577e-21	1.84458e-21	7316/7321/7314/6500/8454/5728/7189/997/5970/8517/7322/5721/4790/6233/5698/5699/5684/5295/5710/5686/8945/5682/4792/5683/7334/5688/5687/5707/4690/23198/5695/5693/5062/5708/23118/8767/5335/5691/5705/5713/3115/7408/5701/3127/5720/5696/23291/3635/8915/5290/5704/5058/5717/9398/10892/5291/5296/3113/920/7311/9491/3551/6885/9861/3932/5706/5700/5719/10197/5788/7454/9402/5716/1445/7535/3122/5588	77
NetworkAnalyst	R-HSA-975138	TRAF6 mediated induction of NFkB and MAP kinases upon TLR7/8 or 9 activation	66/2392	94/10561	8.89164e-23	4.2267e-21	2.13266e-21	7316/351/2353/7314/6500/8454/7189/7099/5970/8517/3725/1386/4790/5609/6233/57162/1385/4615/5594/8945/4214/5518/1432/4792/7334/5599/5515/23118/3654/51311/1660/8767/257397/4793/51295/5516/64127/5519/23291/51135/5601/177/148022/5600/3656/929/54106/3146/9252/6416/23643/1326/5608/79155/5604/6283/7311/5595/3551/6885/5606/10454/4791/9261/10392/2002	66
NetworkAnalyst	R-HSA-983705	Signaling by the B Cell Receptor (BCR)	76/2392	117/10561	9.87637e-23	4.53291e-21	2.28716e-21	7316/7314/6500/8454/2885/5970/8517/5721/808/4790/6233/5698/5699/5684/5295/5710/10768/2534/6464/867/5686/8945/30011/5682/4792/5683/5534/5688/5687/5707/4690/23198/5695/5693/5708/4067/5335/4793/5691/5705/5713/3265/6850/5701/5530/5720/5966/5696/23291/5777/8915/4772/5704/5478/5717/6654/10892/3708/7409/7311/9491/3551/6885/9861/695/5706/25780/5700/5719/10197/868/5579/4773/4794/5716/3845	76
NetworkAnalyst	R-HSA-168142	Toll Like Receptor 10 (TLR10) Cascade	62/2392	86/10561	1.86107e-22	7.74088e-21	3.90579e-21	7316/351/2353/7314/6500/8454/7189/5970/8517/3725/1386/4790/5609/6233/57162/1385/4615/5594/8945/4214/5518/1432/4792/7334/7100/5599/5515/23118/3654/1660/8767/257397/4793/51295/5516/64127/5519/23291/51135/5601/177/5600/3656/3146/9252/6416/1326/81793/5608/79155/5604/6283/7311/5595/3551/6885/5606/10454/4791/9261/10392/2002	62
NetworkAnalyst	R-HSA-168176	Toll Like Receptor 5 (TLR5) Cascade	62/2392	86/10561	1.86107e-22	7.74088e-21	3.90579e-21	7316/351/2353/7314/6500/8454/7189/5970/8517/3725/1386/4790/5609/6233/57162/1385/4615/5594/8945/4214/5518/1432/4792/7334/7100/5599/5515/23118/3654/1660/8767/257397/4793/51295/5516/64127/5519/23291/51135/5601/177/5600/3656/3146/9252/6416/1326/81793/5608/79155/5604/6283/7311/5595/3551/6885/5606/10454/4791/9261/10392/2002	62
NetworkAnalyst	R-HSA-975871	MyD88 cascade initiated on plasma membrane	62/2392	86/10561	1.86107e-22	7.74088e-21	3.90579e-21	7316/351/2353/7314/6500/8454/7189/5970/8517/3725/1386/4790/5609/6233/57162/1385/4615/5594/8945/4214/5518/1432/4792/7334/7100/5599/5515/23118/3654/1660/8767/257397/4793/51295/5516/64127/5519/23291/51135/5601/177/5600/3656/3146/9252/6416/1326/81793/5608/79155/5604/6283/7311/5595/3551/6885/5606/10454/4791/9261/10392/2002	62
NetworkAnalyst	R-HSA-69242	S Phase	93/2392	160/10561	2.0602e-22	8.30949e-21	4.19269e-21	7316/7321/7314/9978/6500/898/4609/8454/1017/996/51343/11065/81620/4173/1026/5925/207/5111/5721/990/8881/5885/8318/2932/6233/5698/5699/7027/5684/5710/595/1019/5686/7324/1027/5682/5683/113130/5688/5687/5707/51659/23198/5695/5693/6117/5708/5934/4176/51529/7029/5691/5705/5713/9126/5701/4174/5720/5696/5001/8900/8243/6119/5704/4149/6118/23595/208/5717/84296/10000/1869/1874/5424/7311/4998/2237/994/6502/…	93
NetworkAnalyst	R-HSA-5621481	C-type lectin receptors (CLRs)	85/2392	142/10561	9.07493e-22	3.55257e-20	1.79251e-20	7316/7321/7314/6500/8454/7189/997/1387/5970/2033/8517/6714/7322/5721/808/4790/6233/5698/5699/5684/5710/10768/2534/5686/8945/5682/4792/64170/5683/841/7334/5534/5688/5687/5707/23198/5695/5693/5062/5708/23118/4067/257397/5691/5705/5713/3265/6850/5701/5530/5720/5971/5696/23291/8915/4772/5704/3553/5058/9252/5717/10892/3708/4589/29108/7311/9040/5894/9491/3551/6885/5566/10454/9861/5706/5700/5719/9039/10…	85
NetworkAnalyst	R-HSA-202424	Downstream TCR signaling	66/2392	98/10561	3.33218e-21	1.26718e-19	6.39377e-20	7316/7321/7314/6500/8454/5728/7189/997/5970/8517/7322/5721/4790/6233/5698/5699/5684/5295/5710/5686/8945/5682/4792/5683/7334/5688/5687/5707/23198/5695/5693/5708/23118/8767/5691/5705/5713/3115/5701/3127/5720/5696/23291/3635/8915/5290/5704/5717/10892/5291/5296/3113/920/7311/9491/3551/6885/9861/3932/5706/5700/5719/10197/5716/3122/5588	66
NetworkAnalyst	R-HSA-1168372	Downstream signaling events of B Cell Receptor (BCR)	59/2392	83/10561	6.27554e-21	2.32021e-19	1.1707e-19	7316/7314/6500/8454/5970/8517/5721/808/4790/6233/5698/5699/5684/5710/5686/8945/5682/4792/5683/5534/5688/5687/5707/23198/5695/5693/5708/4793/5691/5705/5713/3265/5701/5530/5720/5966/5696/23291/8915/4772/5704/5478/5717/10892/7311/9491/3551/6885/9861/5706/25780/5700/5719/10197/5579/4773/4794/5716/3845	59
NetworkAnalyst	R-HSA-162909	Host Interactions of HIV factors	78/2392	128/10561	9.36432e-21	3.36862e-19	1.6997e-19	7316/7314/9978/6500/3836/163/5721/6233/5698/5699/1025/5684/5710/375/2534/5879/5686/8945/5682/5683/4869/5688/5687/5707/23198/5695/5693/5062/5708/60489/5691/5705/5713/5701/1173/5720/5696/567/5704/5478/3159/5901/9631/5717/9883/1104/8907/5905/5902/23225/3837/3055/53371/920/8065/7311/9972/160/4928/9491/7514/9861/3932/5706/1175/292/5700/5719/904/10197/1174/51606/5716/55746/9688/57122/10053/23279	78
NetworkAnalyst	R-HSA-6798695	Neutrophil degranulation	197/2392	479/10561	1.67349e-20	5.86162e-19	2.95758e-19	5036/3320/7097/4311/1832/6280/3326/6279/8655/55832/7415/47/1991/3312/4860/3106/4790/5265/4318/2040/3304/3579/1915/3240/10970/2547/1508/327/1460/847/4057/7414/203068/5594/5879/7520/5686/6386/634/12/1432/8566/5683/3577/25797/210/5707/5695/2919/1511/5708/3958/4353/2204/5337/240/5836/8826/1116/10097/5315/1938/54472/5657/966/1604/3848/11001/6709/5906/6590/5004/1654/3934/684/3728/5713/55860/5806/5701/1…	197
NetworkAnalyst	R-HSA-8878166	Transcriptional regulation by RUNX2	74/2392	121/10561	6.90872e-20	2.35782e-18	1.18968e-18	7316/6772/7314/9978/6500/2099/8454/1026/5925/6714/207/25/5721/367/2932/2908/6233/5698/5699/983/5684/4089/10273/8841/5710/595/5594/1019/9759/5686/5682/5683/5688/10413/5687/133522/5707/23198/5695/5693/861/5708/3958/55294/4086/5691/5705/5713/59269/5701/5720/5696/581/11059/5704/208/5717/3280/1277/3678/10000/7311/6502/9491/5595/10013/9861/5706/5700/5719/10197/10432/860/5716	74
NetworkAnalyst	R-HSA-170834	Signaling by TGF-beta Receptor Complex	53/2392	73/10561	1.30343e-19	4.26905e-18	2.15402e-18	7316/7321/7314/7323/8239/6667/4609/23327/1024/9958/5500/4088/3065/4087/4738/5499/6233/7027/1025/4089/10273/5933/51377/867/5501/9611/142/5494/9612/51592/64750/5045/7029/6497/387/5054/11171/1874/7311/9040/23645/50855/7514/4092/7046/6498/7048/904/56288/5590/8812/7040/3726	53
NetworkAnalyst	R-HSA-69656	Cyclin A:Cdk2-associated events at S phase entry	58/2392	84/10561	1.31504e-19	4.26905e-18	2.15402e-18	7316/7314/6500/898/4609/8454/1017/51343/1026/5925/207/5721/6233/5698/5699/7027/5684/5710/595/1019/5686/1027/5682/5683/5688/5687/5707/5695/5693/5708/5934/7029/5691/5705/5713/5701/5720/5696/8900/5704/4149/208/5717/10000/1869/1874/7311/994/6502/9491/132660/9861/993/5706/5700/5719/10197/5716	58
NetworkAnalyst	R-HSA-2871837	FCERI mediated NF-kB activation	57/2392	82/10561	1.63723e-19	5.18847e-18	2.61793e-18	7316/7321/7314/6500/8454/7189/997/5970/8517/7322/5721/4790/6233/5698/5699/5684/5710/5686/8945/5682/4792/5683/7334/5688/5687/5707/23198/5695/5693/5708/23118/4067/257397/2205/5691/5705/5713/5701/5720/5696/23291/8915/5704/5717/10892/7311/9491/3551/6885/10454/9861/5706/5700/5719/10197/5716/5588	57
NetworkAnalyst	R-HSA-983169	Class I MHC mediated antigen processing & presentation	161/2392	372/10561	1.80378e-19	5.58334e-18	2.81717e-18	7316/7321/7314/7323/8452/9978/6500/26270/23327/8454/7097/7099/9021/7320/6478/997/996/51343/11065/8517/7428/8453/4734/7322/5721/3106/7328/6890/8881/6233/5698/10422/5699/84078/5684/10273/4615/5710/9320/63893/9246/7332/7317/811/83737/5686/8945/7324/5682/51191/5683/25793/7334/9817/5688/5687/5707/7337/84708/23198/9604/5695/51676/63891/5693/7704/7096/5708/55658/25897/90678/64750/51529/55294/3093/5691/5…	161
NetworkAnalyst	R-HSA-1169091	Activation of NF-kappaB in B cells	50/2392	67/10561	1.9398e-19	5.86789e-18	2.96074e-18	7316/7314/6500/8454/5970/8517/5721/4790/6233/5698/5699/5684/5710/5686/8945/5682/4792/5683/5688/5687/5707/23198/5695/5693/5708/4793/5691/5705/5713/5701/5720/5966/5696/23291/8915/5704/5717/10892/7311/9491/3551/6885/9861/5706/5700/5719/10197/5579/4794/5716	50
NetworkAnalyst	R-HSA-6807070	PTEN Regulation	80/2392	140/10561	7.87099e-19	2.32807e-17	1.17467e-17	7316/5371/7314/7874/7157/5728/1958/3065/3725/1386/4343/4734/207/5721/3066/6233/5698/5699/1457/5684/10273/8841/5710/2146/1460/5594/5686/5987/5682/51564/5683/1107/2475/5688/5687/331/5707/5468/23198/5695/5693/5708/57521/8975/5691/5705/5713/8726/5701/6015/23608/5720/5696/5704/208/1822/5717/1108/9219/23028/10000/22955/7311/9491/5595/9861/10325/23512/5706/5700/6009/5719/10197/10670/84232/10542/8649/571…	80
NetworkAnalyst	R-HSA-9006934	Signaling by Receptor Tyrosine Kinases	183/2392	448/10561	1.00141e-18	2.89756e-17	1.46201e-17	7316/6772/7314/2099/3320/2885/2335/1956/163/4846/8503/8660/1499/528/5435/8027/6455/6714/4734/207/808/4318/8569/9146/6233/7529/1385/1398/10273/5295/10768/2534/6464/382/1213/867/6774/5594/5879/2060/5829/11140/83737/5518/1432/30011/9611/857/525/2064/60/3913/3481/3178/2475/10413/1020/4690/5781/3688/5747/5515/5062/23118/57610/4067/6456/5335/10163/5045/5906/3717/6778/3728/7073/5664/3265/6696/1173/5516/…	183
NetworkAnalyst	R-HSA-5683057	MAPK family signaling cascades	132/2392	288/10561	1.10879e-18	3.13999e-17	1.58434e-17	7316/7314/8452/9978/2309/4609/2885/2335/1956/8660/3725/4343/6714/5721/808/1843/6233/5698/5699/84078/4140/7529/983/5684/5710/5597/2534/6464/6708/408/7414/5594/5879/5686/5518/409/5682/5683/2064/60/7450/5688/8202/5687/5707/5781/23198/5695/5693/5747/5515/5062/5708/9693/8826/6709/5906/6710/5526/3717/5691/5705/5713/3265/3716/5701/5516/5720/5519/6711/5696/3718/10642/5908/5704/3568/5058/3569/8315/5717/66…	132
NetworkAnalyst	R-HSA-69202	Cyclin E associated events during G1/S transition	56/2392	82/10561	1.26165e-18	3.49846e-17	1.76521e-17	7316/7314/6500/898/4609/8454/1017/1026/5925/207/5721/6233/5698/5699/7027/5684/5710/595/1019/5686/1027/5682/5683/5688/5687/5707/5695/5693/5708/5934/7029/5691/5705/5713/5701/5720/5696/8900/5704/4149/208/5717/10000/1869/1874/7311/6502/9491/132660/9861/993/5706/5700/5719/10197/5716	56
NetworkAnalyst	R-HSA-68949	Orc1 removal from chromatin	51/2392	71/10561	1.37911e-18	3.74612e-17	1.89017e-17	7316/7314/9978/6500/8454/1017/81620/4173/5721/990/6233/5698/5699/5684/5710/5686/5682/5683/5688/5687/5707/23198/5695/5693/5708/4176/5691/5705/5713/5701/4174/5720/5696/5001/8900/5704/23595/5717/7311/4998/6502/9491/4171/9861/5706/5700/5719/10197/4999/5000/5716	51
NetworkAnalyst	R-HSA-5663205	Infectious disease	162/2392	383/10561	2.09935e-18	5.58848e-17	2.81976e-17	7316/9636/7314/999/9978/6500/7251/23327/3320/2885/3326/3836/163/1499/5435/8027/6455/6714/5721/808/3304/5609/9146/6233/5698/6917/5699/1025/2547/5684/5710/375/2534/4057/1213/867/811/5879/2060/7520/5686/8945/30011/5682/5683/10015/4869/5688/5687/5707/3838/23198/5695/5693/5062/5708/5610/6908/6456/1938/5045/60489/5691/5705/5713/6156/5701/1173/821/6176/5720/5696/6130/6189/7852/567/6175/51534/5704/5478/2…	162
NetworkAnalyst	R-HSA-69052	Switching of origins to a post-replicative state	59/2392	90/10561	3.17516e-18	8.28655e-17	4.18112e-17	7316/7321/7314/9978/6500/898/8454/1017/996/51343/11065/81620/4173/5721/990/8881/6233/5698/5699/5684/5710/5686/7324/5682/5683/5688/5687/5707/23198/5695/5693/5708/4176/51529/5691/5705/5713/5701/4174/5720/5696/5001/8900/5704/23595/5717/7311/4998/6502/9491/4171/9861/5706/5700/5719/10197/4999/5000/5716	59
NetworkAnalyst	R-HSA-69306	DNA Replication	74/2392	127/10561	3.54535e-18	9.07472e-17	4.57881e-17	7316/7321/7314/9978/6500/898/8454/1017/996/51343/11065/81620/4173/5111/5721/990/8881/8318/6233/5698/5699/5684/5710/1870/5686/7324/5682/5683/5688/5687/5707/51659/23198/5695/5693/6117/5708/4176/51529/1871/5691/5705/5713/5701/4174/5720/5696/5001/8900/6119/5704/6118/23595/5717/84296/8317/1869/5424/7311/4998/2237/6502/9491/4171/9861/5706/5700/5719/10197/55388/4999/5000/5716/5425	74
NetworkAnalyst	R-HSA-8878159	Transcriptional regulation by RUNX3	61/2392	96/10561	8.48273e-18	2.13029e-16	1.07487e-16	7316/7314/8850/7157/2309/4609/4088/1387/2033/3676/4193/1499/1026/3516/6714/5721/6233/5698/5699/5684/4089/5710/595/9759/5686/5682/5683/1029/5688/10413/5687/5707/5695/5693/861/4851/5708/2648/64750/5691/5705/5713/5701/6696/5720/5696/5704/5717/3280/7311/9491/9861/5706/5700/5719/10197/5716/7040/3845/6934/3683	61
NetworkAnalyst	R-HSA-69481	G2/M Checkpoints	88/2392	168/10561	2.73172e-17	6.64601e-16	3.35336e-16	7316/7314/7157/7534/1017/7341/10971/4173/8344/5721/990/7531/7532/8318/672/6233/5698/5699/7529/983/5684/580/5710/5686/5682/8361/5683/7334/3014/5688/5687/5707/23198/5695/5693/6117/5708/11200/10524/7158/4176/9088/5691/5705/5713/5701/4174/5720/5696/5001/29086/6119/5704/6118/51588/23595/7336/8924/4683/5717/8317/8367/1111/7311/51720/4998/9491/7533/5884/4171/9861/993/5706/5700/8349/5719/10197/9025/55388…	88
NetworkAnalyst	R-HSA-450531	Regulation of mRNA stability by proteins that bind AU-rich elements	57/2392	88/10561	2.74628e-17	6.64601e-16	3.35336e-16	7316/1994/7314/7534/3312/207/5721/3304/6233/5698/5699/7529/5684/5710/5686/56915/1432/5682/5683/26986/5688/5687/5707/23198/5695/5693/5708/3184/6418/5691/5705/5713/5701/1981/5720/5696/5704/5600/8570/5717/8125/7311/3842/9491/7514/5578/9861/5706/5700/5719/10197/5580/9261/51013/5716/23404/54464	57
NetworkAnalyst	R-HSA-5684996	MAPK1/MAPK3 signaling	116/2392	249/10561	3.21801e-17	7.64851e-16	3.85919e-16	7316/7314/8452/9978/2885/2335/1956/8660/6714/5721/808/1843/6233/5698/5699/84078/4140/7529/983/5684/5710/2534/6464/6708/408/7414/5594/5686/5518/409/5682/5683/2064/60/7450/5688/5687/5707/5781/23198/5695/5693/5747/5515/5708/9693/8826/6709/5906/6710/5526/3717/5691/5705/5713/3265/3716/5701/5516/5720/5519/6711/5696/3718/5908/5704/3568/3569/8315/5717/6654/5245/5159/2065/2261/1847/2247/5604/3563/10048/73…	116
NetworkAnalyst	R-HSA-68867	Assembly of the pre-replicative complex	48/2392	68/10561	4.54679e-17	1.06171e-15	5.35707e-16	7316/7314/81620/4173/5721/990/6233/5698/5699/5684/5710/1870/5686/5682/5683/5688/5687/5707/23198/5695/5693/5708/4176/1871/5691/5705/5713/5701/4174/5720/5696/5001/5704/23595/5717/1869/7311/4998/9491/4171/9861/5706/5700/5719/10197/4999/5000/5716	48
NetworkAnalyst	R-HSA-195253	Degradation of beta-catenin by the destruction complex	54/2392	82/10561	6.34732e-17	1.4566e-15	7.34953e-16	7316/7314/9978/6500/8454/3065/1499/5721/2932/6233/5698/5699/5684/5710/5686/8945/5518/5682/5683/5688/5687/5707/23198/5695/5693/5515/5708/5526/5691/5705/5713/5701/5516/5720/5519/5696/1487/5704/5717/8312/7311/9491/324/9861/5706/7088/5700/5719/10197/1452/1488/5716/6934/166	54
NetworkAnalyst	R-HSA-450294	MAP kinase activation	46/2392	64/10561	6.56858e-17	1.48183e-15	7.47681e-16	7316/2353/7314/6500/8454/7189/8517/3725/1386/4790/5609/6233/1385/5594/8945/5518/1432/7334/5599/5515/23118/3654/8767/257397/5516/64127/5519/23291/5601/5600/3656/9252/6416/1326/5608/79155/5604/7311/5595/3551/6885/5606/10454/9261/10392/2002	46
NetworkAnalyst	R-HSA-69239	Synthesis of DNA	69/2392	119/10561	6.99356e-17	1.5514e-15	7.82788e-16	7316/7321/7314/9978/6500/898/8454/1017/996/51343/11065/81620/4173/5111/5721/990/8881/8318/6233/5698/5699/5684/5710/5686/7324/5682/5683/5688/5687/5707/51659/23198/5695/5693/6117/5708/4176/51529/5691/5705/5713/5701/4174/5720/5696/5001/8900/6119/5704/6118/23595/5717/84296/5424/7311/4998/2237/6502/9491/4171/9861/5706/5700/5719/10197/4999/5000/5716/5425	69
NetworkAnalyst	R-HSA-6802946	Signaling by moderate kinase activity BRAF mutants	34/2392	40/10561	8.66279e-17	1.85971e-15	9.38346e-16	2335/6714/4140/7529/408/7414/5594/409/60/7450/8826/5906/3717/3265/5908/8315/5245/5604/673/3690/2244/5894/2243/5595/5605/2266/3674/369/71/7094/1445/5037/3845/54518	34
NetworkAnalyst	R-HSA-6802955	Paradoxical activation of RAF signaling by kinase inactive BRAF	34/2392	40/10561	8.66279e-17	1.85971e-15	9.38346e-16	2335/6714/4140/7529/408/7414/5594/409/60/7450/8826/5906/3717/3265/5908/8315/5245/5604/673/3690/2244/5894/2243/5595/5605/2266/3674/369/71/7094/1445/5037/3845/54518	34
NetworkAnalyst	R-HSA-68874	M/G1 Transition	55/2392	85/10561	1.06817e-16	2.22146e-15	1.12088e-15	7316/7314/1017/81620/4173/5721/990/8318/6233/5698/5699/5684/5710/1870/5686/5682/5683/5688/5687/5707/23198/5695/5693/6117/5708/4176/1871/5691/5705/5713/5701/4174/5720/5696/5001/6119/5704/6118/23595/5717/8317/1869/7311/4998/9491/4171/9861/5706/5700/5719/10197/55388/4999/5000/5716	55
NetworkAnalyst	R-HSA-69002	DNA Replication Pre-Initiation	55/2392	85/10561	1.06817e-16	2.22146e-15	1.12088e-15	7316/7314/1017/81620/4173/5721/990/8318/6233/5698/5699/5684/5710/1870/5686/5682/5683/5688/5687/5707/23198/5695/5693/6117/5708/4176/1871/5691/5705/5713/5701/4174/5720/5696/5001/6119/5704/6118/23595/5717/8317/1869/7311/4998/9491/4171/9861/5706/5700/5719/10197/55388/4999/5000/5716	55
NetworkAnalyst	R-HSA-5689880	Ub-specific processing proteases	105/2392	220/10561	1.29573e-16	2.65327e-15	1.33875e-15	7316/7314/7874/8239/329/7157/4609/5728/7189/9958/6478/23770/4088/8678/8724/8517/4193/4087/8344/5721/7186/367/8969/4303/9146/6233/5698/5699/1080/5684/4089/5710/3091/408/64135/219333/5686/409/5682/4792/5683/9817/5688/5687/5707/7416/23198/5695/63891/5693/5708/8737/2648/64750/8607/4086/7417/8295/9736/8975/23586/5691/5705/5713/1643/90865/5701/5720/6314/5696/8900/11274/3416/8338/5704/5717/91833/57599/8…	105
NetworkAnalyst	R-HSA-69620	Cell Cycle Checkpoints	129/2392	293/10561	1.57276e-16	3.17173e-15	1.60035e-15	7316/7321/7314/7157/898/7534/1017/8655/996/7341/11065/9212/4193/10971/4173/1026/81565/8344/5721/990/7531/7532/8881/8318/672/6233/5698/5699/7529/983/5684/580/5710/5686/7324/1027/5501/5518/5682/8361/5683/1029/5347/7334/3014/5688/5687/5707/23198/5695/5693/5515/6117/1780/5708/11200/10524/7158/4176/51529/9088/5526/5691/5705/5713/5701/4174/5516/5720/5519/5696/5001/8900/1778/29086/6119/5048/5704/6118/51…	129
NetworkAnalyst	R-HSA-5673001	RAF/MAP kinase cascade	112/2392	243/10561	3.02486e-16	5.96923e-15	3.01188e-15	7316/7314/8452/9978/2885/2335/1956/8660/6714/5721/808/1843/6233/5698/5699/84078/4140/7529/5684/5710/2534/6464/6708/408/7414/5594/5686/5518/409/5682/5683/2064/60/7450/5688/5687/5707/23198/5695/5693/5747/5515/5708/9693/8826/6709/5906/6710/5526/3717/5691/5705/5713/3265/3716/5701/5516/5720/5519/6711/5696/3718/5908/5704/3568/8315/5717/6654/5245/5159/2065/2261/1847/2247/5604/3563/10048/7311/673/3690/35…	112
NetworkAnalyst	R-HSA-8856828	Clathrin-mediated endocytosis	76/2392	140/10561	3.04965e-16	5.96923e-15	3.01188e-15	7316/7314/29979/10987/9318/6453/2885/1956/163/10980/7037/8027/4738/6455/3312/338/5868/9146/6233/1080/382/3267/408/1213/867/2060/30011/409/60/8533/29978/6456/10097/9185/273/2017/1173/1785/54874/55738/7018/50618/3482/23048/9341/84251/29763/6457/8976/29924/10094/115548/9829/154/5878/9856/920/7311/1759/160/3575/29993/8301/51138/274/1175/26130/11252/22905/8674/1856/71/4036/51429/85021/9322	76
NetworkAnalyst	R-HSA-983168	Antigen processing: Ubiquitination & Proteasome degradation	133/2392	310/10561	6.78222e-16	1.30828e-14	6.60115e-15	7316/7321/7314/7323/8452/9978/6500/26270/23327/8454/9021/7320/6478/997/996/51343/11065/7428/8453/4734/7322/5721/7328/8881/6233/5698/10422/5699/84078/5684/10273/5710/9320/63893/9246/7332/7317/83737/5686/8945/7324/5682/51191/5683/25793/7334/9817/5688/5687/5707/7337/84708/23198/9604/5695/51676/63891/5693/7704/5708/55658/25897/90678/64750/51529/55294/3093/5691/5705/26268/5713/25898/5701/23608/5720/10…	133
NetworkAnalyst	R-HSA-187577	SCF(Skp2)-mediated degradation of p27/p21	43/2392	60/10561	8.14215e-16	1.52637e-14	7.70155e-15	7316/7314/6500/898/8454/1017/1026/5721/6233/5698/5699/5684/5710/595/1019/5686/1027/5682/5683/5688/5687/5707/5695/5693/5708/5691/5705/5713/5701/5720/5696/8900/5704/5717/7311/6502/9491/9861/5706/5700/5719/10197/5716	43
NetworkAnalyst	R-HSA-5607761	Dectin-1 mediated noncanonical NF-kB signaling	43/2392	60/10561	8.14215e-16	1.52637e-14	7.70155e-15	7316/7314/6500/8454/5970/5721/6233/5698/5699/5684/5710/5686/8945/5682/5683/5688/5687/5707/23198/5695/5693/5708/5691/5705/5713/5701/5720/5971/5696/23291/5704/5717/7311/9040/9491/9861/5706/5700/5719/9039/10197/4791/5716	43
NetworkAnalyst	R-HSA-1236974	ER-Phagosome pathway	53/2392	83/10561	8.97989e-16	1.66003e-14	8.37598e-15	7316/7314/7097/7099/8517/5721/3106/6890/6233/5698/5699/5684/4615/5710/811/5686/5682/5683/5688/5687/5707/23198/5695/5693/7096/5708/5691/5705/5713/5701/5720/5696/567/5704/929/9341/8773/5717/2923/3107/23643/7311/9491/3551/9861/695/5706/5700/5719/10197/114609/6810/5716	53
NetworkAnalyst	R-HSA-6802948	Signaling by high-kinase activity BRAF mutants	31/2392	36/10561	9.67999e-16	1.76494e-14	8.90531e-15	2335/6714/4140/7529/408/7414/5594/409/60/7450/8826/5906/3265/5908/5604/673/3690/2244/5894/2243/5595/5605/2266/3674/369/71/7094/1445/5037/3845/54518	31
NetworkAnalyst	R-HSA-76002	Platelet activation, signaling and aggregation	117/2392	262/10561	1.18434e-15	2.13022e-14	1.07484e-14	351/7534/2885/2335/8503/3959/6714/6647/207/808/5265/5321/1398/5295/2534/6464/408/213/7414/5594/5879/2768/12/1432/409/2/2776/710/335/3481/7450/5781/5747/4067/81/1191/5906/5004/2771/6850/7277/3273/5777/10681/5290/7018/5908/5478/1/10490/2153/2782/2783/2773/5473/6654/9564/387/5054/5770/2147/3708/7409/10672/5291/1277/10257/66005/3699/5296/3827/23052/3690/2244/5894/2243/5595/51206/5578/3309/2266/2157/9…	117
NetworkAnalyst	R-HSA-162906	HIV Infection	107/2392	232/10561	1.33788e-15	2.37429e-14	1.19799e-14	7316/7314/9978/6500/7251/23327/3836/163/5435/5721/6233/5698/6917/5699/1025/2547/5684/5710/375/2534/5879/7520/5686/8945/5682/5683/10015/4869/5688/5687/5707/23198/5695/5693/5062/5708/6908/5045/60489/5691/5705/5713/5701/1173/5720/5696/7852/567/51534/5704/5478/2959/3159/5901/9631/5717/9883/1104/8907/5905/5902/23225/3837/3055/6829/2957/53371/51271/920/8065/7311/9972/160/2237/4928/9491/7514/3981/5430/6…	107
NetworkAnalyst	R-HSA-174143	APC/C-mediated degradation of cell cycle proteins	54/2392	86/10561	1.39901e-15	2.41829e-14	1.22019e-14	7316/7321/7314/6500/8454/1017/996/51343/11065/9212/5721/8881/6233/5698/5699/983/5684/5710/5686/8945/7324/5682/5683/5347/5688/5687/5707/23198/5695/5693/5708/51529/5691/5705/5713/5701/5720/5696/8900/5704/5717/7311/6502/9232/9491/701/9861/5706/5700/5719/10197/6790/5716/4085	54
NetworkAnalyst	R-HSA-453276	Regulation of mitotic cell cycle	54/2392	86/10561	1.39901e-15	2.41829e-14	1.22019e-14	7316/7321/7314/6500/8454/1017/996/51343/11065/9212/5721/8881/6233/5698/5699/983/5684/5710/5686/8945/7324/5682/5683/5347/5688/5687/5707/23198/5695/5693/5708/51529/5691/5705/5713/5701/5720/5696/8900/5704/5717/7311/6502/9232/9491/701/9861/5706/5700/5719/10197/6790/5716/4085	54
NetworkAnalyst	R-HSA-5676590	NIK-->noncanonical NF-kB signaling	42/2392	59/10561	2.61529e-15	4.46276e-14	2.25176e-14	7316/7314/6500/8454/5721/6233/5698/5699/5684/5710/5686/8945/5682/5683/5688/5687/5707/23198/5695/5693/5708/5691/5705/5713/5701/5720/5971/5696/23291/5704/5717/7311/9040/9491/9861/5706/5700/5719/9039/10197/4791/5716	42
NetworkAnalyst	R-HSA-69615	G1/S DNA Damage Checkpoints	46/2392	68/10561	2.73257e-15	4.60386e-14	2.32296e-14	7316/7314/7157/898/1017/4193/1026/5721/6233/5698/5699/5684/5710/5686/1027/5682/5683/1029/5688/5687/5707/23198/5695/5693/5708/11200/5691/5705/5713/5701/5720/5696/8900/5704/5717/1111/7311/9491/9861/993/5706/5700/5719/10197/5716/25946	46
NetworkAnalyst	R-HSA-8939902	Regulation of RUNX2 expression and activity	48/2392	73/10561	3.75367e-15	6.24517e-14	3.15111e-14	7316/6772/7314/9978/6500/2099/8454/5721/2932/2908/6233/5698/5699/5684/10273/5710/5686/5682/5683/5688/5687/133522/5707/23198/5695/5693/5708/55294/5691/5705/5713/59269/5701/5720/5696/11059/5704/5717/7311/6502/9491/9861/5706/5700/5719/10197/860/5716	48
NetworkAnalyst	R-HSA-168928	DDX58/IFIH1-mediated induction of interferon-alpha/beta	52/2392	83/10561	5.39361e-15	8.86283e-14	4.47189e-14	7316/351/7321/9636/7314/7323/10010/7189/1387/9641/5970/2033/8517/7322/7186/4790/3659/6233/7187/4615/9246/5300/8887/64135/83737/4214/57506/51191/4792/3661/29110/9474/841/79132/3665/1660/8737/3660/4793/3093/23586/54476/9140/177/3146/7318/6283/7311/3551/8772/4791/170506	52
NetworkAnalyst	R-HSA-8948751	Regulation of PTEN stability and activity	46/2392	69/10561	6.40965e-15	1.0404e-13	5.2495e-14	7316/7314/5728/4734/207/5721/6233/5698/5699/1457/5684/10273/5710/1460/5686/5987/5682/5683/5688/5687/331/5707/23198/5695/5693/5708/8975/5691/5705/5713/5701/23608/5720/5696/5704/208/5717/10000/7311/9491/9861/5706/5700/5719/10197/5716	46
NetworkAnalyst	R-HSA-1236975	Antigen processing-Cross presentation	58/2392	99/10561	1.10698e-14	1.77517e-13	8.95695e-14	7316/7314/7097/7099/8517/5721/3106/6890/6233/5698/5699/5684/4615/5710/811/5686/5682/5683/5688/5687/5707/23198/5695/5693/7096/5708/5691/5705/5713/5701/5720/5696/567/5704/929/9341/8773/5717/2923/3107/23643/2209/9902/7311/9491/3551/9861/695/5706/5700/5719/10197/114609/6810/3685/653361/5716/4360	58
NetworkAnalyst	R-HSA-3700989	Transcriptional Regulation by TP53	147/2392	366/10561	1.65183e-14	2.61736e-13	1.32063e-13	7316/5371/2353/7314/7874/604/5052/7157/7295/898/5728/1647/7534/1017/7001/1387/3065/2033/9212/4193/10971/5435/1026/3725/1386/4343/207/5111/7531/6794/7532/3066/672/6233/6917/7027/1457/7529/983/1025/580/5366/5300/665/1460/5933/4292/1027/9997/5518/1432/5564/1029/1616/4869/3276/1107/2475/1020/8794/5515/6117/10397/5934/8626/6908/11200/10524/7029/57521/6446/1643/5516/5519/581/8900/6119/253260/5600/5305/…	147
NetworkAnalyst	R-HSA-176408	Regulation of APC/C activators between G1/S and early anaphase	50/2392	80/10561	2.07723e-14	3.16305e-13	1.59597e-13	7316/7321/7314/6500/8454/1017/996/51343/11065/5721/8881/6233/5698/5699/983/5684/5710/5686/8945/7324/5682/5683/5347/5688/5687/5707/23198/5695/5693/5708/51529/5691/5705/5713/5701/5720/5696/8900/5704/5717/7311/9491/701/9861/5706/5700/5719/10197/5716/4085	50
NetworkAnalyst	R-HSA-109606	Intrinsic Pathway for Apoptosis	34/2392	44/10561	2.10107e-14	3.16305e-13	1.59597e-13	7157/598/7534/8655/10971/207/578/7531/7532/596/7027/7529/5366/6774/841/5534/331/5599/8626/7029/836/572/581/840/54205/208/3002/90427/10000/1869/7533/842/637/56616	34
NetworkAnalyst	R-HSA-69231	Cyclin D associated events in G1	34/2392	44/10561	2.10107e-14	3.16305e-13	1.59597e-13	7316/7314/6500/8454/1026/5925/6714/25/6233/7027/1870/5933/595/1019/1027/5518/1028/1029/5515/1021/5934/4067/7029/1871/3717/5516/5519/1032/1869/1874/7311/6502/896/1031	34
NetworkAnalyst	R-HSA-69236	G1 Phase	34/2392	44/10561	2.10107e-14	3.16305e-13	1.59597e-13	7316/7314/6500/8454/1026/5925/6714/25/6233/7027/1870/5933/595/1019/1027/5518/1028/1029/5515/1021/5934/4067/7029/1871/3717/5516/5519/1032/1869/1874/7311/6502/896/1031	34
NetworkAnalyst	R-HSA-5674135	MAP2K and MAPK activation	32/2392	40/10561	2.12243e-14	3.16305e-13	1.59597e-13	2335/6714/4140/7529/408/7414/5594/409/60/7450/8826/5906/3265/5908/5604/673/3690/2244/5894/2243/5595/5605/2266/3674/369/71/7094/8649/1445/5037/3845/54518	32
NetworkAnalyst	R-HSA-68827	CDT1 association with the CDC6:ORC:origin complex	41/2392	59/10561	2.1388e-14	3.16305e-13	1.59597e-13	7316/7314/81620/5721/990/6233/5698/5699/5684/5710/5686/5682/5683/5688/5687/5707/23198/5695/5693/5708/5691/5705/5713/5701/5720/5696/5001/5704/23595/5717/7311/4998/9491/9861/5706/5700/5719/10197/4999/5000/5716	41
NetworkAnalyst	R-HSA-69563	p53-Dependent G1 DNA Damage Response	44/2392	66/10561	2.49843e-14	3.61457e-13	1.8238e-13	7316/7314/7157/898/1017/4193/1026/5721/6233/5698/5699/5684/5710/5686/1027/5682/5683/1029/5688/5687/5707/23198/5695/5693/5708/11200/5691/5705/5713/5701/5720/5696/8900/5704/5717/7311/9491/9861/5706/5700/5719/10197/5716/25946	44
NetworkAnalyst	R-HSA-69580	p53-Dependent G1/S DNA damage checkpoint	44/2392	66/10561	2.49843e-14	3.61457e-13	1.8238e-13	7316/7314/7157/898/1017/4193/1026/5721/6233/5698/5699/5684/5710/5686/1027/5682/5683/1029/5688/5687/5707/23198/5695/5693/5708/11200/5691/5705/5713/5701/5720/5696/8900/5704/5717/7311/9491/9861/5706/5700/5719/10197/5716/25946	44
NetworkAnalyst	R-HSA-4641258	Degradation of DVL	40/2392	57/10561	2.64218e-14	3.78144e-13	1.90799e-13	7316/7314/8452/9978/5721/6233/5698/5699/5684/5710/5686/5682/5683/5688/5687/5707/23198/5695/5693/5708/5691/5705/5713/5701/5720/5696/5704/5717/59349/23072/7311/9491/9861/5706/5700/5719/10197/1856/5716/1857	40
NetworkAnalyst	R-HSA-8941858	Regulation of RUNX3 expression and activity	39/2392	55/10561	3.22301e-14	4.56365e-13	2.30267e-13	7316/7314/2033/4193/6714/5721/6233/5698/5699/5684/5710/5686/5682/5683/1029/5688/5687/5707/5695/5693/5708/64750/5691/5705/5713/5701/5720/5696/5704/5717/7311/9491/9861/5706/5700/5719/10197/5716/7040	39
NetworkAnalyst	R-HSA-5610783	Degradation of GLI2 by the proteasome	41/2392	60/10561	5.28291e-14	7.32453e-13	3.69572e-13	7316/7314/9978/6500/8454/5721/2932/6233/5698/5699/5684/5710/5686/8945/5682/5683/5688/5687/5707/23198/5695/5693/5708/5691/5705/5713/5701/5720/5696/5704/5717/7311/9491/5566/9861/5706/5700/5719/10197/1452/5716	41
NetworkAnalyst	R-HSA-5610785	GLI3 is processed to GLI3R by the proteasome	41/2392	60/10561	5.28291e-14	7.32453e-13	3.69572e-13	7316/7314/9978/6500/8454/5721/2932/6233/5698/5699/5684/5710/5686/8945/5682/5683/5688/5687/5707/23198/5695/5693/5708/5691/5705/5713/5701/5720/5696/5704/5717/7311/9491/5566/9861/5706/5700/5719/10197/1452/5716	41
NetworkAnalyst	R-HSA-9006936	Signaling by TGF-beta family members	58/2392	102/10561	6.85243e-14	9.40266e-13	4.74427e-13	7316/7321/7314/7323/8239/6667/4609/23327/1024/9958/5500/4088/3065/4087/4738/5499/6233/7027/1025/4089/10273/5933/51377/867/5501/9611/142/5494/4093/9612/51592/64750/5045/9765/7029/4086/6497/387/657/5054/10589/11171/1874/7311/9040/23645/50855/7514/4092/7046/6498/7048/904/56288/5590/8812/7040/3726	58
NetworkAnalyst	R-HSA-174178	APC/C:Cdh1 mediated degradation of Cdc20 and other APC/C:Cdh1 targeted proteins in late mitosis/early G1	46/2392	72/10561	7.02875e-14	9.44977e-13	4.76804e-13	7316/7321/7314/996/51343/11065/9212/5721/8881/6233/5698/5699/5684/5710/5686/7324/5682/5683/5347/5688/5687/5707/23198/5695/5693/5708/51529/5691/5705/5713/5701/5720/5696/5704/5717/7311/6502/9232/9491/9861/5706/5700/5719/10197/6790/5716	46
NetworkAnalyst	R-HSA-448424	Interleukin-17 signaling	46/2392	72/10561	7.02875e-14	9.44977e-13	4.76804e-13	7316/2353/7314/6500/8454/7189/8517/3725/1386/4790/5609/6233/1385/5594/8945/5518/1432/7334/5599/5515/23118/3654/8767/257397/5516/64127/5519/23291/5601/5600/3656/9252/6416/1326/5608/79155/5604/7311/5595/3551/6885/5606/10454/9261/10392/2002	46
NetworkAnalyst	R-HSA-8852276	The role of GTSE1 in G2/M progression after G2 checkpoint	48/2392	77/10561	7.9914e-14	1.06365e-12	5.36685e-13	7316/7314/7157/7280/3320/3326/1026/5721/6233/5698/5699/983/5684/5710/5686/7846/5682/5683/5347/5688/5687/5707/23198/5695/5693/5708/5691/5705/5713/7277/5701/5720/5696/5704/5717/22919/10383/7311/9491/9861/5706/5700/5719/10197/84617/51512/5716/10382	48
NetworkAnalyst	R-HSA-450408	AUF1 (hnRNP D0) binds and destabilizes mRNA	39/2392	56/10561	8.30585e-14	1.09456e-12	5.52281e-13	7316/7314/3312/5721/3304/6233/5698/5699/5684/5710/5686/5682/5683/26986/5688/5687/5707/23198/5695/5693/5708/3184/5691/5705/5713/5701/1981/5720/5696/5704/5717/7311/9491/9861/5706/5700/5719/10197/5716	39
NetworkAnalyst	R-HSA-8854050	FBXL7 down-regulates AURKA during mitotic entry and in early mitosis	38/2392	54/10561	1.02347e-13	1.33553e-12	6.73865e-13	7316/7314/9978/6500/8454/5721/6233/5698/5699/5684/5710/5686/5682/5683/5688/5687/5707/23198/5695/5693/5708/5691/5705/5713/5701/5720/5696/5704/5717/7311/9491/9861/5706/5700/5719/10197/6790/5716	38
NetworkAnalyst	R-HSA-6785807	Interleukin-4 and 13 signaling	60/2392	108/10561	1.05151e-13	1.35879e-12	6.85603e-13	6772/2353/604/1052/7157/2309/4609/598/3320/2335/9021/5743/1026/5292/3312/207/7412/4318/596/7431/5295/3091/6774/595/7184/3688/240/3934/3717/6778/3662/3716/5008/3718/3606/4128/3553/3569/6624/2208/10538/3593/3592/5451/6095/301/246/3689/3929/3684/2247/356/2625/7133/6347/2162/6657/7040/3726/4692	60
NetworkAnalyst	R-HSA-168643	Nucleotide-binding domain, leucine rich repeat containing receptor (NLR) signaling pathways	37/2392	52/10561	1.24413e-13	1.54761e-12	7.80873e-13	7316/351/7314/329/7295/598/7189/3326/8517/596/6233/83737/1432/64170/841/7334/23118/3654/8767/5027/257397/64127/5600/3656/5608/22861/29108/7311/10910/3551/6885/330/10454/58484/842/10392/9051	37
NetworkAnalyst	R-HSA-180534	Vpu mediated degradation of CD4	37/2392	52/10561	1.24413e-13	1.54761e-12	7.80873e-13	7316/7314/6500/5721/6233/5698/5699/5684/5710/5686/8945/5682/5683/5688/5687/5707/23198/5695/5693/5708/5691/5705/5713/5701/5720/5696/5704/5717/920/7311/9491/9861/5706/5700/5719/10197/5716	37
NetworkAnalyst	R-HSA-69229	Ubiquitin-dependent degradation of Cyclin D1	37/2392	52/10561	1.24413e-13	1.54761e-12	7.80873e-13	7316/7314/5721/2932/6233/5698/5699/5684/5710/595/1019/5686/5682/5683/5688/5687/5707/23198/5695/5693/5708/5691/5705/5713/5701/5720/5696/5704/5717/7311/9491/9861/5706/5700/5719/10197/5716	37
NetworkAnalyst	R-HSA-75815	Ubiquitin-dependent degradation of Cyclin D	37/2392	52/10561	1.24413e-13	1.54761e-12	7.80873e-13	7316/7314/5721/2932/6233/5698/5699/5684/5710/595/1019/5686/5682/5683/5688/5687/5707/23198/5695/5693/5708/5691/5705/5713/5701/5720/5696/5704/5717/7311/9491/9861/5706/5700/5719/10197/5716	37
NetworkAnalyst	R-HSA-512988	Interleukin-3, 5 and GM-CSF signaling	35/2392	48/10561	1.75154e-13	2.15861e-12	1.08916e-12	7316/7314/7534/2885/8503/6233/1398/5295/2534/6464/867/5781/4067/3717/6850/3716/3635/5777/3718/5290/3636/3568/1399/6654/7409/6777/5291/3055/5296/3563/7311/3560/3559/5566/6776	35
NetworkAnalyst	R-HSA-2173793	Transcriptional activity of SMAD2/SMAD3:SMAD4 heterotrimer	33/2392	44/10561	2.27283e-13	2.77536e-12	1.40035e-12	7316/7321/7314/7323/8239/6667/4609/23327/1024/4088/3065/4087/6233/7027/1025/4089/5933/9611/142/5494/9612/51592/64750/7029/6497/5054/1874/7311/4092/6498/904/8812/3726	33
NetworkAnalyst	R-HSA-174113	SCF-beta-TrCP mediated degradation of Emi1	38/2392	55/10561	2.59079e-13	3.13486e-12	1.58175e-12	7316/7314/6500/8454/51343/5721/6233/5698/5699/5684/5710/5686/8945/5682/5683/5688/5687/5707/23198/5695/5693/5708/5691/5705/5713/5701/5720/5696/5704/5717/7311/9491/9861/5706/5700/5719/10197/5716	38
NetworkAnalyst	R-HSA-69601	Ubiquitin Mediated Degradation of Phosphorylated Cdc25A	37/2392	53/10561	3.22488e-13	3.79851e-12	1.91661e-12	7316/7314/5721/6233/5698/5699/5684/5710/5686/5682/5683/5688/5687/5707/23198/5695/5693/5708/11200/5691/5705/5713/5701/5720/5696/5704/5717/1111/7311/9491/9861/993/5706/5700/5719/10197/5716	37
NetworkAnalyst	R-HSA-69610	p53-Independent DNA Damage Response	37/2392	53/10561	3.22488e-13	3.79851e-12	1.91661e-12	7316/7314/5721/6233/5698/5699/5684/5710/5686/5682/5683/5688/5687/5707/23198/5695/5693/5708/11200/5691/5705/5713/5701/5720/5696/5704/5717/1111/7311/9491/9861/993/5706/5700/5719/10197/5716	37
NetworkAnalyst	R-HSA-69613	p53-Independent G1/S DNA damage checkpoint	37/2392	53/10561	3.22488e-13	3.79851e-12	1.91661e-12	7316/7314/5721/6233/5698/5699/5684/5710/5686/5682/5683/5688/5687/5707/23198/5695/5693/5708/11200/5691/5705/5713/5701/5720/5696/5704/5717/1111/7311/9491/9861/993/5706/5700/5719/10197/5716	37
NetworkAnalyst	R-HSA-5610780	Degradation of GLI1 by the proteasome	40/2392	60/10561	3.79672e-13	4.43283e-12	2.23666e-12	7316/7314/9978/6500/8454/5721/6233/5698/5699/5684/5710/83737/5686/8945/5682/5683/5688/5687/5707/23198/5695/5693/5708/5691/5705/5713/5701/5720/5696/5704/5717/7311/9491/5566/9861/5706/5700/5719/10197/5716	40
NetworkAnalyst	R-HSA-69017	CDK-mediated phosphorylation and removal of Cdc6	45/2392	72/10561	4.2027e-13	4.86417e-12	2.4543e-12	7316/7321/7314/898/1017/996/51343/11065/5721/990/8881/6233/5698/5699/5684/5710/5686/7324/5682/5683/5688/5687/5707/23198/5695/5693/5708/51529/5691/5705/5713/5701/5720/5696/8900/5704/5717/7311/9491/9861/5706/5700/5719/10197/5716	45
NetworkAnalyst	R-HSA-180585	Vif-mediated degradation of APOBEC3G	37/2392	54/10561	8.01619e-13	9.19789e-12	4.64095e-12	7316/7314/9978/5721/6233/5698/5699/5684/5710/5686/5682/5683/5688/5687/5707/23198/5695/5693/5708/60489/5691/5705/5713/5701/5720/5696/5704/5717/8065/7311/9491/9861/5706/5700/5719/10197/5716	37
NetworkAnalyst	R-HSA-445989	TAK1 activates NFkB by phosphorylation and activation of IKKs complex	28/2392	35/10561	9.41947e-13	1.07156e-11	5.40677e-12	7316/351/7314/7189/5970/8517/4790/6233/4615/4792/7334/23118/3654/1660/8767/257397/4793/64127/177/3656/3146/6283/7311/3551/6885/10454/4791/10392	28
NetworkAnalyst	R-HSA-8878171	Transcriptional regulation by RUNX1	103/2392	239/10561	9.81372e-13	1.10695e-11	5.58533e-12	7316/5371/7314/8850/2099/2623/9021/1387/3065/2033/6886/4343/6714/8344/25/5721/6597/6233/5698/5699/1457/5684/50943/5710/1460/4778/6688/25942/595/6598/83737/5686/5682/8361/5683/3014/3276/126961/5688/10413/5687/5707/5781/23198/5695/5693/861/5708/3958/1021/6601/6595/11091/5691/5705/5713/84333/6602/5701/6015/4602/6605/5720/23429/5696/8338/5704/4005/28996/5717/1997/5929/8312/22955/1378/8367/6929/7311/9…	103
NetworkAnalyst	R-HSA-913531	Interferon Signaling	89/2392	196/10561	1.02573e-12	1.14727e-11	5.78875e-12	7316/6772/5371/9636/7314/3437/3433/1958/3434/9021/7341/3836/6773/4734/7412/3106/3659/6233/2633/9246/5300/7324/51191/3394/3661/7334/10379/3838/5781/4940/3665/5610/4599/2537/5335/3660/684/3717/23586/3662/8554/3115/3716/1981/3127/5696/10346/11274/5495/5777/567/3455/960/4938/10107/3430/4939/1974/54739/9631/1982/9883/3107/5770/1977/23225/3837/2209/53371/7318/3113/8638/2635/7311/9972/4928/5595/3454/345…	89
NetworkAnalyst	R-HSA-351202	Metabolism of polyamines	50/2392	86/10561	1.14498e-12	1.26998e-11	6.40788e-12	1152/5721/5698/5699/5684/5710/5686/5682/5683/5688/5687/5707/4507/23198/5695/5693/5708/4953/79814/2593/435/5691/5705/5713/5701/1159/5720/5696/4947/383/5704/5717/6539/384/51582/6611/6303/2628/6535/196743/445/9491/9861/5706/5700/5719/10197/4946/5716/54498	50
NetworkAnalyst	R-HSA-176814	Activation of APC/C and APC/C:Cdc20 mediated degradation of mitotic proteins	46/2392	76/10561	1.23039e-12	1.35343e-11	6.82895e-12	7316/7321/7314/996/11065/5721/8881/6233/5698/5699/983/5684/5710/5686/7324/5682/5683/5347/5688/5687/5707/23198/5695/5693/5708/51529/5691/5705/5713/5701/5720/5696/8900/5704/5717/7311/9232/9491/701/9861/5706/5700/5719/10197/5716/4085	46
NetworkAnalyst	R-HSA-211733	Regulation of activated PAK-2p34 by proteasome mediated degradation	35/2392	50/10561	1.25194e-12	1.36584e-11	6.8916e-12	7316/7314/5721/6233/5698/5699/5684/5710/5686/5682/5683/5688/5687/5707/23198/5695/5693/5062/5708/5691/5705/5713/5701/5720/5696/5704/5717/7311/9491/9861/5706/5700/5719/10197/5716	35
NetworkAnalyst	R-HSA-453274	Mitotic G2-G2/M phases	89/2392	197/10561	1.46223e-12	1.57643e-11	7.95415e-12	7316/7314/9978/6500/7157/8454/7280/3320/1017/10133/3326/8655/5500/2033/1026/51400/5721/2305/7531/7532/6233/5698/5699/983/5684/5710/203068/5686/8945/5518/7846/5682/5683/5347/5688/5687/5707/23198/5695/5693/5515/5708/79959/4218/9088/1871/5691/5705/5713/7277/5701/5516/5720/5519/10540/5696/23291/8900/1069/1778/5048/22981/5704/4659/5717/22919/27229/1869/10383/7311/994/9491/132660/7514/5566/9861/993/570…	89
NetworkAnalyst	R-HSA-5687128	MAPK6/MAPK4 signaling	51/2392	89/10561	1.4797e-12	1.57643e-11	7.95415e-12	7316/7314/2309/4609/3725/4343/5721/6233/5698/5699/983/5684/5710/5597/5879/5686/5682/5683/5688/8202/5687/5707/23198/5695/5693/5062/5708/5691/5705/5713/5701/5720/5696/10642/5704/5058/5717/7311/9491/7514/5566/998/9861/5706/5700/5719/10197/896/3337/5716/2118	51
NetworkAnalyst	R-HSA-69541	Stabilization of p53	38/2392	57/10561	1.48049e-12	1.57643e-11	7.95415e-12	7316/7314/7157/4193/5721/6233/5698/5699/5684/5710/5686/5682/5683/1029/5688/5687/5707/23198/5695/5693/5708/11200/5691/5705/5713/5701/5720/5696/5704/5717/7311/9491/9861/5706/5700/5719/10197/5716	38
NetworkAnalyst	R-HSA-4086400	PCP/CE pathway	52/2392	92/10561	1.86859e-12	1.97388e-11	9.95957e-12	7316/7314/163/5721/6233/5698/5699/5684/5710/1213/5879/5686/409/5682/5683/5688/5687/5707/23198/5695/5693/5708/64750/5691/5705/5713/5701/1173/5720/5696/5704/5717/7855/387/23513/7311/160/9491/50855/5578/9861/5706/1175/5700/5719/10197/5579/1856/5716/5582/1857/5881	52
NetworkAnalyst	R-HSA-174184	Cdc20:Phospho-APC/C mediated degradation of Cyclin A	44/2392	72/10561	2.37072e-12	2.48459e-11	1.25364e-11	7316/7321/7314/996/11065/5721/8881/6233/5698/5699/983/5684/5710/5686/7324/5682/5683/5688/5687/5707/23198/5695/5693/5708/51529/5691/5705/5713/5701/5720/5696/8900/5704/5717/7311/9491/701/9861/5706/5700/5719/10197/5716/4085	44
NetworkAnalyst	R-HSA-169911	Regulation of Apoptosis	36/2392	53/10561	2.45946e-12	2.55746e-11	1.29041e-11	7316/7314/5721/6233/5698/5699/5684/5710/4976/5686/5682/5683/5688/5687/5707/23198/5695/5693/5062/5708/5691/5705/5713/5701/5720/5696/5704/5717/7311/9491/9861/5706/5700/5719/10197/5716	36
NetworkAnalyst	R-HSA-6802952	Signaling by BRAF and RAF fusions	39/2392	60/10561	2.53573e-12	2.61633e-11	1.32011e-11	2335/6714/4140/7529/408/7414/5594/409/60/7450/8826/5906/3717/3265/10533/4000/5908/9444/5604/673/3690/2244/5894/2243/5595/5605/2266/3674/369/71/7094/8805/1445/27044/5037/3845/57670/55109/54518	39
NetworkAnalyst	R-HSA-2173789	TGF-beta receptor signaling activates SMADs	26/2392	32/10561	3.22391e-12	3.30078e-11	1.66547e-11	7316/7314/23327/9958/5500/4088/4087/4738/5499/6233/4089/10273/51377/867/5501/64750/5045/11171/7311/9040/23645/7514/4092/7046/7048/7040	26
NetworkAnalyst	R-HSA-1234174	Regulation of Hypoxia-inducible Factor (HIF) by oxygen	45/2392	75/10561	3.3434e-12	3.34591e-11	1.68824e-11	7316/7321/7314/7323/9978/1387/2033/7428/8453/7322/5721/6233/5698/5699/5684/5710/3091/5686/5682/5683/5688/5687/5707/23198/5695/5693/5708/25994/5691/5705/5713/5701/5720/5696/5704/5717/7311/9491/9861/10370/5706/5700/5719/10197/5716	45
NetworkAnalyst	R-HSA-176409	APC/C:Cdc20 mediated degradation of mitotic proteins	45/2392	75/10561	3.3434e-12	3.34591e-11	1.68824e-11	7316/7321/7314/996/11065/5721/8881/6233/5698/5699/983/5684/5710/5686/7324/5682/5683/5688/5687/5707/23198/5695/5693/5708/51529/5691/5705/5713/5701/5720/5696/8900/5704/5717/7311/9232/9491/701/9861/5706/5700/5719/10197/5716/4085	45
NetworkAnalyst	R-HSA-2262749	Cellular response to hypoxia	45/2392	75/10561	3.3434e-12	3.34591e-11	1.68824e-11	7316/7321/7314/7323/9978/1387/2033/7428/8453/7322/5721/6233/5698/5699/5684/5710/3091/5686/5682/5683/5688/5687/5707/23198/5695/5693/5708/25994/5691/5705/5713/5701/5720/5696/5704/5717/7311/9491/9861/10370/5706/5700/5719/10197/5716	45
NetworkAnalyst	R-HSA-174084	Autodegradation of Cdh1 by Cdh1:APC/C	40/2392	63/10561	4.07666e-12	4.04928e-11	2.04313e-11	7316/7321/7314/996/51343/11065/5721/8881/6233/5698/5699/5684/5710/5686/7324/5682/5683/5688/5687/5707/5695/5693/5708/51529/5691/5705/5713/5701/5720/5696/5704/5717/7311/9491/9861/5706/5700/5719/10197/5716	40
NetworkAnalyst	R-HSA-179419	APC:Cdc20 mediated degradation of cell cycle proteins prior to satisfation of the cell cycle checkpoint	44/2392	73/10561	4.66757e-12	4.60188e-11	2.32196e-11	7316/7321/7314/996/11065/5721/8881/6233/5698/5699/983/5684/5710/5686/7324/5682/5683/5688/5687/5707/23198/5695/5693/5708/51529/5691/5705/5713/5701/5720/5696/8900/5704/5717/7311/9491/701/9861/5706/5700/5719/10197/5716/4085	44
NetworkAnalyst	R-HSA-4420097	VEGFA-VEGFR2 Pathway	54/2392	99/10561	4.82374e-12	4.72088e-11	2.382e-11	3320/4846/1499/6714/207/808/1398/5295/10768/2534/5879/5829/1432/857/60/2475/4690/5747/5062/5335/10163/3728/3265/2185/5290/253260/5600/10006/5058/208/9564/387/3708/7409/5291/10000/5296/3690/5578/5566/998/55615/5579/55845/71/5580/9047/3685/9261/5590/653361/3845/10458/26999	54
NetworkAnalyst	R-HSA-73887	Death Receptor Signalling	69/2392	141/10561	5.21701e-12	5.06849e-11	2.5574e-11	7316/7314/329/6453/7189/3065/5970/8517/7186/4790/7531/3066/6233/6655/4615/8841/8887/8878/5879/4792/841/331/5599/56957/23118/3654/81858/23365/26230/8767/8737/7185/7132/836/257397/5664/572/55512/8717/23385/8743/9500/11214/396/57142/6654/387/7409/10672/4804/8793/356/7311/3551/6885/5663/330/10454/5584/355/25999/8772/7375/9099/23421/9639/55160/26574/8567	69
NetworkAnalyst	R-HSA-8951664	Neddylation	100/2392	235/10561	5.30626e-12	5.11785e-11	2.5823e-11	7316/8451/7321/54165/7314/1642/7323/8452/9978/6500/10987/26270/9318/8454/10537/9021/55832/7428/8450/8453/10980/4738/7322/5721/51514/79016/6233/5698/5699/84078/5684/5710/26043/3091/55827/80344/5686/8945/5682/5683/25793/23038/9817/5688/5687/5707/8533/23198/5695/51676/5693/7704/5708/55294/11091/5691/5705/26268/5713/1643/79269/5701/5720/5696/23291/140739/11275/5704/10238/84085/5717/10116/5929/8065/73…	100
NetworkAnalyst	R-HSA-5678895	Defective CFTR causes cystic fibrosis	39/2392	61/10561	5.50141e-12	5.2679e-11	2.65801e-11	7316/7314/7415/5721/6233/5698/5699/1080/5684/5710/5686/5682/5683/5688/5687/5707/23198/5695/5693/5708/5691/5705/5713/5701/5720/5696/91445/5704/5717/7311/6048/9491/10613/9861/5706/5700/5719/10197/5716	39
NetworkAnalyst	R-HSA-5668541	TNFR2 non-canonical NF-kB pathway	55/2392	102/10561	5.6765e-12	5.39673e-11	2.72301e-11	7316/7314/6500/329/8454/958/5721/7186/6233/5698/5699/7187/5684/5710/5686/8945/5682/5683/5688/5687/5707/23198/5695/5693/5708/7132/5691/5705/5713/5701/5720/5971/5696/23291/5704/3604/5717/8764/356/7311/9040/9491/7133/330/9861/5706/5700/5719/9039/10197/939/4791/5716/8742/8784	55
NetworkAnalyst	R-HSA-69275	G2/M Transition	87/2392	195/10561	6.07267e-12	5.73243e-11	2.8924e-11	7316/7314/9978/6500/7157/8454/7280/3320/1017/10133/3326/8655/5500/2033/1026/51400/5721/2305/7531/7532/6233/5698/5699/983/5684/5710/203068/5686/8945/5518/7846/5682/5683/5347/5688/5687/5707/23198/5695/5693/5515/5708/79959/4218/9088/5691/5705/5713/7277/5701/5516/5720/5519/10540/5696/23291/8900/1069/1778/5048/22981/5704/4659/5717/22919/27229/10383/7311/994/9491/132660/7514/5566/9861/993/5706/5700/571…	87
NetworkAnalyst	R-HSA-1234176	Oxygen-dependent proline hydroxylation of Hypoxia-inducible Factor Alpha	41/2392	66/10561	6.21065e-12	5.82139e-11	2.93728e-11	7316/7321/7314/7323/9978/7428/8453/7322/5721/6233/5698/5699/5684/5710/3091/5686/5682/5683/5688/5687/5707/23198/5695/5693/5708/5691/5705/5713/5701/5720/5696/5704/5717/7311/9491/9861/5706/5700/5719/10197/5716	41
NetworkAnalyst	R-HSA-177929	Signaling by EGFR	31/2392	43/10561	7.11508e-12	6.6225e-11	3.3415e-11	7316/7314/2885/1956/8027/6455/6714/9146/6233/5295/6464/867/2060/5829/30011/5781/6456/5335/3265/5290/10253/6654/6457/29924/7311/2549/998/5782/1445/10252/3845	31
NetworkAnalyst	R-HSA-349425	Autodegradation of the E3 ubiquitin ligase COP1	35/2392	52/10561	7.47977e-12	6.91359e-11	3.48837e-11	7316/7314/7157/5721/6233/5698/5699/5684/5710/5686/5682/5683/5688/5687/5707/23198/5695/5693/5708/5691/5705/5713/5701/5720/5696/5704/5717/7311/9491/9861/5706/5700/5719/10197/5716	35
NetworkAnalyst	R-HSA-174154	APC/C:Cdc20 mediated degradation of Securin	41/2392	67/10561	1.25211e-11	1.14935e-10	5.79925e-11	7316/7321/7314/996/11065/5721/8881/6233/5698/5699/5684/5710/5686/7324/5682/5683/5688/5687/5707/23198/5695/5693/5708/51529/5691/5705/5713/5701/5720/5696/5704/5717/7311/9232/9491/9861/5706/5700/5719/10197/5716	41
NetworkAnalyst	R-HSA-4641257	Degradation of AXIN	36/2392	55/10561	1.30856e-11	1.19294e-10	6.01919e-11	7316/7314/5721/6233/5698/5699/5684/5710/5686/5682/5683/5688/5687/5707/23198/5695/5693/5708/64750/5691/5705/5713/5701/5720/5696/5704/5717/8312/7311/9491/9861/5706/5700/5719/10197/5716	36
NetworkAnalyst	R-HSA-157118	Signaling by NOTCH	63/2392	126/10561	1.34298e-11	1.21599e-10	6.1355e-11	7316/6772/7314/8850/9978/6500/7157/4609/8454/1024/1956/1387/3065/2033/3725/4343/3516/3066/6233/7027/1385/8841/5087/3091/1840/408/595/83737/9759/409/51564/9611/4851/2648/9612/55294/5045/7029/1871/4904/5664/9734/23385/10460/6907/2208/3002/3280/3955/10320/1869/7311/79718/10013/5663/5584/79885/55869/7088/5870/171558/4853/23129	63
NetworkAnalyst	R-HSA-195721	Signaling by WNT	128/2392	330/10561	1.56066e-11	1.40354e-10	7.08182e-11	7316/7314/8452/9978/6500/4609/8454/7534/1387/3065/163/2033/8724/1499/4343/207/8344/5721/808/6597/2932/6233/5698/5699/1457/5684/5710/1460/1213/5879/5686/8945/5518/409/5682/8361/5683/857/5534/3014/126961/5688/5687/331/5707/23198/5695/5693/5515/5708/10524/64750/8607/5526/55553/8295/9736/5691/5705/5713/5701/1173/5516/5530/5720/79577/5519/5696/1487/51699/55737/10681/4772/8338/5704/6423/2782/2783/208/5…	128
NetworkAnalyst	R-HSA-381340	Transcriptional regulation of white adipocyte differentiation	49/2392	88/10561	1.71736e-11	1.5341e-10	7.74055e-11	1052/1024/1387/5970/2033/81857/688/1051/4790/6517/8841/6256/1019/9611/1050/8202/5468/7376/9612/9282/10062/51003/9439/5105/9441/6907/219541/6720/6721/5465/6257/9443/112950/84246/29079/23054/7026/9442/10498/9412/79718/23389/80306/896/9967/8204/51586/7040/4023	49
NetworkAnalyst	R-HSA-350562	Regulation of ornithine decarboxylase (ODC)	34/2392	51/10561	2.25393e-11	1.99999e-10	1.00913e-10	5721/5698/5699/5684/5710/5686/5682/5683/5688/5687/5707/23198/5695/5693/5708/4953/5691/5705/5713/5701/5720/5696/4947/5704/5717/51582/9491/9861/5706/5700/5719/10197/4946/5716	34
NetworkAnalyst	R-HSA-5689603	UCH proteinases	54/2392	102/10561	2.28809e-11	2.01685e-10	1.01764e-10	7316/7314/9958/4738/5721/8969/6233/5698/5699/5684/580/5710/51377/5686/5682/5683/60/5688/5687/5707/23198/5695/5693/5708/7528/8607/5691/5705/5713/8473/5701/7345/5720/5696/8338/5704/3054/5717/7311/9491/4092/7046/9861/5706/5700/7048/5719/10197/92815/5716/7040/83444/55777/10445	54
NetworkAnalyst	R-HSA-450302	activated TAK1 mediates p38 MAPK activation	21/2392	24/10561	2.61834e-11	2.29277e-10	1.15686e-10	7316/7314/7189/8517/6233/1432/7334/23118/3654/8767/257397/64127/5600/3656/5608/7311/6885/5606/10454/9261/10392	21
NetworkAnalyst	R-HSA-5689896	Ovarian tumor domain proteases	28/2392	38/10561	3.188e-11	2.77335e-10	1.39934e-10	7316/7321/7314/7157/2099/5728/7189/7415/8517/6233/983/7187/64135/57506/54764/56957/8767/8737/55432/23586/64127/387/79155/7311/10318/324/55611/10392	28
NetworkAnalyst	R-HSA-2122947	NOTCH1 Intracellular Domain Regulates Transcription	32/2392	47/10561	3.74608e-11	3.23768e-10	1.63363e-10	7316/7314/8850/9978/6500/4609/8454/1024/1387/3065/2033/3516/3066/6233/8841/3091/9759/51564/9611/4851/2648/9612/55294/9734/6907/3280/7311/79718/10013/79885/55869/7088	32
NetworkAnalyst	R-HSA-1295596	Spry regulation of FGF signaling	16/2392	16/10561	4.61318e-11	3.96138e-10	1.99878e-10	7316/7314/2885/6714/8569/6233/867/5594/5518/5781/5515/5516/10253/7311/673/5595	16
NetworkAnalyst	R-HSA-4608870	Asymmetric localization of PCP proteins	39/2392	64/10561	4.77531e-11	4.07432e-10	2.05577e-10	7316/7314/5721/6233/5698/5699/5684/5710/5686/5682/5683/5688/5687/5707/23198/5695/5693/5708/64750/5691/5705/5713/5701/5720/5696/5704/5717/7855/23513/7311/9491/50855/9861/5706/5700/5719/10197/1856/5716	39
NetworkAnalyst	R-HSA-1236978	Cross-presentation of soluble exogenous antigens (endosomes)	33/2392	50/10561	6.7269e-11	5.70287e-10	2.87748e-10	5721/5698/5699/5684/5710/5686/5682/5683/5688/5687/5707/23198/5695/5693/5708/5691/5705/5713/5701/5720/5696/5704/5717/2209/9902/9491/9861/5706/5700/5719/10197/5716/4360	33
NetworkAnalyst	R-HSA-3858494	Beta-catenin independent WNT signaling	68/2392	145/10561	8.46824e-11	7.13369e-10	3.59943e-10	7316/7314/163/1499/4343/5721/808/6233/5698/5699/5684/5710/1213/5879/5686/409/5682/5683/5534/5688/5687/5707/23198/5695/5693/5708/64750/5691/5705/5713/5701/1173/5530/5720/5696/10681/4772/5704/2782/2783/5717/7855/387/23513/5592/3708/7311/160/9491/50855/6885/5578/9861/5706/1175/5700/5719/10197/5579/1856/51701/5716/5582/815/1857/23236/6934/5881	68
NetworkAnalyst	R-HSA-2173795	Downregulation of SMAD2/3:SMAD4 transcriptional activity	20/2392	23/10561	1.01979e-10	8.48339e-10	4.28044e-10	7316/7321/7314/7323/8239/23327/4088/3065/4087/6233/4089/9611/142/5494/9612/51592/64750/6497/7311/6498	20
NetworkAnalyst	R-HSA-450321	JNK (c-Jun kinases) phosphorylation and activation mediated by activated human TAK1	20/2392	23/10561	1.01979e-10	8.48339e-10	4.28044e-10	7316/7314/7189/8517/5609/6233/7334/5599/23118/3654/8767/257397/64127/5601/3656/6416/7311/6885/10454/10392	20
NetworkAnalyst	R-HSA-6802949	Signaling by RAS mutants	34/2392	53/10561	1.11369e-10	9.20694e-10	4.64552e-10	2335/6714/4140/7529/408/7414/5594/409/60/7450/8826/5906/3717/3265/5908/8315/5245/5604/673/3690/2244/5894/2243/5595/5605/2266/3674/369/71/7094/1445/5037/3845/54518	34
NetworkAnalyst	R-HSA-202733	Cell surface interactions at the vascular wall	65/2392	137/10561	1.18313e-10	9.72065e-10	4.90472e-10	2885/2335/3676/6520/6714/338/5295/682/2534/6464/634/857/9672/5781/3688/4067/5335/6566/972/3265/3635/5777/5290/960/5478/1088/965/6383/8140/6654/4680/7056/2147/6382/57126/5291/1277/3678/8793/3689/6385/4973/3684/6401/914/5296/2995/9057/482/3690/51206/9046/3675/3932/5627/23657/3685/7102/7040/6403/3845/481/6404/3683/5197	65
NetworkAnalyst	R-HSA-2559583	Cellular Senescence	84/2392	195/10561	1.28148e-10	1.04438e-09	5.2696e-10	7316/7321/2353/7314/7157/6667/7295/54386/898/1017/996/51343/5970/11065/4193/1026/5925/3725/4343/2114/7013/8344/1051/4790/8881/5609/7014/6233/7027/2146/3005/1870/6774/5594/1019/7324/1027/1432/8361/25913/1029/23043/3014/126961/4217/5599/1021/10524/51529/7029/1871/8726/6015/2113/5601/8900/1032/8338/5600/3569/3159/4001/4683/6416/9448/3009/5608/22955/8367/1869/3006/7311/8357/5595/5606/26277/23512/8349…	84
NetworkAnalyst	R-HSA-8856825	Cargo recognition for clathrin-mediated endocytosis	52/2392	100/10561	1.28684e-10	1.04438e-09	5.2696e-10	7316/7314/29979/10987/9318/6453/2885/1956/163/10980/7037/8027/4738/6455/338/9146/6233/1080/3267/408/1213/867/2060/30011/409/8533/29978/6456/9185/1173/7018/50618/3482/9341/84251/6457/29924/115548/154/9856/920/7311/160/3575/8301/51138/1175/22905/8674/1856/4036/85021	52
NetworkAnalyst	R-HSA-354192	Integrin alphaIIb beta3 signaling	22/2392	27/10561	1.44644e-10	1.15976e-09	5.85179e-10	2885/2335/6714/207/1398/6464/7450/5747/5906/6850/5908/6654/9564/5770/3690/2244/2243/2266/3674/7094/1445/54518	22
NetworkAnalyst	R-HSA-9006921	Integrin signaling	22/2392	27/10561	1.44644e-10	1.15976e-09	5.85179e-10	2885/2335/6714/207/1398/6464/7450/5747/5906/6850/5908/6654/9564/5770/3690/2244/2243/2266/3674/7094/1445/54518	22
NetworkAnalyst	R-HSA-451927	Interleukin-2 family signaling	30/2392	44/10561	1.46366e-10	1.16655e-09	5.88602e-10	6772/2885/8503/6655/5295/6464/6774/3965/3717/6850/3716/2185/3601/3635/5777/3718/5290/3636/3568/6654/6777/5291/5296/3563/3560/3559/6776/3932/6775/3600	30
NetworkAnalyst	R-HSA-186763	Downstream signal transduction	23/2392	29/10561	1.49904e-10	1.18763e-09	5.9924e-10	6772/2885/6714/1398/5295/6774/4690/5781/5335/6778/3265/5290/1399/6654/9564/5159/6777/5291/5296/6776/5154/5156/3845	23
NetworkAnalyst	R-HSA-1169408	ISG15 antiviral mechanism	41/2392	71/10561	1.66377e-10	1.30264e-09	6.57268e-10	7316/6772/9636/7314/3434/3836/4734/6233/9246/5300/7324/51191/3661/7334/3838/5610/4599/5335/23586/3716/1981/11274/5495/1974/9631/1982/9883/1977/23225/3837/53371/7318/7311/9972/4928/5595/2317/55746/9688/57122/23279	41
NetworkAnalyst	R-HSA-1169410	Antiviral mechanism by IFN-stimulated genes	41/2392	71/10561	1.66377e-10	1.30264e-09	6.57268e-10	7316/6772/9636/7314/3434/3836/4734/6233/9246/5300/7324/51191/3661/7334/3838/5610/4599/5335/23586/3716/1981/11274/5495/1974/9631/1982/9883/1977/23225/3837/53371/7318/7311/9972/4928/5595/2317/55746/9688/57122/23279	41
NetworkAnalyst	R-HSA-5362768	Hh mutants that don't undergo autocatalytic processing are degraded by ERAD	35/2392	56/10561	1.72465e-10	1.34241e-09	6.77334e-10	7316/7314/7415/5721/6233/5698/5699/5684/5710/5686/5682/5683/5688/5687/5707/23198/5695/5693/5708/5691/5705/5713/5701/5720/5696/5704/5717/7311/9491/9861/5706/5700/5719/10197/5716	35
NetworkAnalyst	R-HSA-2467813	Separation of Sister Chromatids	82/2392	190/10561	1.90232e-10	1.47209e-09	7.42768e-10	7316/7321/7314/7280/8655/996/11065/9212/81565/5721/8881/5885/6233/5698/5699/5684/5710/5686/7324/5501/5518/7846/5682/5683/5347/113130/5688/5687/5707/23198/5695/5693/5515/1780/5708/51529/5526/5691/5705/5713/9126/7277/5701/5516/5720/5519/5696/8243/1778/5048/5704/5717/22919/5905/79003/83540/10383/7311/4928/9232/9491/7514/11130/10735/701/55869/9861/5706/5700/5719/10197/9700/84617/5716/4085/23421/55746…	82
NetworkAnalyst	R-HSA-354194	GRB2:SOS provides linkage to MAPK signaling for Integrins	15/2392	15/10561	2.04672e-10	1.56563e-09	7.89964e-10	2885/2335/6714/7450/5747/5906/5908/6654/3690/2244/2243/2266/3674/7094/54518	15
NetworkAnalyst	R-HSA-372708	p130Cas linkage to MAPK signaling for integrins	15/2392	15/10561	2.04672e-10	1.56563e-09	7.89964e-10	2335/6714/1398/7450/5747/5906/5908/9564/3690/2244/2243/2266/3674/7094/54518	15
NetworkAnalyst	R-HSA-194138	Signaling by VEGF	54/2392	107/10561	2.4763e-10	1.8834e-09	9.50304e-10	3320/4846/1499/6714/207/808/1398/5295/10768/2534/5879/5829/1432/857/60/2475/4690/5747/5062/5335/10163/3728/3265/2185/5290/253260/5600/10006/5058/208/9564/387/3708/7409/5291/10000/5296/3690/5578/5566/998/55615/5579/55845/71/5580/9047/3685/9261/5590/653361/3845/10458/26999	54
NetworkAnalyst	R-HSA-5633007	Regulation of TP53 Activity	72/2392	160/10561	2.51932e-10	1.90524e-09	9.6132e-10	7316/5371/7314/7874/7157/1017/3065/2033/9212/4193/207/6794/3066/672/6233/1457/983/580/5300/1460/5518/1432/5564/1029/1616/1107/2475/1020/5515/6117/8626/6908/11200/10524/6446/5516/5519/8900/6119/253260/5600/5305/6118/5563/208/28996/9891/4683/1108/9219/639/5608/112858/10000/10419/1111/7311/5884/6749/55615/9099/6790/26013/10919/29117/641/57459/6881/5810/3364/84126/25946	72
NetworkAnalyst	R-HSA-168638	NOD1/2 Signaling Pathway	26/2392	36/10561	3.42069e-10	2.57228e-09	1.29789e-09	7316/7314/329/7189/8517/6233/83737/1432/64170/841/7334/23118/3654/8767/257397/64127/5600/3656/5608/7311/3551/6885/330/10454/842/10392	26
NetworkAnalyst	R-HSA-936440	Negative regulators of DDX58/IFIH1 signaling	25/2392	34/10561	4.01844e-10	3.0048e-09	1.51612e-09	7316/7321/9636/7314/7323/9641/7322/6233/7187/9246/5300/8887/64135/83737/57506/51191/3661/29110/9474/3093/23586/54476/9140/7318/7311	25
NetworkAnalyst	R-HSA-2029480	Fcgamma receptor (FCGR) dependent phagocytosis	46/2392	86/10561	4.40214e-10	3.27333e-09	1.65161e-09	3320/2885/3326/6714/25/1398/5295/10768/2534/5594/5879/60/4690/4651/51517/5747/5337/4067/10097/5335/10163/6850/4627/5290/10006/5058/8976/3708/7409/5291/3055/2209/10094/5296/122618/5595/998/2212/695/5581/55845/71/5580/7454/10458/26999	46
NetworkAnalyst	R-HSA-2173788	Downregulation of TGF-beta receptor signaling	21/2392	26/10561	5.25242e-10	3.88387e-09	1.95968e-09	7316/7314/23327/9958/5500/4088/4087/5499/6233/10273/51377/5501/64750/11171/7311/23645/7514/4092/7046/7048/7040	21
NetworkAnalyst	R-HSA-5658442	Regulation of RAS by GAPs	39/2392	68/10561	6.14331e-10	4.51754e-09	2.2794e-09	7316/7314/8452/9978/5721/6233/5698/5699/84078/5684/5710/5686/5682/5683/5688/5687/5707/23198/5695/5693/5708/5691/5705/5713/3265/5701/5720/5696/5704/5717/7311/9491/9861/5706/5700/5719/10197/5716/3845	39
NetworkAnalyst	R-HSA-68882	Mitotic Anaphase	84/2392	201/10561	7.92742e-10	5.79747e-09	2.92521e-09	7316/7321/7314/7280/8655/996/11065/9212/81565/5721/8881/5885/6233/5698/5699/5684/5710/5686/7324/5501/5518/7846/5682/5683/5347/113130/5688/5687/5707/23198/5695/5693/5515/1780/5708/51529/5526/5691/5705/5713/9126/7277/5701/5516/5720/5519/5696/4000/8243/1778/5048/5704/4001/5717/22919/5905/79003/83540/10383/7311/4928/9232/9491/7514/11130/10735/701/55869/9861/5706/5700/5719/10197/9700/84617/5716/4085/2…	84
NetworkAnalyst	R-HSA-6806003	Regulation of TP53 Expression and Degradation	26/2392	37/10561	9.02564e-10	6.56455e-09	3.31226e-09	7316/7314/7874/7157/1017/4193/207/6233/983/5518/1029/1616/2475/5515/11200/6446/5516/5519/8900/253260/208/639/10000/7311/55615/9099	26
NetworkAnalyst	R-HSA-2555396	Mitotic Metaphase and Anaphase	84/2392	202/10561	1.06052e-09	7.67147e-09	3.87077e-09	7316/7321/7314/7280/8655/996/11065/9212/81565/5721/8881/5885/6233/5698/5699/5684/5710/5686/7324/5501/5518/7846/5682/5683/5347/113130/5688/5687/5707/23198/5695/5693/5515/1780/5708/51529/5526/5691/5705/5713/9126/7277/5701/5516/5720/5519/5696/4000/8243/1778/5048/5704/4001/5717/22919/5905/79003/83540/10383/7311/4928/9232/9491/7514/11130/10735/701/55869/9861/5706/5700/5719/10197/9700/84617/5716/4085/2…	84
NetworkAnalyst	R-HSA-1236382	Constitutive Signaling by Ligand-Responsive EGFR Cancer Variants	17/2392	19/10561	1.10187e-09	7.84269e-09	3.95716e-09	7316/7314/3320/2885/1956/6233/5295/6464/867/11140/5335/3265/5290/6654/7311/2549/3845	17
NetworkAnalyst	R-HSA-1643713	Signaling by EGFR in Cancer	17/2392	19/10561	1.10187e-09	7.84269e-09	3.95716e-09	7316/7314/3320/2885/1956/6233/5295/6464/867/11140/5335/3265/5290/6654/7311/2549/3845	17
NetworkAnalyst	R-HSA-5637815	Signaling by Ligand-Responsive EGFR Variants in Cancer	17/2392	19/10561	1.10187e-09	7.84269e-09	3.95716e-09	7316/7314/3320/2885/1956/6233/5295/6464/867/11140/5335/3265/5290/6654/7311/2549/3845	17
NetworkAnalyst	R-HSA-2559585	Oncogene Induced Senescence	24/2392	33/10561	1.31939e-09	9.341e-09	4.71316e-09	7316/7314/7157/6667/4193/5925/4343/2114/6233/7027/1870/5594/1019/1029/1021/7029/1871/2113/1032/1869/7311/5595/3397/1031	24
NetworkAnalyst	R-HSA-5387390	Hh mutants abrogate ligand secretion	35/2392	59/10561	1.33015e-09	9.36733e-09	4.72645e-09	7316/7314/7415/5721/6233/5698/5699/5684/5710/5686/5682/5683/5688/5687/5707/23198/5695/5693/5708/5691/5705/5713/5701/5720/5696/5704/5717/7311/9491/9861/5706/5700/5719/10197/5716	35
NetworkAnalyst	R-HSA-166520	Signaling by NTRKs	48/2392	94/10561	1.4714e-09	1.03075e-08	5.20084e-09	2885/163/8660/6714/7529/1385/1398/5295/2534/6464/1213/6774/5594/5879/5518/1432/1020/5781/5515/6456/5335/5045/5906/3265/1173/5516/1785/5519/5290/5600/1399/5898/9252/6654/387/5291/5899/5296/1759/673/160/2549/5595/1175/57498/9261/2002/3845	48
NetworkAnalyst	R-HSA-75153	Apoptotic execution phase	32/2392	52/10561	1.85277e-09	1.29112e-08	6.51456e-09	999/329/1832/3836/1499/660/7431/3005/841/5747/5062/6709/836/10059/1676/28988/4000/8428/3146/840/4001/5339/3009/2339/3837/3006/324/118/5580/22985/5588/5317	32
NetworkAnalyst	R-HSA-187037	Signaling by NTRK1 (TRKA)	42/2392	78/10561	1.92319e-09	1.33321e-08	6.72694e-09	2885/163/8660/6714/7529/1385/1398/5295/6464/1213/6774/5594/5518/1432/5515/6456/5335/5906/3265/1173/5516/1785/5519/5290/5600/1399/5898/9252/6654/387/5291/5899/5296/1759/673/160/5595/1175/57498/9261/2002/3845	42
NetworkAnalyst	R-HSA-400253	Circadian Clock	40/2392	73/10561	2.35676e-09	1.62531e-08	8.20079e-09	7316/7314/6500/8454/5500/1387/2033/1386/5499/2908/6233/23411/1385/8841/3091/6256/8945/5501/9611/4783/10135/7376/10062/6907/6720/5465/6257/23054/5054/6095/10498/7311/79718/26224/5187/1454/8204/1628/1374/10743	40
NetworkAnalyst	R-HSA-1227986	Signaling by ERBB2	31/2392	50/10561	2.55614e-09	1.75372e-08	8.84871e-09	7316/7314/3320/2885/1956/6714/207/6233/10273/5295/2534/6464/11140/2064/5335/3265/5290/208/6654/387/2065/10000/8065/7311/2549/5578/4145/5581/5580/5782/3845	31
NetworkAnalyst	R-HSA-193639	p75NTR signals via NF-kB	15/2392	16/10561	2.58278e-09	1.75392e-08	8.8497e-09	7316/7314/7189/5970/4790/6233/4615/8878/4792/3654/8767/4804/7311/3551/5584	15
NetworkAnalyst	R-HSA-5684264	MAP3K8 (TPL2)-dependent MAPK1/3 activation	15/2392	16/10561	2.58278e-09	1.75392e-08	8.8497e-09	7316/7314/6500/8454/8517/4790/6233/8945/23291/6416/1326/79155/5604/7311/3551	15
NetworkAnalyst	R-HSA-6802957	Oncogenic MAPK signaling	41/2392	76/10561	2.77907e-09	1.87764e-08	9.47394e-09	2335/6714/4140/7529/408/7414/5594/409/60/7450/8826/5906/3717/3265/10533/4000/5908/8315/5245/9444/5604/673/3690/2244/5894/2243/5595/5605/2266/3674/369/71/7094/8805/1445/27044/5037/3845/57670/55109/54518	41
NetworkAnalyst	R-HSA-6804757	Regulation of TP53 Degradation	25/2392	36/10561	2.83434e-09	1.90531e-08	9.61355e-09	7316/7314/7874/7157/1017/4193/207/6233/983/5518/1029/1616/2475/5515/11200/6446/5516/5519/8900/253260/208/10000/7311/55615/9099	25
NetworkAnalyst	R-HSA-75893	TNF signaling	28/2392	43/10561	3.02709e-09	2.02465e-08	1.02157e-08	7316/7314/329/8517/7186/6233/8887/841/331/56957/23118/81858/8737/7185/7132/257397/55512/8717/7311/3551/6885/330/10454/25999/8772/7375/9099/8567	28
NetworkAnalyst	R-HSA-6806834	Signaling by MET	42/2392	79/10561	3.21346e-09	2.13856e-08	1.07905e-08	7316/7314/2885/2335/8027/6455/6714/9146/6233/1398/5295/6464/382/867/6774/5879/2060/30011/3913/5781/3688/5747/57610/6456/5906/3265/5290/5908/1399/10319/6654/6457/5770/1277/10048/7311/2549/3675/4233/3915/3845/6692	42
NetworkAnalyst	R-HSA-76005	Response to elevated platelet cytosolic Ca2+	61/2392	134/10561	3.38292e-09	2.24013e-08	1.1303e-08	351/2335/3959/6647/808/5265/213/7414/12/2/710/335/3481/7450/81/1191/5004/7277/3273/7018/5478/1/10490/2153/5473/5054/10257/66005/3699/3827/23052/3690/2244/2243/5578/3309/2266/2157/3674/5627/5552/7057/6814/2316/5154/5579/29789/7094/813/6810/308/2162/3479/5005/5582/7040/6403/6678/94121/51706/1521	61
NetworkAnalyst	R-HSA-201681	TCF dependent signaling in response to WNT	92/2392	233/10561	4.13827e-09	2.72675e-08	1.37583e-08	7316/7314/8452/9978/4609/7534/1387/3065/2033/1499/207/8344/5721/6597/2932/6233/5698/5699/1457/5684/5710/1460/5686/8945/5518/5682/8361/5683/857/3014/126961/5688/5687/331/5707/23198/5695/5693/5515/5708/10524/64750/8607/5526/55553/8295/9736/5691/5705/5713/5701/5516/5720/79577/5519/5696/1487/8338/5704/6423/208/5717/7855/59349/5929/8312/23072/8395/8367/7311/9070/9491/8357/7514/324/9861/5706/7088/5700/…	92
NetworkAnalyst	R-HSA-2871796	FCERI mediated MAPK activation	23/2392	32/10561	4.28494e-09	2.80949e-08	1.41758e-08	2353/2885/3725/5609/6464/5594/5879/4214/5599/5062/4067/5335/2205/3265/6850/5601/5058/6654/6416/7409/5595/9402/3845	23
NetworkAnalyst	R-HSA-6804114	TP53 Regulates Transcription of Genes Involved in G2 Cell Cycle Arrest	16/2392	18/10561	4.38299e-09	2.85969e-08	1.4429e-08	7157/1647/2033/5111/7027/983/5933/3276/5934/7029/581/1874/10498/6790/995/25946	16
NetworkAnalyst	R-HSA-114452	Activation of BH3-only proteins	22/2392	30/10561	5.0823e-09	3.28376e-08	1.65688e-08	7157/7534/8655/10971/207/7531/7532/596/7027/7529/5366/5534/5599/8626/7029/572/208/90427/10000/1869/7533/637	22
NetworkAnalyst	R-HSA-5357956	TNFR1-induced NFkappaB signaling pathway	22/2392	30/10561	5.0823e-09	3.28376e-08	1.65688e-08	7316/7314/329/8517/7186/6233/331/56957/23118/81858/8737/7185/7132/257397/8717/7311/3551/6885/330/10454/7375/9099	22
NetworkAnalyst	R-HSA-76009	Platelet Aggregation (Plug Formation)	26/2392	39/10561	5.27769e-09	3.39353e-08	1.71226e-08	2885/2335/6714/207/1398/6464/7450/5747/5906/6850/5908/6654/9564/5770/2147/1277/3690/2244/2243/2266/3674/7094/1445/2815/2811/54518	26
NetworkAnalyst	R-HSA-3232118	SUMOylation of transcription factors	17/2392	20/10561	5.78546e-09	3.68442e-08	1.85904e-08	6613/7157/7341/4193/7329/1029/6670/6612/7020/7158/9063/8554/51588/4286/7022/3090/7021	17
NetworkAnalyst	R-HSA-8876384	Listeria monocytogenes entry into host cells	17/2392	20/10561	5.78546e-09	3.68442e-08	1.85904e-08	7316/7314/999/2885/1499/8027/6455/6714/9146/6233/867/2060/30011/6456/6457/7311/4233	17
NetworkAnalyst	R-HSA-71403	Citric acid cycle (TCA cycle)	18/2392	22/10561	6.56658e-09	4.14224e-08	2.09004e-08	6389/6390/2271/4191/1743/1431/50/1738/4967/3419/3420/3421/6391/8803/8802/4200/8801/81889	18
NetworkAnalyst	R-HSA-912631	Regulation of signaling by CBL	18/2392	22/10561	6.56658e-09	4.14224e-08	2.09004e-08	7316/7314/2885/8503/6233/1398/5295/2534/867/4067/6850/5290/1399/7409/5291/3055/5296/7311	18
NetworkAnalyst	R-HSA-5260271	Diseases of Immune System	19/2392	24/10561	6.7401e-09	4.21177e-08	2.12512e-08	7097/7099/5970/8517/4790/7187/4615/4792/7100/7096/51135/148022/929/23643/81793/3551/695/114609/4791	19
NetworkAnalyst	R-HSA-5602358	Diseases associated with the TLR signaling cascade	19/2392	24/10561	6.7401e-09	4.21177e-08	2.12512e-08	7097/7099/5970/8517/4790/7187/4615/4792/7100/7096/51135/148022/929/23643/81793/3551/695/114609/4791	19
NetworkAnalyst	R-HSA-388841	Costimulation by the CD28 family	38/2392	70/10561	8.37441e-09	5.20857e-08	2.62807e-08	2885/8503/6714/207/5295/2534/5879/5518/2475/5781/5515/5062/4067/5526/3115/3127/5516/5519/5777/5290/253260/5058/208/7409/1326/8764/10000/5296/29126/3113/920/998/1493/3932/55615/9402/1445/3122	38
NetworkAnalyst	R-HSA-1980143	Signaling by NOTCH1	39/2392	73/10561	9.748e-09	6.03469e-08	3.04491e-08	7316/7314/8850/9978/6500/4609/8454/1024/1387/3065/2033/3516/3066/6233/8841/3091/1840/408/83737/9759/409/51564/9611/4851/2648/9612/55294/5664/9734/23385/6907/3280/7311/79718/10013/5663/79885/55869/7088	39
NetworkAnalyst	R-HSA-5358346	Hedgehog ligand biogenesis	36/2392	65/10561	1.01267e-08	6.24011e-08	3.14856e-08	7316/7314/7415/5721/6233/5698/5699/5684/5710/5686/5682/5683/5688/5687/5707/23198/5695/5693/5708/5691/5705/5713/5701/5720/5696/5034/5704/5717/7311/9491/9861/5706/5700/5719/10197/5716	36
NetworkAnalyst	R-HSA-8875360	InlB-mediated entry of Listeria monocytogenes into host cell	14/2392	15/10561	1.07512e-08	6.59437e-08	3.3273e-08	7316/7314/2885/8027/6455/9146/6233/867/2060/30011/6456/6457/7311/4233	14
NetworkAnalyst	R-HSA-5619084	ABC transporter disorders	40/2392	76/10561	1.11298e-08	6.79529e-08	3.42868e-08	7316/7314/7415/19/5721/6233/5698/5699/1080/5684/5710/5686/5682/5683/5688/5687/5707/23198/5695/5693/5708/5691/5705/5713/5701/5720/5696/91445/5704/5717/7311/6048/9491/10613/9861/5706/5700/5719/10197/5716	40
NetworkAnalyst	R-HSA-5654741	Signaling by FGFR3	26/2392	40/10561	1.18322e-08	7.19118e-08	3.62843e-08	7316/7314/2885/6714/8569/6233/5295/6464/867/5594/5518/5781/5515/5335/3265/5516/5290/10253/6654/2261/2247/7311/673/2549/5595/3845	26
NetworkAnalyst	R-HSA-3108232	SUMO E3 ligases SUMOylate target proteins	57/2392	126/10561	1.45591e-08	8.80826e-08	4.44436e-08	5371/7150/6613/7157/7341/3065/9212/4193/5111/7329/5885/3066/672/9759/51564/8361/1029/142/1107/6670/6612/6117/7020/7158/9063/10521/8554/9126/3190/6015/1069/8243/51588/3183/9631/8924/9883/4286/5905/23225/7022/22955/53371/8367/9972/4928/3090/10735/23512/6790/641/55746/7021/7518/9688/57122/23279	57
NetworkAnalyst	R-HSA-3371556	Cellular response to heat stress	44/2392	88/10561	1.62192e-08	9.76821e-08	4.92872e-08	3320/573/3326/7415/1387/2033/3312/3308/7531/3304/1915/2932/23411/5594/84335/2475/3313/6117/57521/6782/6767/2288/6119/6118/9631/9883/23225/9532/53371/7266/10728/9972/4928/5595/10013/3309/3337/9261/3310/815/55746/9688/57122/23279	44
NetworkAnalyst	R-HSA-2644602	Signaling by NOTCH1 PEST Domain Mutants in Cancer	33/2392	58/10561	1.69078e-08	9.95767e-08	5.02431e-08	7316/7314/8850/9978/6500/4609/8454/1024/1387/3065/2033/3516/3066/6233/8841/9759/51564/9611/4851/2648/9612/55294/5664/9734/23385/6907/3280/7311/79718/10013/5663/79885/55869	33
NetworkAnalyst	R-HSA-2644603	Signaling by NOTCH1 in Cancer	33/2392	58/10561	1.69078e-08	9.95767e-08	5.02431e-08	7316/7314/8850/9978/6500/4609/8454/1024/1387/3065/2033/3516/3066/6233/8841/9759/51564/9611/4851/2648/9612/55294/5664/9734/23385/6907/3280/7311/79718/10013/5663/79885/55869	33
NetworkAnalyst	R-HSA-2644606	Constitutive Signaling by NOTCH1 PEST Domain Mutants	33/2392	58/10561	1.69078e-08	9.95767e-08	5.02431e-08	7316/7314/8850/9978/6500/4609/8454/1024/1387/3065/2033/3516/3066/6233/8841/9759/51564/9611/4851/2648/9612/55294/5664/9734/23385/6907/3280/7311/79718/10013/5663/79885/55869	33
NetworkAnalyst	R-HSA-2894858	Signaling by NOTCH1 HD+PEST Domain Mutants in Cancer	33/2392	58/10561	1.69078e-08	9.95767e-08	5.02431e-08	7316/7314/8850/9978/6500/4609/8454/1024/1387/3065/2033/3516/3066/6233/8841/9759/51564/9611/4851/2648/9612/55294/5664/9734/23385/6907/3280/7311/79718/10013/5663/79885/55869	33
NetworkAnalyst	R-HSA-2894862	Constitutive Signaling by NOTCH1 HD+PEST Domain Mutants	33/2392	58/10561	1.69078e-08	9.95767e-08	5.02431e-08	7316/7314/8850/9978/6500/4609/8454/1024/1387/3065/2033/3516/3066/6233/8841/9759/51564/9611/4851/2648/9612/55294/5664/9734/23385/6907/3280/7311/79718/10013/5663/79885/55869	33
NetworkAnalyst	R-HSA-1433557	Signaling by SCF-KIT	27/2392	43/10561	1.85981e-08	1.09049e-07	5.50224e-08	6772/2885/8503/6714/4318/5295/2534/867/6774/5879/5781/4067/3717/3265/5777/5290/6654/7409/6777/5296/1111/2887/5578/6776/3932/9402/3845	27
NetworkAnalyst	R-HSA-5686938	Regulation of TLR by endogenous ligand	16/2392	19/10561	2.18823e-08	1.27743e-07	6.44549e-08	7097/6280/7099/6279/338/7096/6441/929/3146/653509/23643/3929/2244/2243/2266/6271	16
NetworkAnalyst	R-HSA-182971	EGFR downregulation	19/2392	25/10561	2.2097e-08	1.27874e-07	6.45212e-08	7316/7314/2885/1956/8027/6455/9146/6233/867/2060/30011/6456/10253/6457/29924/7311/998/5782/10252	19
NetworkAnalyst	R-HSA-937041	IKK complex recruitment mediated by RIP1	19/2392	25/10561	2.2097e-08	1.27874e-07	6.45212e-08	7316/7321/7314/7323/329/7189/7099/8517/7322/6233/11035/7334/8737/148022/929/23643/7311/3551/330	19
NetworkAnalyst	R-HSA-447115	Interleukin-12 family signaling	33/2392	59/10561	3.00657e-08	1.73236e-07	8.74091e-08	6772/2309/6648/6647/5721/6888/375/6774/3181/4507/3313/5062/3717/3716/821/302/5034/6175/5908/5478/5898/4001/3594/3593/3592/6950/3595/759/998/6627/6775/3185/3572	33
NetworkAnalyst	R-HSA-400206	Regulation of lipid metabolism by Peroxisome proliferator-activated receptor alpha (PPARalpha)	54/2392	119/10561	3.0502e-08	1.74992e-07	8.82954e-08	6667/1024/1387/2033/19/81857/8841/6256/25942/9611/335/211/8202/133522/5468/7376/26230/9612/9282/4801/10062/51003/4800/9439/9441/6907/219541/6720/6721/5465/6257/9443/112950/84246/2274/29079/23054/50486/6095/9442/1376/1581/2180/10498/9412/79718/2222/23389/183/80306/9967/1374/51586/376497	54
NetworkAnalyst	R-HSA-5610787	Hedgehog 'off' state	52/2392	113/10561	3.07966e-08	1.75924e-07	8.87654e-08	7316/7314/9978/6500/8454/7280/5721/2932/6233/5698/5699/5684/5710/83737/5686/8945/7846/5682/5683/5688/5687/5707/23198/5695/5693/5708/5691/5705/5713/7277/5701/5720/5696/5704/5717/51098/10383/7311/2778/9491/5573/5566/9861/5706/5700/5719/10197/1452/84617/5716/10382/5576	52
NetworkAnalyst	R-HSA-8848021	Signaling by PTK6	31/2392	54/10561	3.44571e-08	1.95159e-07	9.84708e-08	7316/7314/898/1017/9021/1956/207/2908/6233/1398/3091/867/6774/595/5879/5829/1019/1027/2064/6421/3265/10657/9564/387/5770/2065/7311/202559/27043/3845/10656	31
NetworkAnalyst	R-HSA-9006927	Signaling by Non-Receptor Tyrosine Kinases	31/2392	54/10561	3.44571e-08	1.95159e-07	9.84708e-08	7316/7314/898/1017/9021/1956/207/2908/6233/1398/3091/867/6774/595/5879/5829/1019/1027/2064/6421/3265/10657/9564/387/5770/2065/7311/202559/27043/3845/10656	31
NetworkAnalyst	R-HSA-9020591	Interleukin-12 signaling	29/2392	49/10561	3.74146e-08	2.11012e-07	1.0647e-07	2309/6648/6647/5721/6888/375/3181/4507/3313/5062/3717/3716/302/5034/6175/5908/5478/5898/4001/3594/3593/3592/6950/3595/759/998/6627/6775/3185	29
NetworkAnalyst	R-HSA-2990846	SUMOylation	58/2392	132/10561	3.96993e-08	2.22953e-07	1.12495e-07	5371/7150/6613/7157/7341/3065/9212/4193/5111/7329/5885/3066/672/9759/51564/8361/1029/142/1107/6670/6612/6117/7020/7158/9063/10521/8554/9126/3190/6015/1069/8243/51588/3183/9631/8924/10054/9883/4286/5905/23225/7022/22955/53371/8367/9972/4928/3090/10735/23512/6790/641/55746/7021/7518/9688/57122/23279	58
NetworkAnalyst	R-HSA-71291	Metabolism of amino acids and derivatives	129/2392	371/10561	4.20106e-08	2.34942e-07	1.18544e-07	1152/6520/2806/875/5721/4942/6233/5698/5699/29968/5684/5710/1743/2746/5686/5682/5683/1738/4967/2752/5688/5687/5707/8942/4507/23198/5695/5693/51380/5708/4953/79814/5859/5723/2593/435/10157/5092/5691/5705/5713/3620/6156/5701/6176/1159/223/5720/5696/4947/383/6130/5162/6189/3735/6175/5704/6470/57515/8140/7965/6135/6124/6160/5717/7054/64902/6227/63826/2875/3034/2184/1491/84706/6539/6134/23464/113675/3…	129
NetworkAnalyst	R-HSA-8866652	Synthesis of active ubiquitin: roles of E1 and E2 enzymes	21/2392	30/10561	4.35999e-08	2.4281e-07	1.22514e-07	7316/7321/7314/7874/8239/7320/997/11065/7322/7328/6233/7332/7317/7324/3093/7327/7319/7311/55284/10477/29089	21
NetworkAnalyst	R-HSA-1989781	PPARA activates gene expression	53/2392	117/10561	4.39273e-08	2.43614e-07	1.22919e-07	6667/1024/1387/2033/19/81857/8841/6256/9611/335/211/8202/133522/5468/7376/26230/9612/9282/4801/10062/51003/4800/9439/9441/6907/219541/6720/6721/5465/6257/9443/112950/84246/2274/29079/23054/50486/6095/9442/1376/1581/2180/10498/9412/79718/2222/23389/183/80306/9967/1374/51586/376497	53
NetworkAnalyst	R-HSA-176187	Activation of ATR in response to replication stress	24/2392	37/10561	4.63157e-08	2.55794e-07	1.29065e-07	1017/4173/990/8318/6117/4176/4174/5001/6119/6118/23595/8317/1111/4998/5884/4171/993/55388/995/4999/5000/5810/3364/84126	24
NetworkAnalyst	R-HSA-5632684	Hedgehog 'on' state	42/2392	85/10561	5.30024e-08	2.91513e-07	1.47088e-07	7316/7314/8452/9978/5721/6233/5698/5699/5684/5710/408/83737/5686/409/5682/5683/5688/5687/5707/23198/5695/5693/5708/64750/5691/5705/5713/5701/5720/79577/5696/5704/5717/7311/9491/9861/5706/5700/5719/10197/1452/5716	42
NetworkAnalyst	R-HSA-539107	Activation of E2F1 target genes at G1/S	20/2392	28/10561	5.3791e-08	2.93425e-07	1.48053e-07	7083/898/3065/81620/7298/5111/990/8318/7027/983/5933/5934/7029/8900/1876/1869/1874/4998/132660/6241	20
NetworkAnalyst	R-HSA-69205	G1/S-Specific Transcription	20/2392	28/10561	5.3791e-08	2.93425e-07	1.48053e-07	7083/898/3065/81620/7298/5111/990/8318/7027/983/5933/5934/7029/8900/1876/1869/1874/4998/132660/6241	20
NetworkAnalyst	R-HSA-933542	TRAF6 mediated NF-kB activation	19/2392	26/10561	6.45902e-08	3.50896e-07	1.77051e-07	351/7189/5970/8517/7186/4790/4615/64135/4214/57506/4792/1660/4793/23586/177/3146/6283/3551/4791	19
NetworkAnalyst	R-HSA-389356	CD28 co-stimulation	22/2392	33/10561	8.15496e-08	4.38321e-07	2.21163e-07	2885/8503/6714/207/5295/2534/5879/2475/5062/4067/5290/253260/5058/208/7409/1326/10000/5296/998/3932/55615/9402	22
NetworkAnalyst	R-HSA-5357905	Regulation of TNFR1 signaling	22/2392	33/10561	8.15496e-08	4.38321e-07	2.21163e-07	7316/7314/329/8517/7186/6233/8887/841/331/56957/81858/8737/7185/7132/8717/7311/3551/330/25999/7375/9099/8567	22
NetworkAnalyst	R-HSA-5675482	Regulation of necroptotic cell death	15/2392	18/10561	8.2e-08	4.38321e-07	2.21163e-07	7316/7314/329/7186/6233/841/331/8737/8717/8743/356/7311/330/355/8772	15
NetworkAnalyst	R-HSA-936964	Activation of IRF3/IRF7 mediated by TBK1/IKK epsilon	15/2392	18/10561	8.2e-08	4.38321e-07	2.21163e-07	7316/7314/10010/7099/9641/6233/7187/3661/29110/5781/3665/148022/929/23643/7311	15
NetworkAnalyst	R-HSA-168927	TICAM1, RIP1-mediated IKK complex recruitment	16/2392	20/10561	8.62699e-08	4.55656e-07	2.29909e-07	7316/7321/7314/7323/329/7189/8517/7322/6233/11035/7334/8737/148022/7311/3551/330	16
NetworkAnalyst	R-HSA-5213460	RIPK1-mediated regulated necrosis	16/2392	20/10561	8.62699e-08	4.55656e-07	2.29909e-07	7316/7314/329/7186/6233/11035/841/331/8737/8717/8743/356/7311/330/355/8772	16
NetworkAnalyst	R-HSA-5218859	Regulated Necrosis	16/2392	20/10561	8.62699e-08	4.55656e-07	2.29909e-07	7316/7314/329/7186/6233/11035/841/331/8737/8717/8743/356/7311/330/355/8772	16
NetworkAnalyst	R-HSA-373760	L1CAM interactions	53/2392	119/10561	8.797e-08	4.62799e-07	2.33513e-07	7280/1956/163/6714/3312/1457/6708/1460/1213/5594/5879/6386/7846/60/2048/7430/3688/286/6456/6709/6710/7277/1173/1785/6711/287/5058/1739/9252/5962/1741/3678/3680/5604/10383/10048/1759/160/3690/5595/5605/3674/4684/8986/1175/1742/71/84617/3685/3915/10382/57731/6331	53
NetworkAnalyst	R-HSA-114608	Platelet degranulation	56/2392	129/10561	1.12337e-07	5.88662e-07	2.9702e-07	351/2335/3959/6647/808/5265/213/7414/12/2/710/335/3481/7450/81/1191/5004/7277/3273/7018/5478/1/10490/2153/5473/5054/10257/66005/3699/3827/23052/3690/2244/2243/3309/2266/2157/3674/5627/5552/7057/2316/5154/29789/7094/813/308/2162/3479/5005/7040/6403/6678/94121/51706/1521	56
NetworkAnalyst	R-HSA-1834949	Cytosolic sensors of pathogen-associated DNA	36/2392	70/10561	1.29902e-07	6.78037e-07	3.42115e-07	7316/351/7314/1387/5970/2033/8517/1499/5435/4790/6233/2547/4615/7520/11035/4792/3661/29110/51082/3665/81030/5591/1660/8737/4793/6778/177/148022/3146/340061/6283/7311/3551/22954/4791/170506	36
NetworkAnalyst	R-HSA-5654743	Signaling by FGFR4	25/2392	41/10561	1.44975e-07	7.53759e-07	3.80322e-07	7316/7314/2885/6714/8569/6233/5295/6464/867/5594/5518/5781/5515/5335/3265/5516/5290/10253/6654/2247/7311/673/2549/5595/3845	25
NetworkAnalyst	R-HSA-1606322	ZBP1(DAI) mediated induction of type I IFNs	19/2392	27/10561	1.71585e-07	8.88639e-07	4.48378e-07	351/5970/8517/4790/4615/11035/4792/3661/29110/81030/1660/8737/4793/177/148022/3146/6283/3551/4791	19
NetworkAnalyst	R-HSA-209543	p75NTR recruits signalling complexes	12/2392	13/10561	1.83617e-07	9.43607e-07	4.76113e-07	7316/7314/7189/6233/4615/8878/3654/8767/4804/7311/3551/5584	12
NetworkAnalyst	R-HSA-209560	NF-kB is activated and signals survival	12/2392	13/10561	1.83617e-07	9.43607e-07	4.76113e-07	7316/7314/7189/5970/4790/6233/8878/4792/3654/4804/7311/3551	12
NetworkAnalyst	R-HSA-376176	Signaling by ROBO receptors	83/2392	219/10561	1.97753e-07	1.01234e-06	5.10794e-07	7316/7314/9978/2935/8453/6714/25/5721/6233/5698/5699/6655/5684/5710/5879/5686/5682/5683/26986/5688/5687/5707/4690/23198/5695/5693/5062/5708/5691/5705/5713/6156/7408/5701/1981/6176/10921/5720/5696/6130/6189/7852/6175/5704/5058/6135/6124/6160/5717/6654/387/6227/9939/5217/6134/6132/6092/6144/7311/9491/5578/5566/998/9861/22794/5706/9349/5700/5719/3921/10197/6169/6207/6133/5716/8861/1630/6209/25873/61…	83
NetworkAnalyst	R-HSA-1236394	Signaling by ERBB4	26/2392	44/10561	1.99221e-07	1.01595e-06	5.12614e-07	7316/7314/2099/2885/1956/4734/6233/5295/6464/83737/9611/10413/23118/5664/3265/11059/23385/5290/5241/2670/6654/2065/7311/5663/6776/3845	26
NetworkAnalyst	R-HSA-5673000	RAF activation	18/2392	25/10561	2.10685e-07	1.06624e-06	5.37991e-07	6714/4140/7529/5518/5515/5526/3717/3265/5516/5519/8315/5245/5604/673/5894/5605/369/3845	18
NetworkAnalyst	R-HSA-5674400	Constitutive Signaling by AKT1 E17K in Cancer	18/2392	25/10561	2.10685e-07	1.06624e-06	5.37991e-07	2309/4193/1026/207/4303/2932/1385/84335/1027/2475/3164/572/253260/208/10000/2931/55615/842	18
NetworkAnalyst	R-HSA-2173796	SMAD2/SMAD3:SMAD4 heterotrimer regulates transcription	21/2392	32/10561	2.43136e-07	1.22581e-06	6.18504e-07	7316/7314/6667/4609/1024/4088/3065/4087/6233/7027/1025/4089/5933/7029/5054/1874/7311/4092/904/8812/3726	21
NetworkAnalyst	R-HSA-1810476	RIP-mediated NFkB activation via ZBP1	17/2392	23/10561	2.50608e-07	1.24928e-06	6.30348e-07	351/5970/8517/4790/4615/11035/4792/81030/1660/8737/4793/177/148022/3146/6283/3551/4791	17
NetworkAnalyst	R-HSA-8862803	Deregulated CDK5 triggers multiple neurodegenerative pathways in Alzheimer's disease models	17/2392	23/10561	2.50608e-07	1.24928e-06	6.30348e-07	351/5052/2309/7001/3725/6648/7531/1020/4000/823/4001/356/994/993/995/6775/824	17
NetworkAnalyst	R-HSA-8863678	Neurodegenerative Diseases	17/2392	23/10561	2.50608e-07	1.24928e-06	6.30348e-07	351/5052/2309/7001/3725/6648/7531/1020/4000/823/4001/356/994/993/995/6775/824	17
NetworkAnalyst	R-HSA-111447	Activation of BAD and translocation to mitochondria	13/2392	15/10561	2.64221e-07	1.30251e-06	6.57206e-07	7534/10971/207/7531/7532/596/7529/5534/572/208/10000/7533/637	13
NetworkAnalyst	R-HSA-5637810	Constitutive Signaling by EGFRvIII	13/2392	15/10561	2.64221e-07	1.30251e-06	6.57206e-07	3320/2885/1956/5295/6464/867/11140/5335/3265/5290/6654/2549/3845	13
NetworkAnalyst	R-HSA-5637812	Signaling by EGFRvIII in Cancer	13/2392	15/10561	2.64221e-07	1.30251e-06	6.57206e-07	3320/2885/1956/5295/6464/867/11140/5335/3265/5290/6654/2549/3845	13
NetworkAnalyst	R-HSA-445144	Signal transduction by L1	16/2392	21/10561	2.85767e-07	1.40353e-06	7.08173e-07	1956/1457/1460/5594/5879/3688/5058/3678/3680/5604/3690/5595/5605/3674/4684/3685	16
NetworkAnalyst	R-HSA-9014325	TICAM1,TRAF6-dependent induction of TAK1 complex	14/2392	17/10561	3.04113e-07	1.48269e-06	7.48116e-07	7316/7314/7189/7099/6233/23118/257397/148022/3656/929/23643/7311/6885/10454	14
NetworkAnalyst	R-HSA-975163	IRAK2 mediated activation of TAK1 complex upon TLR7/8 or 9 stimulation	14/2392	17/10561	3.04113e-07	1.48269e-06	7.48116e-07	7316/7314/7189/7099/6233/23118/257397/148022/3656/929/23643/7311/6885/10454	14
NetworkAnalyst	R-HSA-937042	IRAK2 mediated activation of TAK1 complex	10/2392	10/10561	3.50132e-07	1.70082e-06	8.58179e-07	7316/7314/7189/6233/23118/257397/3656/7311/6885/10454	10
NetworkAnalyst	R-HSA-5675221	Negative regulation of MAPK pathway	24/2392	40/10561	3.96051e-07	1.91689e-06	9.67199e-07	7316/7314/1843/6233/4140/7529/5594/5518/5515/5526/3265/5516/5519/8315/1847/5604/7311/673/5894/5595/5605/369/5037/3845	24
NetworkAnalyst	R-HSA-8939236	RUNX1 regulates transcription of genes involved in differentiation of HSCs	55/2392	130/10561	4.06605e-07	1.96084e-06	9.89374e-07	7316/7314/2623/6886/8344/25/5721/6233/5698/5699/5684/5710/6688/83737/5686/5682/8361/5683/3014/126961/5688/10413/5687/5707/23198/5695/5693/861/5708/5691/5705/5713/5701/4602/5720/5696/8338/5704/4005/5717/8367/6929/7311/2625/9491/8357/9861/5706/5700/8349/5719/10197/5716/8861/55766	55
NetworkAnalyst	R-HSA-8939211	ESR-mediated signaling	63/2392	156/10561	4.49275e-07	2.15879e-06	1.08926e-06	2353/8850/2099/6667/4609/3320/3326/1387/3065/2033/2289/5435/3725/1386/4343/8344/5885/596/1025/595/5594/8361/3014/3276/126961/8202/3838/861/3727/6908/10524/7528/1655/7391/9126/4602/7392/7031/2288/8243/8338/5241/5451/23028/8312/1509/2957/8367/10498/10728/2625/8357/5595/10735/5430/7039/8349/904/8204/2963/2962/2494/55766	63
NetworkAnalyst	R-HSA-8852135	Protein ubiquitination	38/2392	79/10561	5.45439e-07	2.61144e-06	1.31764e-06	7316/7321/7314/7874/7323/8239/7320/997/7415/11065/7322/8344/5111/7328/6233/7332/7317/7324/7334/5591/3093/5830/79577/8915/7327/7319/7336/7311/55284/51322/10477/9781/10670/9810/51255/123169/29089/9646	38
NetworkAnalyst	R-HSA-111465	Apoptotic cleavage of cellular proteins	23/2392	38/10561	5.55881e-07	2.64242e-06	1.33328e-06	999/329/1832/1499/660/7431/841/5747/6709/836/28988/4000/8428/840/4001/5339/2339/324/118/5580/22985/5588/5317	23
NetworkAnalyst	R-HSA-5696394	DNA Damage Recognition in GG-NER	23/2392	38/10561	5.55881e-07	2.64242e-06	1.33328e-06	7316/8451/7314/1642/5886/9978/10987/9318/8450/10980/6233/142/60/8533/7528/8607/1643/1069/5887/7311/51138/83444/10445	23
NetworkAnalyst	R-HSA-199418	Negative regulation of the PI3K/AKT network	46/2392	103/10561	5.59855e-07	2.64244e-06	1.33329e-06	2099/5728/7189/2885/1956/8503/8660/6714/207/3556/4615/5295/2534/5594/5518/23035/2064/5781/5515/3654/5526/90865/5516/5519/51135/5290/5305/208/8870/5159/7409/2065/5291/2261/3643/10000/2247/5296/8395/2549/5595/3932/5154/5156/4233/23239	46
NetworkAnalyst	R-HSA-382556	ABC-family proteins mediated transport	46/2392	103/10561	5.59855e-07	2.64244e-06	1.33329e-06	7316/7314/7415/5721/6233/5698/5699/1080/5684/5710/5686/5682/5683/335/5688/5687/5707/23198/5695/5693/5708/5691/5705/5713/5701/5720/5696/91445/23456/5704/5717/8714/1965/10257/340273/7311/6048/9491/10613/9861/5706/5700/5719/10197/5716/23457	46
NetworkAnalyst	R-HSA-9013973	TICAM1-dependent activation of IRF3/IRF7	11/2392	12/10561	7.52315e-07	3.53827e-06	1.7853e-06	7316/7314/10010/9641/6233/7187/3661/29110/3665/148022/7311	11
NetworkAnalyst	R-HSA-198323	AKT phosphorylates targets in the cytosol	12/2392	14/10561	1.01804e-06	4.75441e-06	2.39892e-06	4193/1026/207/2932/84335/1027/572/23608/208/10000/2931/842	12
NetworkAnalyst	R-HSA-8983432	Interleukin-15 signaling	12/2392	14/10561	1.01804e-06	4.75441e-06	2.39892e-06	2885/6655/6464/6774/3716/3601/3718/6654/6777/3560/6776/3600	12
NetworkAnalyst	R-HSA-195258	RHO GTPase Effectors	109/2392	318/10561	1.05097e-06	4.89105e-06	2.46786e-06	999/7280/7534/2885/8655/5500/9212/10971/1499/6714/81565/8344/25/808/7531/7532/367/7529/1080/389/5594/5879/1027/5501/5518/7846/8361/60/5347/3014/126961/4690/51517/3688/5747/5515/5062/1780/8826/10097/10163/5526/2017/7277/5516/5519/4627/1778/5048/8338/10006/147700/57120/5058/4659/10627/5289/387/23028/8976/22919/5905/5217/114793/10094/64837/3817/4628/79003/83540/8367/10383/4637/4928/8357/7514/5595/11…	109
NetworkAnalyst	R-HSA-909733	Interferon alpha/beta signaling	34/2392	69/10561	1.05837e-06	4.90835e-06	2.47659e-06	6772/9636/3437/3433/1958/3434/9021/6773/3106/3659/3394/3661/10379/5781/4940/3665/4599/2537/3660/684/3662/3716/5696/11274/5777/3455/4938/3430/4939/54739/3107/5770/8638/3454	34
NetworkAnalyst	R-HSA-140877	Formation of Fibrin Clot (Clotting Cascade)	23/2392	39/10561	1.06509e-06	4.92232e-06	2.48364e-06	2/710/7450/2161/5657/708/2153/7056/2147/57126/3827/2244/2243/2266/2157/7035/5627/2162/2159/2815/2811/2165/5197	23
NetworkAnalyst	R-HSA-937072	TRAF6-mediated induction of TAK1 complex within TLR4 complex	14/2392	18/10561	1.08151e-06	4.98092e-06	2.51321e-06	7316/7314/7189/7099/6233/23118/257397/148022/3656/929/23643/7311/6885/10454	14
NetworkAnalyst	R-HSA-975110	TRAF6 mediated IRF7 activation in TLR7/8 or 9 signaling	13/2392	16/10561	1.11482e-06	5.11663e-06	2.58168e-06	7316/7314/7189/6233/4615/7334/3665/3654/51311/51135/54106/7311/170506	13
NetworkAnalyst	R-HSA-9018519	Estrogen-dependent gene expression	60/2392	150/10561	1.22686e-06	5.61153e-06	2.83139e-06	2353/8850/2099/6667/4609/3320/3326/1387/3065/2033/5435/3725/1386/4343/8344/5885/596/1025/595/8361/3014/3276/126961/8202/3838/861/3727/6908/10524/7528/1655/7391/9126/4602/7392/7031/2288/8243/8338/5241/5451/23028/8312/1509/2957/8367/10498/10728/2625/8357/10735/5430/7039/8349/904/8204/2963/2962/2494/55766	60
NetworkAnalyst	R-HSA-1538133	G0 and Early G1	18/2392	27/10561	1.27502e-06	5.79201e-06	2.92246e-06	898/4609/1017/3065/5111/990/7027/983/5933/5934/7029/8900/1859/4149/1869/1874/132660/993	18
NetworkAnalyst	R-HSA-912526	Interleukin receptor SHC signaling	18/2392	27/10561	1.27502e-06	5.79201e-06	2.92246e-06	2885/8503/5295/6464/3717/3716/3635/5777/3718/5290/3636/3568/6654/5291/5296/3563/3560/3559	18
NetworkAnalyst	R-HSA-2029482	Regulation of actin dynamics for phagocytic cup formation	31/2392	61/10561	1.34658e-06	6.07557e-06	3.06553e-06	3320/2885/3326/25/1398/5594/5879/60/4690/4651/51517/5747/10097/10163/6850/4627/10006/5058/8976/7409/2209/10094/5595/998/2212/695/55845/71/7454/10458/26999	31
NetworkAnalyst	R-HSA-8943724	Regulation of PTEN gene transcription	31/2392	61/10561	1.34658e-06	6.07557e-06	3.06553e-06	7157/1958/3065/3725/1386/3066/8841/2146/5594/51564/1107/2475/5468/57521/8726/6015/1822/1108/9219/23028/22955/5595/10325/23512/6009/10670/84232/10542/8649/5978/57459	31
NetworkAnalyst	R-HSA-73894	DNA Repair	108/2392	317/10561	1.63313e-06	7.34357e-06	3.70532e-06	7316/8451/9636/7314/1642/7874/5886/9978/6613/10987/7157/9318/1017/2175/7320/7341/7415/2033/8450/10980/5435/8344/25/5111/7329/51514/51567/672/6233/6917/2547/580/9246/22976/4292/7520/8361/142/60/151987/7334/3014/27343/55183/6612/5599/8533/3838/6117/5591/11200/10524/5531/7158/7528/8607/8554/1643/8914/25898/328/4350/8900/4913/1069/29086/6119/5887/6118/51588/7336/8924/4683/55666/84164/9031/7398/57599/…	108
NetworkAnalyst	R-HSA-5654738	Signaling by FGFR2	35/2392	73/10561	1.67101e-06	7.48859e-06	3.7785e-06	7316/7314/2885/5435/6714/8569/6233/5295/6464/867/5594/5518/3178/5781/5515/5335/7073/3265/5516/5290/4670/10253/6654/2247/7311/673/2549/5595/5430/2963/3187/3185/2962/3845/83888	35
NetworkAnalyst	R-HSA-2219528	PI3K/AKT Signaling in Cancer	42/2392	94/10561	1.69516e-06	7.57132e-06	3.82024e-06	2099/2309/5728/2885/1956/8503/4193/8660/1026/6714/207/4303/2932/1385/5295/2534/84335/1027/2064/2475/5781/3164/572/5290/253260/208/5159/7409/2065/5291/2261/10000/2247/5296/2549/2931/3932/55615/5154/842/5156/4233	42
NetworkAnalyst	R-HSA-68886	M Phase	129/2392	394/10561	1.83867e-06	8.18484e-06	4.1298e-06	7316/7321/7314/7280/3320/8655/996/11065/9212/5925/81565/8344/5721/7531/7532/8881/5885/6233/5698/5699/1457/983/5684/5710/1460/203068/5594/5686/7324/5501/5518/7846/5682/8361/5683/5347/113130/3014/126961/5688/5687/5707/23198/5695/5693/5515/1780/5708/51529/79959/6418/5526/5691/5705/5713/9126/7277/5701/5516/5720/10783/5519/10540/5696/1069/4000/8243/1778/5048/22981/8338/5704/4001/9631/5717/91754/9883/5…	129
NetworkAnalyst	R-HSA-9010553	Regulation of expression of SLITs and ROBOs	66/2392	172/10561	2.09277e-06	9.28494e-06	4.68488e-06	7316/7314/9978/2935/8453/5721/6233/5698/5699/5684/5710/5686/5682/5683/26986/5688/5687/5707/23198/5695/5693/5708/5691/5705/5713/6156/5701/1981/6176/10921/5720/5696/6130/6189/6175/5704/6135/6124/6160/5717/6227/9939/6134/6132/6092/6144/7311/9491/9861/22794/5706/9349/5700/5719/3921/10197/6169/6207/6133/5716/8861/6209/25873/6161/6168/6122	66
NetworkAnalyst	R-HSA-5358351	Signaling by Hedgehog	59/2392	149/10561	2.21624e-06	9.80007e-06	4.94479e-06	7316/7314/8452/9978/6500/8454/7280/7415/5721/2932/6233/5698/5699/5684/5710/408/83737/5686/8945/7846/409/5682/5683/5688/5687/5707/23198/5695/5693/5708/64750/5691/5705/5713/7277/5701/5720/79577/5696/5034/5704/5717/51098/10383/7311/2778/9491/5573/5566/9861/5706/5700/5719/10197/1452/84617/5716/10382/5576	59
NetworkAnalyst	R-HSA-6807004	Negative regulation of MET activity	15/2392	21/10561	2.68393e-06	1.18288e-05	5.96844e-06	7316/7314/2885/8027/6455/9146/6233/867/2060/30011/6456/6457/5770/7311/4233	15
NetworkAnalyst	R-HSA-3134963	DEx/H-box helicases activate type I IFN and inflammatory cytokines production	11/2392	13/10561	3.88015e-06	1.70445e-05	8.6001e-06	351/5970/4790/4615/3665/1660/177/3146/6283/4791/170506	11
NetworkAnalyst	R-HSA-5663213	RHO GTPases Activate WASPs and WAVEs	21/2392	36/10561	4.02025e-06	1.76018e-05	8.88131e-06	2885/25/5594/5879/60/4690/51517/5747/10097/10163/10006/8976/10094/5595/998/695/55845/71/7454/10458/26999	21
NetworkAnalyst	R-HSA-9006931	Signaling by Nuclear Receptors	73/2392	199/10561	4.30148e-06	1.87714e-05	9.47142e-06	2353/8850/2099/6667/4609/3320/3326/1387/3065/2033/2289/5435/3725/1386/4343/8344/5885/596/1025/6256/5914/595/5594/8361/1738/3014/3276/126961/8202/3838/861/3727/6908/10524/7528/1655/7391/9126/4602/7392/7031/2288/8243/5162/8338/5241/6257/216/5451/23028/8312/1509/2957/8367/10498/10728/2625/8357/5595/10735/5430/7039/8349/904/8204/2963/1374/2962/2494/8050/5916/55766/9249	73
NetworkAnalyst	R-HSA-193704	p75 NTR receptor-mediated signalling	42/2392	97/10561	4.57807e-06	1.99131e-05	1.00475e-05	7316/7314/6453/7189/3065/5970/4790/7531/3066/6233/6655/4615/8841/8878/5879/4792/5599/3654/23365/26230/8767/836/5664/572/23385/9500/11214/396/57142/6654/387/7409/10672/4804/7311/3551/5663/5584/23421/9639/55160/26574	42
NetworkAnalyst	R-HSA-977606	Regulation of Complement cascade	25/2392	47/10561	4.90357e-06	2.12595e-05	1.07268e-05	1991/712/710/716/713/1191/966/1604/7448/714/722/715/717/718/733/629/3075/2147/1380/1378/731/732/5627/735/730	25
NetworkAnalyst	R-HSA-5654732	Negative regulation of FGFR3 signaling	18/2392	29/10561	5.84726e-06	2.52685e-05	1.27497e-05	7316/7314/2885/6714/8569/6233/867/5594/5518/5781/5515/5516/10253/2261/2247/7311/673/5595	18
NetworkAnalyst	R-HSA-1368082	RORA activates gene expression	15/2392	22/10561	6.6639e-06	2.87044e-05	1.44833e-05	1387/2033/6256/7376/10062/6907/6720/5465/6257/23054/6095/10498/79718/8204/1374	15
NetworkAnalyst	R-HSA-877300	Interferon gamma signaling	40/2392	92/10561	6.78606e-06	2.91363e-05	1.47012e-05	6772/5371/9021/7341/7412/3106/3659/2633/3394/3661/10379/5781/4940/3665/3660/3717/3662/8554/3115/3716/3127/10346/5777/567/960/4938/10107/4939/3107/5770/2209/3113/8638/2635/3459/4684/81603/5580/815/3122	40
NetworkAnalyst	R-HSA-1632852	Macroautophagy	32/2392	68/10561	7.59605e-06	3.25091e-05	1.6403e-05	11345/81631/8655/8678/9821/23710/26100/9474/5564/2475/22863/57521/8408/10533/9140/79065/5563/5289/11337/84557/10325/51652/7248/6009/10670/10542/11152/8649/84971/8897/55062/115201	32
NetworkAnalyst	R-HSA-8950505	Gene and protein expression by JAK-STAT signaling after Interleukin-12 stimulation	22/2392	40/10561	8.88905e-06	3.79209e-05	1.91336e-05	2309/6648/6647/5721/6888/375/3181/4507/3313/5062/302/6175/5908/5478/5898/4001/6950/759/998/6627/6775/3185	22
NetworkAnalyst	R-HSA-6811558	PI5P, PP2A and IER3 Regulate PI3K/AKT Signaling	41/2392	96/10561	8.94126e-06	3.80218e-05	1.91846e-05	2099/7189/2885/1956/8503/8660/6714/207/3556/4615/5295/2534/5594/5518/2064/5781/5515/3654/5526/90865/5516/5519/51135/5290/5305/8870/5159/7409/2065/5291/2261/3643/2247/5296/8395/2549/5595/3932/5154/5156/4233	41
NetworkAnalyst	R-HSA-5696399	Global Genome Nucleotide Excision Repair (GG-NER)	37/2392	84/10561	1.03653e-05	4.38363e-05	2.21184e-05	7316/8451/7314/1642/5886/9978/6613/10987/9318/7341/8450/10980/5111/7329/6233/142/60/7334/6612/8533/6117/7528/8607/8554/1643/1069/6119/5887/6118/7336/5424/7311/51138/5425/7515/83444/10445	37
NetworkAnalyst	R-HSA-5696395	Formation of Incision Complex in GG-NER	23/2392	43/10561	1.03745e-05	4.38363e-05	2.21184e-05	7316/8451/7314/1642/5886/9978/6613/7341/8450/7329/6233/142/7334/6612/6117/8554/1643/1069/6119/5887/6118/7336/7311	23
NetworkAnalyst	R-HSA-1445148	Translocation of GLUT4 to the plasma membrane	33/2392	72/10561	1.11101e-05	4.67959e-05	2.36117e-05	7280/7534/10971/207/808/7531/7532/6517/7529/5879/7846/5564/60/8766/4218/7277/4627/5898/5563/208/8773/149371/10890/10383/7533/54536/6814/71/84617/6810/23265/10382/9882	33
NetworkAnalyst	R-HSA-5693532	DNA Double-Strand Break Repair	62/2392	166/10561	1.1599e-05	4.87013e-05	2.45731e-05	7316/7314/6613/7157/1017/7341/8344/25/5111/7329/51567/672/6233/2547/580/22976/7520/8361/142/151987/7334/3014/27343/55183/5599/3838/6117/5591/11200/10524/5531/7158/8914/8900/29086/6119/6118/51588/7336/8924/4683/9031/8367/1111/5424/7311/5888/51720/2237/3981/5884/8349/9025/641/10635/7518/5425/7515/5810/3364/84126/7517	62
NetworkAnalyst	R-HSA-2426168	Activation of gene expression by SREBF (SREBP)	24/2392	46/10561	1.17253e-05	4.90766e-05	2.47624e-05	6667/1387/6256/7376/4801/10062/4800/6907/6720/6721/5465/6257/1717/23054/3422/31/79071/10498/2194/79718/2222/8204/10654/7108	24
NetworkAnalyst	R-HSA-390450	Folding of actin by CCT/TriC	9/2392	10/10561	1.23528e-05	5.13797e-05	2.59245e-05	60/7203/10576/10575/6950/10574/908/10694/22948	9
NetworkAnalyst	R-HSA-450341	Activation of the AP-1 family of transcription factors	9/2392	10/10561	1.23528e-05	5.13797e-05	2.59245e-05	2353/3725/1386/5594/1432/5599/5601/5600/5595	9
NetworkAnalyst	R-HSA-205043	NRIF signals cell death from the nucleus	12/2392	16/10561	1.27887e-05	5.30274e-05	2.67559e-05	7316/7314/7189/6233/8878/5599/5664/23385/4804/7311/5663/23421	12
NetworkAnalyst	R-HSA-6791312	TP53 Regulates Transcription of Cell Cycle Genes	25/2392	49/10561	1.29087e-05	5.31933e-05	2.68396e-05	7157/898/1647/1017/2033/1026/5111/7027/983/5933/1027/4869/3276/5934/7029/581/8900/28984/1869/1874/10498/6790/995/7832/25946	25
NetworkAnalyst	R-HSA-73893	DNA Damage Bypass	25/2392	49/10561	1.29087e-05	5.31933e-05	2.68396e-05	7316/8451/9636/7314/1642/9978/7320/7415/8450/5111/51514/6233/9246/6117/25898/6119/6118/55666/7398/57599/7318/5424/7311/11201/5425	25
NetworkAnalyst	R-HSA-162594	Early Phase of HIV Life Cycle	11/2392	14/10561	1.43746e-05	5.90511e-05	2.97953e-05	3836/2547/7520/7852/5478/3159/920/2237/3981/1234/7518	11
NetworkAnalyst	R-HSA-210990	PECAM1 interactions	10/2392	12/10561	1.46044e-05	5.94446e-05	2.99938e-05	6714/2534/5781/4067/5335/3635/5777/3690/3932/3685	10
NetworkAnalyst	R-HSA-3371511	HSF1 activation	10/2392	12/10561	1.46044e-05	5.94446e-05	2.99938e-05	3320/3326/7415/7531/1915/6117/6119/6118/10728/10013	10
NetworkAnalyst	R-HSA-9020558	Interleukin-2 signaling	10/2392	12/10561	1.46044e-05	5.94446e-05	2.99938e-05	6464/6850/3716/2185/3718/6777/3560/3559/6776/3932	10
NetworkAnalyst	R-HSA-3371497	HSP90 chaperone cycle for steroid hormone receptors (SHR)	27/2392	55/10561	1.47095e-05	5.96899e-05	3.01176e-05	7280/3320/3326/8655/2289/3312/367/3304/2908/7846/1780/51164/55860/7277/10540/2288/1778/3301/10963/5241/55466/10383/10728/10294/3337/84617/10382	27
NetworkAnalyst	R-HSA-166658	Complement cascade	28/2392	58/10561	1.53211e-05	6.16085e-05	3.10856e-05	1991/712/710/716/713/1191/966/1604/7448/714/722/715/1401/717/718/733/629/3075/2147/5648/1380/4153/1378/731/732/5627/735/730	28
NetworkAnalyst	R-HSA-186797	Signaling by PDGF	28/2392	58/10561	1.53211e-05	6.16085e-05	3.10856e-05	6772/2885/6714/1398/5295/6774/4690/5781/5335/5045/6778/3265/6696/5290/1399/6654/9564/5159/6777/5291/5327/5296/6776/7057/5154/5156/5782/3845	28
NetworkAnalyst	R-HSA-917937	Iron uptake and transport	28/2392	58/10561	1.53211e-05	6.16085e-05	3.10856e-05	7316/7314/6500/8454/55832/528/7037/4738/6233/525/48/1356/3934/529/526/51382/7018/30061/55240/2512/7036/9429/57192/79901/113235/7311/2495/51606	28
NetworkAnalyst	R-HSA-389957	Prefoldin mediated transfer of substrate to CCT/TriC	17/2392	28/10561	1.62678e-05	6.5218e-05	3.29069e-05	7280/7411/7846/60/7203/7277/10576/10575/6950/10574/908/10694/10383/5203/84617/22948/10382	17
NetworkAnalyst	R-HSA-390466	Chaperonin-mediated protein folding	40/2392	95/10561	1.72325e-05	6.88782e-05	3.47537e-05	7157/26270/898/7280/1457/7411/8841/1460/6774/7846/60/9628/11328/55294/2771/7203/7277/10681/10238/2782/2783/10576/2773/10575/6950/10574/908/10694/10383/6468/26224/5203/84617/10528/2781/22948/26272/2770/10382/22803	40
NetworkAnalyst	R-HSA-6804756	Regulation of TP53 Activity through Phosphorylation	39/2392	92/10561	1.81097e-05	7.21676e-05	3.64134e-05	7316/7314/7157/1017/9212/4193/6794/672/6233/1457/580/5300/1460/1432/5564/1020/6117/6908/11200/10524/8900/6119/5600/6118/5563/28996/9891/4683/112858/1111/7311/5884/6749/6790/641/6881/5810/3364/84126	39
NetworkAnalyst	R-HSA-383280	Nuclear Receptor transcription pathway	25/2392	50/10561	2.02977e-05	8.00347e-05	4.03829e-05	3172/2099/4929/367/2908/6256/5914/29982/7421/5468/3164/7376/10062/7068/5241/7025/5465/6257/6095/7067/2494/3174/5916/9970/2516	25
NetworkAnalyst	R-HSA-5654736	Signaling by FGFR1	25/2392	50/10561	2.02977e-05	8.00347e-05	4.03829e-05	7316/7314/2885/6714/8569/6233/5295/6464/867/5594/5518/5781/5515/5335/3265/5516/5290/10253/6654/2247/7311/673/2549/5595/3845	25
NetworkAnalyst	R-HSA-389513	CTLA4 inhibitory signaling	14/2392	21/10561	2.03244e-05	8.00347e-05	4.03829e-05	6714/207/2534/5518/5781/5515/4067/5526/5516/5519/208/10000/1493/3932	14
NetworkAnalyst	R-HSA-5621575	CD209 (DC-SIGN) signaling	14/2392	21/10561	2.03244e-05	8.00347e-05	4.03829e-05	1387/5970/2033/4790/2534/5062/4067/3265/5971/5058/9252/5894/5566/3845	14
NetworkAnalyst	R-HSA-110314	Recognition of DNA damage by PCNA-containing replication complex	18/2392	31/10561	2.16768e-05	8.48582e-05	4.28167e-05	7316/8451/7314/1642/9978/7320/8450/5111/51514/6233/6117/6119/6118/7398/57599/5424/7311/5425	18
NetworkAnalyst	R-HSA-187687	Signalling to ERKs	18/2392	31/10561	2.16768e-05	8.48582e-05	4.28167e-05	2885/6714/7529/1398/6464/1432/5335/5906/3265/5600/1399/5898/6654/5899/673/57498/9261/3845	18
NetworkAnalyst	R-HSA-390471	Association of TriC/CCT with target proteins during biosynthesis	21/2392	39/10561	2.1971e-05	8.57578e-05	4.32706e-05	7157/26270/898/8841/6774/11328/55294/7203/10238/10576/10575/6950/10574/908/10694/6468/26224/10528/22948/26272/22803	21
NetworkAnalyst	R-HSA-1655829	Regulation of cholesterol biosynthesis by SREBP (SREBF)	28/2392	59/10561	2.29062e-05	8.91468e-05	4.49805e-05	6667/1387/6256/7376/4801/10484/10062/4800/6907/6720/6721/5901/5465/6257/1717/23054/3422/3837/31/79071/10498/2194/79718/2222/8204/10654/9871/7108	28
NetworkAnalyst	R-HSA-3371453	Regulation of HSF1-mediated heat shock response	31/2392	68/10561	2.32359e-05	9.01661e-05	4.54948e-05	573/3312/3308/7531/3304/2932/23411/5594/3313/6117/6782/6767/6119/6118/9631/9883/23225/9532/53371/7266/9972/4928/5595/3309/3337/9261/3310/55746/9688/57122/23279	31
NetworkAnalyst	R-HSA-1362277	Transcription of E2F targets under negative control by DREAM complex	13/2392	19/10561	2.68019e-05	0.000103702	5.23244e-05	4609/3065/5111/990/7027/5933/5934/7029/4149/1869/1874/132660/993	13
NetworkAnalyst	R-HSA-140534	Ligand-dependent caspase activation	12/2392	17/10561	3.44826e-05	0.000133033	6.7124e-05	7099/7186/841/8737/8717/8743/148022/929/23643/356/355/8772	12
NetworkAnalyst	R-HSA-391251	Protein folding	41/2392	101/10561	3.83357e-05	0.000147471	7.44088e-05	7157/26270/898/7280/1457/7411/8841/1460/6774/7846/60/9628/11328/55294/2771/7203/7277/10681/10238/2782/2783/10576/2773/10575/6950/10574/908/10694/10383/6468/26224/402/5203/84617/10528/2781/22948/26272/2770/10382/22803	41
NetworkAnalyst	R-HSA-8854214	TBC/RABGAPs	23/2392	46/10561	4.33205e-05	0.000166166	8.38419e-05	11345/81631/10133/5868/382/8766/4218/8408/7879/26088/9135/51762/51560/5878/23062/11021/11337/79735/64786/7248/23637/5870/4943	23
NetworkAnalyst	R-HSA-3108214	SUMOylation of DNA damage response and repair proteins	33/2392	76/10561	4.37946e-05	0.00016709	8.43082e-05	5371/6613/7341/7329/5885/672/51564/1029/142/6612/6117/9063/8554/9126/6015/1069/8243/51588/9631/8924/9883/23225/22955/53371/9972/4928/10735/641/55746/7518/9688/57122/23279	33
NetworkAnalyst	R-HSA-113510	E2F mediated regulation of DNA replication	14/2392	22/10561	4.42302e-05	0.00016709	8.43082e-05	5925/7027/983/5518/5515/7029/5516/5519/5001/23595/1869/4998/4999/5000	14
NetworkAnalyst	R-HSA-140875	Common Pathway of Fibrin Clot Formation	14/2392	22/10561	4.42302e-05	0.00016709	8.43082e-05	5657/2153/7056/2147/57126/2244/2243/2266/2157/5627/2162/2159/2165/5197	14
NetworkAnalyst	R-HSA-164952	The role of Nef in HIV-1 replication and disease pathogenesis	16/2392	27/10561	4.43146e-05	0.00016709	8.43082e-05	163/375/2534/5879/5062/1173/567/8907/3055/920/160/3932/1175/1174/51606/10053	16
NetworkAnalyst	R-HSA-3000170	Syndecan interactions	16/2392	27/10561	4.43146e-05	0.00016709	8.43082e-05	2335/9672/3688/7448/8573/6383/6382/1277/6385/2247/3690/5578/7057/3685/3691/7040	16
NetworkAnalyst	R-HSA-5357769	Caspase activation via extrinsic apoptotic signalling pathway	16/2392	27/10561	4.43146e-05	0.00016709	8.43082e-05	7099/7186/841/8737/836/8717/8743/9500/148022/929/23643/356/355/8772/842/1630	16
NetworkAnalyst	R-HSA-2559580	Oxidative Stress Induced Senescence	48/2392	125/10561	4.85197e-05	0.000182429	9.20476e-05	7316/2353/7314/7157/7295/4193/3725/4343/8344/5609/6233/7027/2146/1870/5594/1019/1432/8361/1029/23043/3014/126961/4217/5599/1021/7029/1871/8726/6015/5601/1032/8338/5600/6416/9448/5608/22955/8367/1869/7311/8357/5595/5606/23512/8349/9261/1031/55766	48
NetworkAnalyst	R-HSA-75035	Chk1/Chk2(Cds1) mediated inactivation of Cyclin B:Cdk1 complex	10/2392	13/10561	5.03517e-05	0.000188783	9.52539e-05	7534/10971/7531/7532/7529/983/11200/1111/7533/995	10
NetworkAnalyst	R-HSA-5628897	TP53 Regulates Metabolic Genes	36/2392	86/10561	5.18973e-05	0.000194032	9.79021e-05	5052/7157/7295/5728/7534/7001/10971/4343/207/7531/7532/7529/9997/5564/2475/8626/57521/5563/54205/208/10128/1329/10000/143686/25824/7533/10325/7248/6009/10670/10542/8649/1340/1349/116228/9377	36
NetworkAnalyst	R-HSA-8864260	Transcriptional regulation by the AP-2 (TFAP2) family of transcription factors	20/2392	38/10561	5.32182e-05	0.000198413	0.000100113	2099/4609/1956/7341/1387/2033/1026/7329/2064/4869/3329/7020/7528/348/7022/10370/7039/7913/7021/10765	20
NetworkAnalyst	R-HSA-1059683	Interleukin-6 signaling	9/2392	11/10561	5.41657e-05	0.000199708	0.000100766	6772/9021/867/6774/5781/3717/3716/3569/3572	9
NetworkAnalyst	R-HSA-180292	GAB1 signalosome	9/2392	11/10561	5.41657e-05	0.000199708	0.000100766	2885/1956/6714/5295/5829/5781/5290/2549/1445	9
NetworkAnalyst	R-HSA-5603041	IRAK4 deficiency (TLR2/4)	9/2392	11/10561	5.41657e-05	0.000199708	0.000100766	7097/7099/4615/7096/51135/929/23643/695/114609	9
NetworkAnalyst	R-HSA-68689	CDC6 association with the ORC:origin complex	9/2392	11/10561	5.41657e-05	0.000199708	0.000100766	990/1870/1871/5001/23595/1869/4998/4999/5000	9
NetworkAnalyst	R-HSA-2424491	DAP12 signaling	17/2392	30/10561	5.65354e-05	0.000207869	0.000104884	2885/5295/2534/6464/5879/5335/3265/6850/5290/567/6654/5291/5296/3932/695/9402/3845	17
NetworkAnalyst	R-HSA-5625900	RHO GTPases activate CIT	13/2392	20/10561	6.06722e-05	0.000222465	0.000112248	5500/389/5879/1027/4627/4659/10627/387/4628/4637/1742/10398/9055	13
NetworkAnalyst	R-HSA-69273	Cyclin A/B1/B2 associated events during G2/M transition	15/2392	25/10561	6.30952e-05	0.000230714	0.00011641	1017/51400/2305/983/5518/5347/5515/9088/5516/5519/8900/994/7514/993/995	15
NetworkAnalyst	R-HSA-68962	Activation of the pre-replicative complex	18/2392	33/10561	6.78517e-05	0.000247426	0.000124843	1017/81620/4173/990/8318/6117/4176/4174/5001/6119/6118/23595/8317/4998/4171/55388/4999/5000	18
NetworkAnalyst	R-HSA-190236	Signaling by FGFR	36/2392	87/10561	6.94557e-05	0.000252584	0.000127445	7316/7314/2885/5435/6714/8569/6233/5295/6464/867/5594/5518/3178/5781/5515/5335/7073/3265/5516/5290/4670/10253/6654/2261/2247/7311/673/2549/5595/5430/2963/3187/3185/2962/3845/83888	36
NetworkAnalyst	R-HSA-8866654	E3 ubiquitin ligases ubiquitinate target proteins	27/2392	59/10561	7.1029e-05	0.000257601	0.000129977	7316/7321/7314/7323/7320/7415/7322/8344/5111/6233/7332/7324/7334/5591/5830/79577/8915/7319/7336/7311/51322/9781/10670/9810/51255/123169/9646	27
NetworkAnalyst	R-HSA-3769402	Deactivation of the beta-catenin transactivating complex	21/2392	42/10561	9.27094e-05	0.000335048	0.000169054	7316/7314/7534/3065/1499/207/6233/8945/331/55553/1487/208/5929/7311/9070/7514/324/7088/6657/6934/283149	21
NetworkAnalyst	R-HSA-5696398	Nucleotide Excision Repair	43/2392	111/10561	9.28871e-05	0.000335048	0.000169054	7316/8451/7314/1642/7874/5886/9978/6613/10987/9318/7341/2033/8450/10980/5435/5111/7329/6233/6917/142/60/7334/6612/8533/6117/7528/8607/8554/1643/1069/6119/5887/6118/7336/5424/7311/5430/51138/5425/7515/83444/10445/3150	43
NetworkAnalyst	R-HSA-450282	MAPK targets/ Nuclear events mediated by MAP kinases	17/2392	31/10561	9.88637e-05	0.000354683	0.000178962	2353/3725/1386/1385/5594/5518/1432/5599/5515/5516/5519/5601/5600/9252/5595/9261/2002	17
NetworkAnalyst	R-HSA-5654733	Negative regulation of FGFR4 signaling	17/2392	31/10561	9.88637e-05	0.000354683	0.000178962	7316/7314/2885/6714/8569/6233/867/5594/5518/5781/5515/5516/10253/2247/7311/673/5595	17
NetworkAnalyst	R-HSA-71406	Pyruvate metabolism and Citric Acid (TCA) cycle	25/2392	54/10561	0.000103429	0.000370066	0.000186723	6389/6390/2271/4191/682/1743/6256/1431/50/1738/4967/3419/6566/3420/3421/3029/5162/6391/8803/8802/4200/728294/8801/8050/81889	25
NetworkAnalyst	R-HSA-2173791	TGF-beta receptor signaling in EMT (epithelial to mesenchymal transition)	11/2392	16/10561	0.000108867	0.000387438	0.000195488	7316/7314/6233/387/7311/50855/7046/7048/56288/5590/7040	11
NetworkAnalyst	R-HSA-2730905	Role of LAT2/NTAL/LAB on calcium mobilization	11/2392	16/10561	0.000108867	0.000387438	0.000195488	2885/5295/2534/6464/4067/2205/6850/5290/6654/5291/5296	11
NetworkAnalyst	R-HSA-901042	Calnexin/calreticulin cycle	15/2392	26/10561	0.00011797	0.000418715	0.00021127	7316/7314/6233/811/821/91445/23193/56886/2923/10299/7311/6048/267/11236/5589	15
NetworkAnalyst	R-HSA-877312	Regulation of IFNG signaling	10/2392	14/10561	0.000140295	0.00049531	0.000249917	6772/9021/7341/5781/3717/8554/3716/5777/5770/3459	10
NetworkAnalyst	R-HSA-918233	TRAF3-dependent IRF activation pathway	10/2392	14/10561	0.000140295	0.00049531	0.000249917	1387/9641/2033/7187/64135/57506/3661/29110/3665/23586	10
NetworkAnalyst	R-HSA-5205647	Mitophagy	16/2392	29/10561	0.000144086	0.000504681	0.000254646	7316/7314/81631/6714/65018/6233/1457/1460/8878/9474/7416/9927/8408/9140/7311/84557	16
NetworkAnalyst	R-HSA-5218920	VEGFR2 mediated vascular permeability	16/2392	29/10561	0.000144086	0.000504681	0.000254646	3320/4846/1499/207/808/5879/857/2475/5062/3728/253260/5058/208/7409/10000/55615	16
NetworkAnalyst	R-HSA-8863795	Downregulation of ERBB2 signaling	16/2392	29/10561	0.000144086	0.000504681	0.000254646	7316/7314/3320/1956/207/6233/10273/11140/2064/208/2065/10000/8065/7311/4145/5782	16
NetworkAnalyst	R-HSA-162587	HIV Life Cycle	54/2392	151/10561	0.000158447	0.000553526	0.000279291	7316/7314/7251/23327/3836/5435/6233/6917/1025/2547/7520/10015/6908/5045/7852/51534/5478/2959/3159/5901/9631/9883/1104/5905/5902/23225/6829/2957/53371/51271/920/7311/9972/2237/4928/7514/3981/5430/6749/51652/8731/904/6827/2963/9150/2962/8812/55746/1234/7518/9688/6881/57122/23279	54
NetworkAnalyst	R-HSA-389958	Cooperation of Prefoldin and TriC/CCT in actin and tubulin folding	17/2392	32/10561	0.000166612	0.000580524	0.000292913	7280/7411/7846/60/7203/7277/10576/10575/6950/10574/908/10694/10383/5203/84617/22948/10382	17
NetworkAnalyst	R-HSA-5627123	RHO GTPases activate PAKs	14/2392	24/10561	0.000170072	0.000591034	0.000298216	5500/808/5879/5062/2017/4627/5058/4659/10627/4628/4637/998/2316/10398	14
NetworkAnalyst	R-HSA-430116	GP1b-IX-V activation signalling	9/2392	12/10561	0.00017285	0.000597566	0.000301512	7534/6714/5295/7450/1277/5894/2316/2815/2811	9
NetworkAnalyst	R-HSA-8984722	Interleukin-35 Signalling	9/2392	12/10561	0.00017285	0.000597566	0.000301512	6772/6774/3717/3716/821/3592/3595/6775/3572	9
NetworkAnalyst	R-HSA-114604	GPVI-mediated activation cascade	18/2392	35/10561	0.000184979	0.000636193	0.000321002	8503/5295/2534/5879/5781/4067/6850/5777/5290/387/7409/5291/1277/5296/51206/998/3932/5590	18
NetworkAnalyst	R-HSA-532668	N-glycan trimming in the ER and Calnexin/Calreticulin cycle	18/2392	35/10561	0.000184979	0.000636193	0.000321002	7316/7314/7415/6233/811/821/91445/5887/23193/56886/2923/10299/7311/6048/267/11236/5700/5589	18
NetworkAnalyst	R-HSA-110056	MAPK3 (ERK1) activation	8/2392	10/10561	0.000197407	0.00066857	0.000337339	983/5781/3717/3716/3569/5604/5595/3572	8
NetworkAnalyst	R-HSA-2562578	TRIF-mediated programmed cell death	8/2392	10/10561	0.000197407	0.00066857	0.000337339	7099/11035/841/8737/148022/929/23643/8772	8
NetworkAnalyst	R-HSA-381183	ATF6 (ATF6-alpha) activates chaperone genes	8/2392	10/10561	0.000197407	0.00066857	0.000337339	811/7184/468/4801/4800/1649/7494/3309	8
NetworkAnalyst	R-HSA-5602498	MyD88 deficiency (TLR2/4)	8/2392	10/10561	0.000197407	0.00066857	0.000337339	7097/7099/4615/7096/929/23643/695/114609	8
NetworkAnalyst	R-HSA-74749	Signal attenuation	8/2392	10/10561	0.000197407	0.00066857	0.000337339	2885/8660/6464/5594/6654/3643/2887/5595	8
NetworkAnalyst	R-HSA-8853334	Signaling by FGFR3 fusions in cancer	8/2392	10/10561	0.000197407	0.00066857	0.000337339	2885/5295/3265/5290/6654/2261/2549/3845	8
NetworkAnalyst	R-HSA-165159	mTOR signalling	20/2392	41/10561	0.000209084	0.000704534	0.000355485	207/6794/7529/84335/5564/5494/2475/57521/55437/1981/5563/208/1977/51719/10325/7248/6009/10670/10542/8649	20
NetworkAnalyst	R-HSA-8853659	RET signaling	20/2392	41/10561	0.000209084	0.000704534	0.000355485	2885/8503/8660/6714/5295/6464/5909/5781/5335/5290/6654/5291/55715/5296/2549/2887/5578/9046/5566/55816	20
NetworkAnalyst	R-HSA-437239	Recycling pathway of L1	22/2392	47/10561	0.000218334	0.000733843	0.000370273	7280/163/6714/1213/5594/7846/60/7430/6456/7277/1173/1785/9252/5962/10383/1759/160/8986/1175/71/84617/10382	22
NetworkAnalyst	R-HSA-2565942	Regulation of PLK1 Activity at G2/M Transition	35/2392	88/10561	0.000222415	0.000745678	0.000376245	7316/7314/6500/8454/3320/10133/8655/5500/7531/7532/6233/983/203068/8945/5518/7846/5347/79959/4218/7277/10540/23291/1069/1778/5048/22981/4659/22919/10383/7311/5566/1454/6790/80321/10382	35
NetworkAnalyst	R-HSA-5693607	Processing of DNA double-strand break ends	38/2392	98/10561	0.000226861	0.000758674	0.000382802	7316/7314/6613/1017/7341/8344/7329/672/6233/580/8361/151987/7334/3014/6117/10524/5531/7158/8914/8900/29086/6119/6118/51588/7336/8924/4683/8367/1111/7311/51720/5884/8349/9025/641/5810/3364/84126	38
NetworkAnalyst	R-HSA-6804758	Regulation of TP53 Activity through Acetylation	16/2392	30/10561	0.000244145	0.000813994	0.000410715	5371/7157/3065/2033/207/3066/5300/1107/5305/208/1108/9219/5608/10000/29117/57459	16
NetworkAnalyst	R-HSA-389357	CD28 dependent PI3K/Akt signaling	13/2392	22/10561	0.000244692	0.000813994	0.000410715	8503/207/5295/2534/2475/5290/253260/208/1326/10000/5296/3932/55615	13
NetworkAnalyst	R-HSA-622312	Inflammasomes	11/2392	17/10561	0.000245238	0.000813994	0.000410715	351/7295/598/3326/596/5027/22861/29108/10910/58484/9051	11
NetworkAnalyst	R-HSA-69473	G2/M DNA damage checkpoint	37/2392	95/10561	0.000245879	0.000814092	0.000410764	7157/7534/7341/10971/8344/7531/7532/672/7529/983/580/8361/7334/3014/6117/11200/10524/7158/29086/6119/6118/51588/7336/8924/4683/8367/1111/51720/7533/5884/8349/9025/995/641/5810/3364/84126	37
NetworkAnalyst	R-HSA-2871809	FCERI mediated Ca+2 mobilization	17/2392	33/10561	0.000271544	0.000894618	0.000451395	2885/808/10768/6464/5534/4067/5335/2205/6850/5530/4772/6654/3708/7409/695/4773/9402	17
NetworkAnalyst	R-HSA-5654726	Negative regulation of FGFR1 signaling	17/2392	33/10561	0.000271544	0.000894618	0.000451395	7316/7314/2885/6714/8569/6233/867/5594/5518/5781/5515/5516/10253/2247/7311/673/5595	17
NetworkAnalyst	R-HSA-2029485	Role of phospholipids in phagocytosis	14/2392	25/10561	0.000306225	0.00100144	0.000505293	5295/10768/5337/5335/6850/5290/3708/5291/2209/5296/122618/2212/5581/5580	14
NetworkAnalyst	R-HSA-389960	Formation of tubulin folding intermediates by CCT/TriC	14/2392	25/10561	0.000306225	0.00100144	0.000505293	7280/7846/7203/7277/10576/10575/6950/10574/908/10694/10383/84617/22948/10382	14
NetworkAnalyst	R-HSA-9006115	Signaling by NTRK2 (TRKB)	14/2392	25/10561	0.000306225	0.00100144	0.000505293	2885/6714/5295/2534/6464/5879/1020/5781/5335/3265/5290/6654/2549/3845	14
NetworkAnalyst	R-HSA-70171	Glycolysis	29/2392	70/10561	0.000333904	0.00107009	0.000539932	3098/2597/5518/2023/5515/5209/5315/5208/5516/5519/669/9631/3099/9883/2027/5230/23225/2026/53371/283209/9972/4928/5566/5313/55746/9688/57122/5211/23279	29
NetworkAnalyst	R-HSA-4839743	phosphorylation site mutants of CTNNB1 are not targeted to the proteasome by the destruction complex	10/2392	15/10561	0.000335257	0.00107009	0.000539932	1499/2932/5518/5515/5526/5516/5519/8312/324/1452	10
NetworkAnalyst	R-HSA-5099900	WNT5A-dependent internalization of FZD4	10/2392	15/10561	0.000335257	0.00107009	0.000539932	163/1213/409/1173/160/5578/1175/5579/1856/5582	10
NetworkAnalyst	R-HSA-5339716	Misspliced GSK3beta mutants stabilize beta-catenin	10/2392	15/10561	0.000335257	0.00107009	0.000539932	1499/2932/5518/5515/5526/5516/5519/8312/324/1452	10
NetworkAnalyst	R-HSA-5358747	S33 mutants of beta-catenin aren't phosphorylated	10/2392	15/10561	0.000335257	0.00107009	0.000539932	1499/2932/5518/5515/5526/5516/5519/8312/324/1452	10
NetworkAnalyst	R-HSA-5358749	S37 mutants of beta-catenin aren't phosphorylated	10/2392	15/10561	0.000335257	0.00107009	0.000539932	1499/2932/5518/5515/5526/5516/5519/8312/324/1452	10
NetworkAnalyst	R-HSA-5358751	S45 mutants of beta-catenin aren't phosphorylated	10/2392	15/10561	0.000335257	0.00107009	0.000539932	1499/2932/5518/5515/5526/5516/5519/8312/324/1452	10
NetworkAnalyst	R-HSA-5358752	T41 mutants of beta-catenin aren't phosphorylated	10/2392	15/10561	0.000335257	0.00107009	0.000539932	1499/2932/5518/5515/5526/5516/5519/8312/324/1452	10
NetworkAnalyst	R-HSA-937039	IRAK1 recruits IKK complex	10/2392	15/10561	0.000335257	0.00107009	0.000539932	7316/7314/7189/8517/6233/57162/7334/3654/7311/3551	10
NetworkAnalyst	R-HSA-975144	IRAK1 recruits IKK complex upon TLR7/8 or 9 stimulation	10/2392	15/10561	0.000335257	0.00107009	0.000539932	7316/7314/7189/8517/6233/57162/7334/3654/7311/3551	10
NetworkAnalyst	R-HSA-164938	Nef-mediates down modulation of cell surface receptors by recruiting them to clathrin adapters	12/2392	20/10561	0.00035106	0.00111785	0.00056403	163/375/1173/567/8907/920/160/3932/1175/1174/51606/10053	12
NetworkAnalyst	R-HSA-70326	Glucose metabolism	35/2392	90/10561	0.000369806	0.00117473	0.000592731	2806/3098/4191/2597/2203/5518/2023/5515/5209/5315/5208/5516/5519/669/5105/9631/3099/9883/2027/5230/23225/2026/53371/5091/283209/9972/4928/5566/6576/5313/55746/9688/57122/5211/23279	35
NetworkAnalyst	R-HSA-1912408	Pre-NOTCH Transcription and Translation	16/2392	31/10561	0.000399111	0.0012648	0.000638177	8850/7157/1387/2033/3725/4343/3516/7027/595/4851/2648/7029/1871/1869/5584/4853	16
NetworkAnalyst	R-HSA-5654727	Negative regulation of FGFR2 signaling	17/2392	34/10561	0.000429286	0.0013572	0.000684797	7316/7314/2885/6714/8569/6233/867/5594/5518/5781/5515/5516/10253/2247/7311/673/5595	17
NetworkAnalyst	R-HSA-373753	Nephrin family interactions	13/2392	23/10561	0.000446467	0.00140424	0.000708535	23607/5295/2534/4690/8826/81/6709/8573/6711/5290/8976/5291/5296	13
NetworkAnalyst	R-HSA-1358803	Downregulation of ERBB2:ERBB3 signaling	9/2392	13/10561	0.00044847	0.00140424	0.000708535	7316/7314/207/6233/2064/208/2065/10000/7311	9
NetworkAnalyst	R-HSA-5210891	Uptake and function of anthrax toxins	9/2392	13/10561	0.00044847	0.00140424	0.000708535	808/5609/10015/5045/6416/5608/5604/5606/5605	9
NetworkAnalyst	R-HSA-5357786	TNFR1-induced proapoptotic signaling	9/2392	13/10561	0.00044847	0.00140424	0.000708535	7186/841/56957/8737/7132/8717/8772/7375/9099	9
NetworkAnalyst	R-HSA-983695	Antigen activates B Cell Receptor (BCR) leading to generation of second messengers	18/2392	37/10561	0.000449442	0.00140424	0.000708535	2885/808/5295/10768/2534/6464/867/30011/4690/4067/5335/6850/5777/6654/3708/7409/695/868	18
NetworkAnalyst	R-HSA-194315	Signaling by Rho GTPases	131/2392	446/10561	0.000451231	0.00140653	0.000709689	999/6453/7280/7534/2885/8655/5500/9212/10971/1499/6714/81565/8344/25/808/7531/7532/367/7529/6655/1080/389/5594/5879/1027/5501/5518/7846/8361/2/60/5347/3014/126961/4690/51517/3688/5747/5515/5062/1780/23365/8826/26230/10097/10163/5526/2017/7277/5516/5519/4627/1778/5048/8338/10006/11214/147700/396/57120/5058/4659/10627/6654/5289/387/29127/23028/8976/22919/7409/5905/10672/5217/114793/10094/64837/3817…	131
NetworkAnalyst	R-HSA-9012852	Signaling by NOTCH3	22/2392	49/10561	0.000454448	0.00141325	0.000713079	7316/6772/7314/8850/1956/1387/2033/3516/6233/5087/4851/2648/4904/5664/23385/10460/3280/10320/7311/5663/171558/23129	22
NetworkAnalyst	R-HSA-210993	Tie2 Signaling	11/2392	18/10561	0.000501637	0.00155274	0.000783463	2885/5295/6464/5781/3265/5290/6654/5291/5296/9046/3845	11
NetworkAnalyst	R-HSA-446353	Cell-extracellular matrix interactions	11/2392	18/10561	0.000501637	0.00155274	0.000783463	5829/60/3611/3688/7408/10979/55679/6251/7016/2316/71	11
NetworkAnalyst	R-HSA-189451	Heme biosynthesis	8/2392	11/10561	0.000579382	0.00175662	0.000886335	211/210/212/7389/2235/1371/3145/5498	8
NetworkAnalyst	R-HSA-2586552	Signaling by Leptin	8/2392	11/10561	0.000579382	0.00175662	0.000886335	9021/8660/6774/5781/3953/3717/6777/6776	8
NetworkAnalyst	R-HSA-3371378	Regulation by c-FLIP	8/2392	11/10561	0.000579382	0.00175662	0.000886335	7186/841/8737/8717/8743/356/355/8772	8
NetworkAnalyst	R-HSA-5218900	CASP8 activity is inhibited	8/2392	11/10561	0.000579382	0.00175662	0.000886335	7186/841/8737/8717/8743/356/355/8772	8
NetworkAnalyst	R-HSA-5655291	Signaling by FGFR4 in disease	8/2392	11/10561	0.000579382	0.00175662	0.000886335	2885/5295/5335/3265/5290/6654/2549/3845	8
NetworkAnalyst	R-HSA-69416	Dimerization of procaspase-8	8/2392	11/10561	0.000579382	0.00175662	0.000886335	7186/841/8737/8717/8743/356/355/8772	8
NetworkAnalyst	R-HSA-8851805	MET activates RAS signaling	8/2392	11/10561	0.000579382	0.00175662	0.000886335	2885/6464/57610/3265/6654/10048/4233/3845	8
NetworkAnalyst	R-HSA-8875555	MET activates RAP1 and RAC1	8/2392	11/10561	0.000579382	0.00175662	0.000886335	2885/1398/5879/5906/5908/1399/2549/4233	8
NetworkAnalyst	R-HSA-8934903	Receptor Mediated Mitophagy	8/2392	11/10561	0.000579382	0.00175662	0.000886335	81631/6714/1457/1460/9474/8408/9140/84557	8
NetworkAnalyst	R-HSA-2682334	EPH-Ephrin signaling	35/2392	92/10561	0.000598259	0.00180973	0.000913132	6453/163/6714/4318/2534/1213/5879/6386/60/2048/5747/5062/4067/10097/5664/3265/1173/23385/4627/6383/5058/10627/387/28964/8976/10094/4628/4637/1759/160/5663/998/1175/10398/71	35
NetworkAnalyst	R-HSA-8941326	RUNX2 regulates bone development	16/2392	32/10561	0.00063161	0.00190629	0.00096185	5925/6714/25/367/4089/8841/5594/9759/10413/4086/3280/1277/5595/10013/10432/860	16
NetworkAnalyst	R-HSA-177243	Interactions of Rev with host cellular proteins	17/2392	35/10561	0.000660021	0.00198753	0.00100284	4869/5901/9631/9883/1104/5905/5902/23225/3837/53371/9972/4928/7514/55746/9688/57122/23279	17
NetworkAnalyst	R-HSA-4615885	SUMOylation of DNA replication proteins	20/2392	44/10561	0.000672131	0.00201943	0.00101894	7150/6613/7341/9212/5111/7329/6612/51588/9631/9883/5905/23225/53371/9972/4928/6790/55746/9688/57122/23279	20
NetworkAnalyst	R-HSA-5693538	Homology Directed Repair	48/2392	138/10561	0.000732388	0.00219551	0.00110778	7316/7314/6613/1017/7341/8344/25/5111/7329/672/6233/580/8361/142/151987/7334/3014/6117/10524/5531/7158/8914/8900/29086/6119/6118/51588/7336/8924/4683/8367/1111/5424/7311/5888/51720/2237/5884/8349/9025/641/10635/5425/7515/5810/3364/84126/7517	48
NetworkAnalyst	R-HSA-3371571	HSF1-dependent transactivation	13/2392	24/10561	0.000773115	0.00230721	0.00116414	3320/3326/1387/2033/3312/3304/84335/2475/57521/2288/10728/3337/815	13
NetworkAnalyst	R-HSA-982772	Growth hormone receptor signaling	13/2392	24/10561	0.000773115	0.00230721	0.00116414	6772/9021/8660/6774/5594/4067/3717/2688/5777/5770/6777/5595/6776	13
NetworkAnalyst	R-HSA-397795	G-protein beta:gamma signalling	22/2392	51/10561	0.00088743	0.00264244	0.00133329	2885/8503/207/5295/6464/3717/3716/10681/3718/5290/3568/2782/2783/208/387/5291/10000/5296/3563/3560/3559/23236	22
NetworkAnalyst	R-HSA-381426	Regulation of Insulin-like Growth Factor (IGF) transport and uptake by Insulin-like Growth Factor Binding Proteins (IGFBPs)	44/2392	125/10561	0.000902429	0.0026811	0.0013528	351/2335/338/5265/10970/213/7184/174/335/3913/3481/1511/1356/348/1114/6696/7466/5034/7018/1471/4924/718/2153/6383/3569/51280/3484/2147/3956/3817/3827/5954/3487/8542/2243/2266/813/57104/3915/3479/5589/2999/4240/3485	44
NetworkAnalyst	R-HSA-392451	G beta:gamma signalling through PI3Kgamma	21/2392	48/10561	0.000924155	0.00273953	0.00138228	2885/8503/207/5295/6464/3717/3716/10681/3718/5290/3568/2782/2783/208/387/5291/10000/5296/3563/3560/3559	21
NetworkAnalyst	R-HSA-110320	Translesion Synthesis by POLH	11/2392	19/10561	0.000948251	0.0027985	0.00141203	7316/7314/7415/5111/6233/6117/25898/6119/6118/55666/7311	11
NetworkAnalyst	R-HSA-6804760	Regulation of TP53 Activity through Methylation	11/2392	19/10561	0.000948251	0.0027985	0.00141203	7316/7314/7157/2033/4193/6233/11200/10419/7311/26013/10919	11
NetworkAnalyst	R-HSA-933541	TRAF6 mediated IRF7 activation	16/2392	33/10561	0.000970495	0.00285781	0.00144196	10010/7189/1387/9641/2033/7186/3659/4615/64135/57506/3661/29110/3665/3660/23586/170506	16
NetworkAnalyst	R-HSA-2173782	Binding and Uptake of Ligands by Scavenger Receptors	19/2392	42/10561	0.000978144	0.00287397	0.00145011	3320/338/3240/213/811/7184/335/348/3039/4035/2512/5648/1277/259/8542/2495/6678/4481/3250	19
NetworkAnalyst	R-HSA-3371568	Attenuation phase	9/2392	14/10561	0.00100319	0.0028964	0.00146143	3320/3326/1387/2033/3312/3304/2288/10728/3337	9
NetworkAnalyst	R-HSA-418885	DCC mediated attractive signaling	9/2392	14/10561	0.00100319	0.0028964	0.00146143	6714/2534/5879/4690/5747/8976/998/1630/22885	9
NetworkAnalyst	R-HSA-4839735	AXIN mutants destabilize the destruction complex, activating WNT signaling	9/2392	14/10561	0.00100319	0.0028964	0.00146143	2932/5518/5515/5526/5516/5519/8312/324/1452	9
NetworkAnalyst	R-HSA-4839744	truncated APC mutants destabilize the destruction complex	9/2392	14/10561	0.00100319	0.0028964	0.00146143	2932/5518/5515/5526/5516/5519/8312/324/1452	9
NetworkAnalyst	R-HSA-4839748	AMER1 mutants destabilize the destruction complex	9/2392	14/10561	0.00100319	0.0028964	0.00146143	2932/5518/5515/5526/5516/5519/8312/324/1452	9
NetworkAnalyst	R-HSA-5467337	APC truncation mutants have impaired AXIN binding	9/2392	14/10561	0.00100319	0.0028964	0.00146143	2932/5518/5515/5526/5516/5519/8312/324/1452	9
NetworkAnalyst	R-HSA-5467340	AXIN missense mutants destabilize the destruction complex	9/2392	14/10561	0.00100319	0.0028964	0.00146143	2932/5518/5515/5526/5516/5519/8312/324/1452	9
NetworkAnalyst	R-HSA-5467348	Truncations of AMER1 destabilize the destruction complex	9/2392	14/10561	0.00100319	0.0028964	0.00146143	2932/5518/5515/5526/5516/5519/8312/324/1452	9
NetworkAnalyst	R-HSA-1250196	SHC1 events in ERBB2 signaling	12/2392	22/10561	0.00113818	0.00327196	0.00165092	2885/1956/6464/2064/3265/6654/2065/5578/5581/5580/5782/3845	12
NetworkAnalyst	R-HSA-5205685	Pink/Parkin Mediated Mitophagy	12/2392	22/10561	0.00113818	0.00327196	0.00165092	7316/7314/81631/65018/6233/8878/9474/7416/9927/9140/7311/84557	12
NetworkAnalyst	R-HSA-168254	Influenza Infection	52/2392	155/10561	0.00116382	0.00333845	0.00168447	9636/3320/3836/5435/3304/6233/1213/811/3838/5610/6156/821/6176/6130/6189/6175/6135/6124/6160/5901/9631/3843/9883/6227/6134/23225/3837/6132/53371/6144/7311/9972/4928/7514/5430/9349/3921/6169/2963/6207/2962/6133/6209/7040/55746/25873/6161/6168/9688/6122/57122/23279	52
NetworkAnalyst	R-HSA-381042	PERK regulates gene expression	14/2392	28/10561	0.00137382	0.00391828	0.00197704	467/56915/468/4801/9709/4800/1649/8570/3484/1965/3309/6347/51013/23404	14
NetworkAnalyst	R-HSA-196299	Beta-catenin phosphorylation cascade	10/2392	17/10561	0.0013802	0.00391828	0.00197704	1499/2932/5518/5515/5526/5516/5519/8312/324/1452	10
NetworkAnalyst	R-HSA-416993	Trafficking of GluR2-containing AMPA receptors	10/2392	17/10561	0.0013802	0.00391828	0.00197704	163/1173/2890/160/5578/1175/4905/5579/7102/5582	10
NetworkAnalyst	R-HSA-432142	Platelet sensitization by LDL	10/2392	17/10561	0.0013802	0.00391828	0.00197704	338/5321/5518/1432/5781/5515/5526/5516/5519/5777	10
NetworkAnalyst	R-HSA-264870	Caspase-mediated cleavage of cytoskeletal proteins	8/2392	12/10561	0.00139245	0.00391828	0.00197704	7431/841/6709/836/28988/840/5339/118	8
NetworkAnalyst	R-HSA-381033	ATF6 (ATF6-alpha) activates chaperones	8/2392	12/10561	0.00139245	0.00391828	0.00197704	811/7184/468/4801/4800/1649/7494/3309	8
NetworkAnalyst	R-HSA-389359	CD28 dependent Vav1 pathway	8/2392	12/10561	0.00139245	0.00391828	0.00197704	2885/2534/5879/5062/5058/7409/998/3932	8
NetworkAnalyst	R-HSA-5689877	Josephin domain DUBs	8/2392	12/10561	0.00139245	0.00391828	0.00197704	7316/7314/5886/7415/6233/4287/5887/7311	8
NetworkAnalyst	R-HSA-933543	NF-kB activation through FADD/RIP-1 pathway mediated by caspase-8 and -10	8/2392	12/10561	0.00139245	0.00391828	0.00197704	8517/64135/57506/841/8737/23586/3551/8772	8
NetworkAnalyst	R-HSA-2559582	Senescence-Associated Secretory Phenotype (SASP)	39/2392	110/10561	0.0014742	0.00413957	0.00208869	7316/7321/2353/7314/1017/996/51343/5970/11065/1026/3725/8344/1051/4790/8881/6233/6774/5594/1019/7324/1027/8361/1029/3014/126961/1021/51529/8900/1032/8338/3569/8367/7311/8357/5595/8349/10919/1031/55766	39
NetworkAnalyst	R-HSA-5693571	Nonhomologous End-Joining (NHEJ)	27/2392	69/10561	0.00149269	0.00418267	0.00211044	7341/8344/51567/672/2547/580/22976/7520/8361/7334/3014/27343/55183/5591/10524/7158/29086/51588/7336/8924/4683/8367/51720/3981/8349/9025/7518	27
NetworkAnalyst	R-HSA-167044	Signalling to RAS	11/2392	20/10561	0.00167815	0.00469193	0.00236739	2885/6714/6464/1432/3265/5600/5898/6654/5899/9261/3845	11
NetworkAnalyst	R-HSA-5693567	HDR through Homologous Recombination (HR) or Single Strand Annealing (SSA)	45/2392	132/10561	0.00168209	0.00469193	0.00236739	7316/7314/6613/1017/7341/8344/25/5111/7329/672/6233/580/8361/151987/7334/3014/6117/10524/5531/7158/8914/8900/29086/6119/6118/51588/7336/8924/4683/8367/1111/5424/7311/5888/51720/5884/8349/9025/641/10635/5425/5810/3364/84126/7517	45
NetworkAnalyst	R-HSA-72163	mRNA Splicing - Major Pathway	59/2392	183/10561	0.00168501	0.00469193	0.00236739	1994/5435/3312/3192/3181/3178/6625/1660/3184/1655/4904/6632/6634/22827/6430/6428/3190/23020/10921/6628/6626/4670/23450/6631/23524/9295/3183/10713/6636/988/9939/51729/10189/6426/11193/10914/5430/10569/2521/22794/6432/1665/11051/6633/27316/10421/3191/6627/2963/3187/3185/23451/2962/25804/9129/57819/79869/9410/6629	59
NetworkAnalyst	R-HSA-1500931	Cell-Cell communication	44/2392	129/10561	0.00186014	0.00516878	0.002608	999/2885/23607/1499/6714/5295/2534/5829/60/3611/4690/5781/3688/5747/8826/81/6709/8573/3728/7408/2185/6711/1308/6441/5777/5290/653509/10979/3852/55679/8976/5339/5291/5296/50855/6251/5584/8935/7016/2316/71/56288/3691/5817	44
NetworkAnalyst	R-HSA-174437	Removal of the Flap Intermediate from the C-strand	7/2392	10/10561	0.00188723	0.00521141	0.00262951	5111/6117/6119/6118/5424/2237/5425	7
NetworkAnalyst	R-HSA-8877330	RUNX1 and FOXP3 control the development of regulatory T lymphocytes (Tregs)	7/2392	10/10561	0.00188723	0.00521141	0.00262951	50943/861/1378/3559/1493/4773/8784	7
NetworkAnalyst	R-HSA-9020958	Interleukin-21 signaling	7/2392	10/10561	0.00188723	0.00521141	0.00262951	6772/6774/3716/3718/6777/6776/6775	7
NetworkAnalyst	R-HSA-112409	RAF-independent MAPK1/3 activation	12/2392	23/10561	0.00189278	0.00521591	0.00263178	1843/983/5594/5781/3717/3716/3569/1847/5604/5595/5605/3572	12
NetworkAnalyst	R-HSA-1170546	Prolactin receptor signaling	9/2392	15/10561	0.00200508	0.0055026	0.00277643	9978/6500/8454/8945/5781/3717/2688/6777/6776	9
NetworkAnalyst	R-HSA-3134975	Regulation of innate immune responses to cytosolic DNA	9/2392	15/10561	0.00200508	0.0055026	0.00277643	7316/7314/6233/3661/29110/81030/340061/7311/22954	9
NetworkAnalyst	R-HSA-5693606	DNA Double Strand Break Response	29/2392	77/10561	0.00203495	0.00557307	0.00281199	7316/7314/7157/7341/8344/25/7329/672/6233/580/8361/7334/3014/5599/3838/11200/10524/7158/29086/51588/7336/8924/4683/9031/8367/7311/51720/8349/9025	29
NetworkAnalyst	R-HSA-168255	Influenza Life Cycle	48/2392	144/10561	0.00204844	0.00558704	0.00281904	3320/3836/5435/3304/6233/1213/811/6156/821/6176/6130/6189/6175/6135/6124/6160/5901/9631/3843/9883/6227/6134/23225/3837/6132/53371/6144/7311/9972/4928/7514/5430/9349/3921/6169/2963/6207/2962/6133/6209/55746/25873/6161/6168/9688/6122/57122/23279	48
NetworkAnalyst	R-HSA-5619115	Disorders of transmembrane transporters	48/2392	144/10561	0.00204844	0.00558704	0.00281904	7316/7314/7415/19/3098/5721/6233/5698/5699/1080/5684/5710/213/6513/5686/5682/6521/5683/5688/5687/5707/23198/5695/5693/5708/1356/6566/5691/5705/5713/5701/5720/5696/91445/5704/30061/5717/6005/7311/6048/9491/10613/9861/5706/5700/5719/10197/5716	48
NetworkAnalyst	R-HSA-380972	Energy dependent regulation of mTOR by LKB1-AMPK	14/2392	29/10561	0.00210778	0.00573714	0.00289477	6794/5564/5494/2475/57521/55437/5563/51719/10325/7248/6009/10670/10542/8649	14
NetworkAnalyst	R-HSA-8953750	Transcriptional Regulation by E2F6	16/2392	35/10561	0.00211814	0.00575355	0.00290305	672/7027/2146/7029/8726/6015/23429/4149/8317/1876/1869/1111/5888/6241/23512/10919	16
NetworkAnalyst	R-HSA-74751	Insulin receptor signalling cascade	21/2392	51/10561	0.0023324	0.00632266	0.00319021	2885/8660/5295/6464/5594/5781/3265/5290/54106/208/6654/5289/5291/2261/3643/2247/5296/2549/2887/5595/3845	21
NetworkAnalyst	R-HSA-1839117	Signaling by cytosolic FGFR1 fusion mutants	10/2392	18/10561	0.0024784	0.00670478	0.00338301	6772/2885/5295/6774/26127/5290/6777/11052/6776/8805	10
NetworkAnalyst	R-HSA-72203	Processing of Capped Intron-Containing Pre-mRNA	74/2392	243/10561	0.00271598	0.0073326	0.00369979	1994/5435/3312/3192/80145/3181/3178/6625/1660/3184/1655/4904/6632/6634/22827/6430/6428/3190/23020/10921/6628/6626/4670/23450/6631/23524/9295/3183/10713/9631/9883/6636/988/9939/51729/10189/1977/23225/6426/10482/53371/9972/11193/4928/10914/5430/10569/2521/84321/22794/6432/1665/11051/6633/27316/10421/3191/6627/2963/3187/3185/23451/2962/25804/9129/57819/79869/9410/55746/6629/9688/57122/84248/23279	74
NetworkAnalyst	R-HSA-6814122	Cooperation of PDCL (PhLP1) and TRiC/CCT in G-protein beta folding	18/2392	42/10561	0.00277989	0.00748994	0.00377918	1457/1460/9628/2771/7203/10681/2782/2783/10576/2773/10575/6950/10574/908/10694/2781/22948/2770	18
NetworkAnalyst	R-HSA-5218921	VEGFR2 mediated cell proliferation	11/2392	21/10561	0.00280821	0.00755097	0.00380997	6714/808/10768/5335/3265/3708/5578/5579/5580/5590/3845	11
NetworkAnalyst	R-HSA-113501	Inhibition of replication initiation of damaged DNA by RB1/E2F1	8/2392	13/10561	0.00290281	0.0076812	0.00387568	5925/7027/5518/5515/7029/5516/5519/1869	8
NetworkAnalyst	R-HSA-1237044	Erythrocytes take up carbon dioxide and release oxygen	8/2392	13/10561	0.00290281	0.0076812	0.00387568	6521/760/3039/762/6005/759/358/51706	8
NetworkAnalyst	R-HSA-140342	Apoptosis induced DNA fragmentation	8/2392	13/10561	0.00290281	0.0076812	0.00387568	3836/3005/836/1676/3146/3009/3837/3006	8
NetworkAnalyst	R-HSA-1480926	O2/CO2 exchange in erythrocytes	8/2392	13/10561	0.00290281	0.0076812	0.00387568	6521/760/3039/762/6005/759/358/51706	8
NetworkAnalyst	R-HSA-171007	p38MAPK events	8/2392	13/10561	0.00290281	0.0076812	0.00387568	6714/1432/3265/5600/5898/5899/9261/3845	8
NetworkAnalyst	R-HSA-211227	Activation of DNA fragmentation factor	8/2392	13/10561	0.00290281	0.0076812	0.00387568	3836/3005/836/1676/3146/3009/3837/3006	8
NetworkAnalyst	R-HSA-2168880	Scavenging of heme from plasma	8/2392	13/10561	0.00290281	0.0076812	0.00387568	3240/213/335/3039/4035/259/8542/3250	8
NetworkAnalyst	R-HSA-879415	Advanced glycosylation endproduct receptor signaling	8/2392	13/10561	0.00290281	0.0076812	0.00387568	351/5594/3958/177/3146/6283/5595/5589	8
NetworkAnalyst	R-HSA-110313	Translesion synthesis by Y family DNA polymerases bypasses lesions on DNA template	17/2392	39/10561	0.00291086	0.00768721	0.00387871	7316/9636/7314/7415/5111/6233/9246/6117/25898/6119/6118/55666/7318/5424/7311/11201/5425	17
NetworkAnalyst	R-HSA-8940973	RUNX2 regulates osteoblast differentiation	12/2392	24/10561	0.00301244	0.00793972	0.00400612	5925/6714/25/367/8841/5594/10413/3280/1277/5595/10013/860	12
NetworkAnalyst	R-HSA-165054	Rev-mediated nuclear export of HIV RNA	15/2392	33/10561	0.00310123	0.00813504	0.00410467	5901/9631/9883/1104/5905/5902/23225/53371/9972/4928/7514/55746/9688/57122/23279	15
NetworkAnalyst	R-HSA-202433	Generation of second messenger molecules	15/2392	33/10561	0.00310123	0.00813504	0.00410467	4690/5062/5335/3115/7408/3127/5058/9398/3113/920/3932/7454/9402/7535/3122	15
NetworkAnalyst	R-HSA-8957322	Metabolism of steroids	50/2392	154/10561	0.00310488	0.00813504	0.00410467	6613/6667/1387/7329/6256/213/7421/7376/11001/1583/4801/10484/6307/10062/4800/1718/6907/3295/6720/51588/6721/5901/5465/6257/3283/8714/1717/23054/3422/1581/3837/231/2230/31/114876/114880/79071/6715/10498/2194/79718/2222/8204/1585/10654/4036/9871/1584/2232/7108	50
NetworkAnalyst	R-HSA-6783783	Interleukin-10 signaling	20/2392	49/10561	0.00331935	0.00867987	0.00437958	5743/3554/6774/3627/2919/7132/3716/3606/3553/3569/2208/3593/3592/3557/7850/6352/7133/6347/1234/6363	20
NetworkAnalyst	R-HSA-5663220	RHO GTPases Activate Formins	46/2392	140/10561	0.00343881	0.00897461	0.0045283	7280/8655/9212/6714/81565/389/5879/5501/5518/7846/60/5347/3688/5515/1780/5526/7277/5516/5519/1778/5048/387/22919/5905/5217/114793/79003/83540/10383/4928/7514/11130/998/701/1856/71/84617/4085/23421/55746/1857/10382/10403/57122/23279/64946	46
NetworkAnalyst	R-HSA-204998	Cell death signalling via NRAGE, NRIF and NADE	28/2392	76/10561	0.00348958	0.00907154	0.0045772	7316/7314/6453/7189/7531/6233/6655/8878/5879/5599/23365/26230/836/5664/572/23385/9500/11214/6654/7409/10672/4804/7311/5663/23421/9639/55160/26574	28
NetworkAnalyst	R-HSA-5693565	Recruitment and ATM-mediated phosphorylation of repair and signaling proteins at DNA double strand breaks	28/2392	76/10561	0.00348958	0.00907154	0.0045772	7316/7314/7157/7341/8344/25/7329/672/6233/580/8361/7334/3014/5599/11200/10524/7158/29086/51588/7336/8924/4683/9031/8367/7311/51720/8349/9025	28
NetworkAnalyst	R-HSA-1362300	Transcription of E2F targets under negative control by p107 (RBL1) and p130 (RBL2) in complex with HDAC1	9/2392	16/10561	0.00366687	0.00947691	0.00478174	3065/7027/983/5933/5934/7029/1869/1874/132660	9
NetworkAnalyst	R-HSA-1433559	Regulation of KIT signaling	9/2392	16/10561	0.00366687	0.00947691	0.00478174	2885/6714/2534/867/4067/5777/6654/5578/3932	9
NetworkAnalyst	R-HSA-391160	Signal regulatory protein family interactions	9/2392	16/10561	0.00366687	0.00947691	0.00478174	2885/6714/5781/5747/2185/6441/5777/653509/8935	9
NetworkAnalyst	R-HSA-8957275	Post-translational protein phosphorylation	37/2392	108/10561	0.00377425	0.00973551	0.00491222	351/2335/338/5265/10970/213/7184/174/335/3913/1356/348/1114/6696/7466/5034/7018/1471/4924/718/2153/6383/3569/51280/3484/3956/3827/5954/3487/8542/2243/2266/813/57104/3915/5589/4240	37
NetworkAnalyst	R-HSA-2132295	MHC class II antigen presentation	41/2392	123/10561	0.00416869	0.010675	0.00538625	7280/8655/163/1508/375/1213/7846/1780/51164/6456/972/10484/55860/3115/7277/1173/821/3127/1785/10540/7879/1778/83547/147700/29127/8907/64837/1509/114876/3113/1510/10383/1759/160/1175/84617/1174/9871/3122/10382/10053	41
NetworkAnalyst	R-HSA-169893	Prolonged ERK activation events	7/2392	11/10561	0.00417596	0.010675	0.00538625	7529/1398/5335/5906/1399/673/57498	7
NetworkAnalyst	R-HSA-174414	Processive synthesis on the C-strand of the telomere	7/2392	11/10561	0.00417596	0.010675	0.00538625	5111/6117/6119/6118/5424/2237/5425	7
NetworkAnalyst	R-HSA-193692	Regulated proteolysis of p75NTR	7/2392	11/10561	0.00417596	0.010675	0.00538625	7189/5970/4790/5664/23385/4804/5663	7
NetworkAnalyst	R-HSA-3000480	Scavenging by Class A Receptors	10/2392	19/10561	0.00417857	0.010675	0.00538625	338/811/7184/335/348/2512/5648/1277/2495/4481	10
NetworkAnalyst	R-HSA-3299685	Detoxification of Reactive Oxygen Species	16/2392	37/10561	0.00422011	0.0107399	0.00541899	5052/7295/7001/6648/6647/847/5034/54205/9973/2950/9588/25824/2876/653361/538/10587	16
NetworkAnalyst	R-HSA-445355	Smooth Muscle Contraction	16/2392	37/10561	0.00422011	0.0107399	0.00541899	7168/808/10580/7414/5829/5062/302/7169/5058/10627/301/4637/10174/10398/7171/7094	16
NetworkAnalyst	R-HSA-2428924	IGF1R signaling cascade	20/2392	50/10561	0.00437397	0.0111102	0.00560585	2885/8660/5295/6464/3481/5781/3265/5290/54106/208/6654/5289/5291/3480/2261/2247/5296/2549/3479/3845	20
NetworkAnalyst	R-HSA-140837	Intrinsic Pathway of Fibrin Clot Formation	11/2392	22/10561	0.00447825	0.0113534	0.00572856	2/710/7450/2161/708/2147/3827/2157/2159/2815/2811	11
NetworkAnalyst	R-HSA-399719	Trafficking of AMPA receptors	14/2392	31/10561	0.00454486	0.0114568	0.00578074	163/4193/1173/1739/2890/160/5578/1175/1742/4905/5579/7102/5582/815	14
NetworkAnalyst	R-HSA-399721	Glutamate binding, activation of AMPA receptors and synaptic plasticity	14/2392	31/10561	0.00454486	0.0114568	0.00578074	163/4193/1173/1739/2890/160/5578/1175/1742/4905/5579/7102/5582/815	14
NetworkAnalyst	R-HSA-4641262	Disassembly of the destruction complex and recruitment of AXIN to the membrane	14/2392	31/10561	0.00454486	0.0114568	0.00578074	1499/2932/5518/857/5515/5526/5516/5519/7855/8312/324/1452/1856/1857	14
NetworkAnalyst	R-HSA-179409	APC-Cdc20 mediated degradation of Nek2A	12/2392	25/10561	0.00461262	0.0114755	0.00579016	7316/7321/7314/996/11065/8881/6233/7324/51529/7311/701/4085	12
NetworkAnalyst	R-HSA-198725	Nuclear Events (kinase and transcription factor activation)	12/2392	25/10561	0.00461262	0.0114755	0.00579016	1385/5594/5518/1432/5515/5516/5519/5600/9252/5595/9261/2002	12
NetworkAnalyst	R-HSA-210991	Basigin interactions	12/2392	25/10561	0.00461262	0.0114755	0.00579016	6520/682/857/3688/6566/5478/8140/9057/482/3675/23657/481	12
NetworkAnalyst	R-HSA-380994	ATF4 activates genes	12/2392	25/10561	0.00461262	0.0114755	0.00579016	467/56915/468/4801/9709/4800/1649/8570/3484/6347/51013/23404	12
NetworkAnalyst	R-HSA-400685	Sema4D in semaphorin signaling	12/2392	25/10561	0.00461262	0.0114755	0.00579016	389/5879/6237/2064/23365/4627/10627/387/4628/4637/10398/4233	12
NetworkAnalyst	R-HSA-5654708	Downstream signaling of activated FGFR3	12/2392	25/10561	0.00461262	0.0114755	0.00579016	2885/5295/6464/5781/5335/3265/5290/6654/2261/2247/2549/3845	12
NetworkAnalyst	R-HSA-9013508	NOTCH3 Intracellular Domain Regulates Transcription	12/2392	25/10561	0.00461262	0.0114755	0.00579016	6772/8850/1387/2033/3516/5087/4851/2648/3280/10320/171558/23129	12
NetworkAnalyst	R-HSA-1912422	Pre-NOTCH Expression and Processing	19/2392	47/10561	0.00471738	0.0117142	0.00591062	8850/7157/1387/2033/3725/4343/3516/7027/595/4851/2648/5045/7029/1871/3955/1869/5584/5870/4853	19
NetworkAnalyst	R-HSA-156827	L13a-mediated translational silencing of Ceruloplasmin expression	38/2392	113/10561	0.00480458	0.0119086	0.00600867	8669/6233/26986/3646/8661/6156/1981/8666/6176/6130/6189/8668/6175/1974/6135/6124/6160/6227/8667/51386/1965/7458/6134/1977/6132/6144/7311/9349/3921/6169/6207/6133/6209/8664/25873/6161/6168/6122	38
NetworkAnalyst	R-HSA-72172	mRNA Splicing	59/2392	191/10561	0.00493525	0.0122097	0.00616061	1994/5435/3312/3192/3181/3178/6625/1660/3184/1655/4904/6632/6634/22827/6430/6428/3190/23020/10921/6628/6626/4670/23450/6631/23524/9295/3183/10713/6636/988/9939/51729/10189/6426/11193/10914/5430/10569/2521/22794/6432/1665/11051/6633/27316/10421/3191/6627/2963/3187/3185/23451/2962/25804/9129/57819/79869/9410/6629	59
NetworkAnalyst	R-HSA-8875878	MET promotes cell motility	17/2392	41/10561	0.00542805	0.0133238	0.00672277	2885/2335/6714/1398/5879/3913/3688/5747/5906/5908/1399/10319/1277/2549/3675/4233/3915	17
NetworkAnalyst	R-HSA-162658	Golgi Cisternae Pericentriolar Stack Reorganization	8/2392	14/10561	0.00543564	0.0133238	0.00672277	983/5594/5347/5862/81876/5595/5861/26003	8
NetworkAnalyst	R-HSA-166786	Creation of C4 and C2 activators	8/2392	14/10561	0.00543564	0.0133238	0.00672277	712/716/713/714/715/1401/5648/4153	8
NetworkAnalyst	R-HSA-177504	Retrograde neurotrophin signalling	8/2392	14/10561	0.00543564	0.0133238	0.00672277	163/1213/6456/1173/1785/1759/160/1175	8
NetworkAnalyst	R-HSA-6804116	TP53 Regulates Transcription of Genes Involved in G1 Cell Cycle Arrest	8/2392	14/10561	0.00543564	0.0133238	0.00672277	7157/898/1017/1026/1027/8900/1869/25946	8
NetworkAnalyst	R-HSA-72706	GTP hydrolysis and joining of the 60S ribosomal subunit	38/2392	114/10561	0.00566615	0.0138633	0.00699497	1983/8669/6233/3646/8661/6156/1981/8666/6176/6130/6189/8668/6175/1974/6135/6124/6160/6227/8667/51386/1965/7458/6134/1977/6132/6144/7311/9349/3921/6169/6207/6133/6209/8664/25873/6161/6168/6122	38
NetworkAnalyst	R-HSA-2404192	Signaling by Type 1 Insulin-like Growth Factor 1 Receptor (IGF1R)	20/2392	51/10561	0.00569111	0.0138988	0.0070129	2885/8660/5295/6464/3481/5781/3265/5290/54106/208/6654/5289/5291/3480/2261/2247/5296/2549/3479/3845	20
NetworkAnalyst	R-HSA-5655302	Signaling by FGFR1 in disease	16/2392	38/10561	0.00578106	0.0140927	0.0071107	6772/2885/5295/6774/26127/5335/3265/5290/6654/6777/2247/11052/2549/6776/8805/3845	16
NetworkAnalyst	R-HSA-74752	Signaling by Insulin receptor	27/2392	75/10561	0.00586551	0.0142724	0.00720138	2885/8660/528/5295/6464/5594/525/5781/3265/529/526/51382/5290/54106/208/6654/5289/5291/2261/3643/2247/5296/2549/2887/5595/51606/3845	27
NetworkAnalyst	R-HSA-189445	Metabolism of porphyrins	9/2392	17/10561	0.00623939	0.0151268	0.0076325	211/210/212/7389/2235/1371/3145/5498/645	9
NetworkAnalyst	R-HSA-5656121	Translesion synthesis by POLI	9/2392	17/10561	0.00623939	0.0151268	0.0076325	7316/7314/5111/6233/6117/6119/6118/7311/11201	9
NetworkAnalyst	R-HSA-373755	Semaphorin interactions	24/2392	65/10561	0.00635994	0.015391	0.00776582	3320/3326/2932/2534/389/5879/6237/2064/1020/3688/5062/23365/1400/4627/5058/10627/387/4628/4637/10398/5788/4233/7094/23129	24
NetworkAnalyst	R-HSA-180746	Nuclear import of Rev protein	14/2392	32/10561	0.00642098	0.0154266	0.00778374	4869/5901/9631/9883/1104/23225/3837/53371/9972/4928/55746/9688/57122/23279	14
NetworkAnalyst	R-HSA-5626467	RHO GTPases activate IQGAPs	14/2392	32/10561	0.00642098	0.0154266	0.00778374	999/7280/1499/808/5879/7846/60/8826/7277/10383/998/71/84617/10382	14
NetworkAnalyst	R-HSA-5656169	Termination of translesion DNA synthesis	14/2392	32/10561	0.00642098	0.0154266	0.00778374	7316/9636/7314/5111/6233/9246/6117/6119/6118/7318/5424/7311/11201/5425	14
NetworkAnalyst	R-HSA-69190	DNA strand elongation	14/2392	32/10561	0.00642098	0.0154266	0.00778374	4173/5111/8318/51659/6117/4176/4174/6119/6118/84296/5424/2237/4171/5425	14
NetworkAnalyst	R-HSA-2500257	Resolution of Sister Chromatid Cohesion	41/2392	126/10561	0.00666596	0.0159863	0.00806616	7280/8655/9212/81565/5885/983/5501/5518/7846/5347/113130/5515/1780/5526/9126/7277/5516/5519/8243/1778/5048/22919/5905/79003/83540/10383/4928/7514/11130/10735/701/55869/84617/4085/23421/55746/10382/10403/57122/23279/64946	41
NetworkAnalyst	R-HSA-5627117	RHO GTPases Activate ROCKs	10/2392	20/10561	0.00667898	0.0159887	0.00806738	5500/389/4627/5058/4659/10627/387/4628/4637/10398	10
NetworkAnalyst	R-HSA-180024	DARPP-32 events	12/2392	26/10561	0.0068246	0.016306	0.00822745	808/5499/5518/5534/1020/5515/5516/5530/5519/5573/5566/5576	12
NetworkAnalyst	R-HSA-166663	Initial triggering of complement	11/2392	23/10561	0.00684826	0.016306	0.00822745	712/716/713/714/715/1401/717/718/629/5648/4153	11
NetworkAnalyst	R-HSA-174048	APC/C:Cdc20 mediated degradation of Cyclin B	11/2392	23/10561	0.00684826	0.016306	0.00822745	7316/7321/7314/996/11065/8881/6233/983/7324/51529/7311	11
NetworkAnalyst	R-HSA-3928662	EPHB-mediated forward signaling	17/2392	42/10561	0.00722879	0.0171813	0.00866912	6453/6714/2534/5879/60/2048/5747/4067/10097/3265/6383/5058/387/8976/10094/998/71	17
NetworkAnalyst	R-HSA-191859	snRNP Assembly	20/2392	52/10561	0.00731654	0.017328	0.00874312	6632/6634/6628/9631/9883/6636/23225/53371/10419/9972/4928/6606/1207/6633/50628/79084/55746/9688/57122/23279	20
NetworkAnalyst	R-HSA-194441	Metabolism of non-coding RNA	20/2392	52/10561	0.00731654	0.017328	0.00874312	6632/6634/6628/9631/9883/6636/23225/53371/10419/9972/4928/6606/1207/6633/50628/79084/55746/9688/57122/23279	20
NetworkAnalyst	R-HSA-162599	Late Phase of HIV Life Cycle	44/2392	138/10561	0.00760718	0.0179843	0.00907428	7316/7314/7251/23327/5435/6233/6917/1025/10015/6908/5045/51534/5478/2959/5901/9631/9883/1104/5905/5902/23225/6829/2957/53371/51271/7311/9972/4928/7514/5430/6749/51652/8731/904/6827/2963/9150/2962/8812/55746/9688/6881/57122/23279	44
NetworkAnalyst	R-HSA-3000171	Non-integrin membrane-ECM interactions	22/2392	59/10561	0.00769957	0.0181704	0.0091682	2335/9672/3913/3688/7448/8573/375790/6383/10319/7276/6382/1277/6385/2247/3690/5578/7057/5154/3685/3691/3915/7040	22
NetworkAnalyst	R-HSA-2428928	IRS-related events triggered by IGF1R	19/2392	49/10561	0.00799116	0.0188179	0.00949488	2885/8660/5295/3481/5781/3265/5290/54106/208/6654/5289/5291/3480/2261/2247/5296/2549/3479/3845	19
NetworkAnalyst	R-HSA-381119	Unfolded Protein Response (UPR)	33/2392	98/10561	0.00803477	0.0188179	0.00949488	467/6464/811/7184/56915/468/5526/4801/9709/4800/1649/7466/4000/55738/8570/84699/3484/1965/51726/7494/3068/2931/3309/118/439/4189/1663/7094/6347/51013/7095/23404/55062	33
NetworkAnalyst	R-HSA-176974	Unwinding of DNA	7/2392	12/10561	0.00807288	0.0188179	0.00949488	4173/8318/51659/4176/4174/84296/4171	7
NetworkAnalyst	R-HSA-2029481	FCGR activation	7/2392	12/10561	0.00807288	0.0188179	0.00949488	6714/2534/4067/6850/3055/2209/2212	7
NetworkAnalyst	R-HSA-2197563	NOTCH2 intracellular domain regulates transcription	7/2392	12/10561	0.00807288	0.0188179	0.00949488	2033/3516/1385/2208/3002/3280/4853	7
NetworkAnalyst	R-HSA-844456	The NLRP3 inflammasome	7/2392	12/10561	0.00807288	0.0188179	0.00949488	351/7295/3326/5027/29108/10910/9051	7
NetworkAnalyst	R-HSA-8866427	VLDLR internalisation and degradation	7/2392	12/10561	0.00807288	0.0188179	0.00949488	163/1213/7376/10062/1173/160/1175	7
NetworkAnalyst	R-HSA-9007101	Rab regulation of trafficking	40/2392	124/10561	0.00857036	0.0199426	0.0100624	11345/81631/10133/207/5868/7531/382/9610/10260/8766/4218/117177/8408/7879/26088/208/5866/3257/9135/81876/51762/10000/27095/51560/5878/10890/23062/11021/11337/79735/64786/5873/26130/7248/23637/79090/5870/4943/5861/8567	40
NetworkAnalyst	R-HSA-4551638	SUMOylation of chromatin organization proteins	25/2392	70/10561	0.0087795	0.0203936	0.0102899	6613/7341/3065/7329/3066/9759/8361/1107/6612/9063/8554/6015/9631/9883/23225/22955/53371/8367/9972/4928/23512/55746/9688/57122/23279	25
NetworkAnalyst	R-HSA-1980145	Signaling by NOTCH2	14/2392	33/10561	0.00886711	0.0205612	0.0103745	7316/7314/2033/3516/6233/1385/5664/23385/2208/3002/3280/7311/5663/4853	14
NetworkAnalyst	R-HSA-75892	Platelet Adhesion to exposed collagen	8/2392	15/10561	0.00935629	0.0216202	0.0109088	2534/7450/3688/4067/1277/51206/2815/2811	8
NetworkAnalyst	R-HSA-8866910	TFAP2 (AP-2) family regulates transcription of growth factors and their receptors	8/2392	15/10561	0.00935629	0.0216202	0.0109088	2099/1956/2064/7020/7528/7022/7039/7021	8
NetworkAnalyst	R-HSA-2172127	DAP12 interactions	17/2392	43/10561	0.00948092	0.0218262	0.0110128	2885/5295/2534/6464/5879/5335/3265/6850/5290/567/6654/5291/5296/3932/695/9402/3845	17
NetworkAnalyst	R-HSA-72613	Eukaryotic Translation Initiation	39/2392	121/10561	0.00949466	0.0218262	0.0110128	1983/8669/6233/26986/3646/8661/6156/1981/8666/6176/6130/6189/8668/6175/1974/6135/6124/6160/6227/8667/51386/1965/7458/6134/1977/6132/6144/7311/9349/3921/6169/6207/6133/6209/8664/25873/6161/6168/6122	39
NetworkAnalyst	R-HSA-72737	Cap-dependent Translation Initiation	39/2392	121/10561	0.00949466	0.0218262	0.0110128	1983/8669/6233/26986/3646/8661/6156/1981/8666/6176/6130/6189/8668/6175/1974/6135/6124/6160/6227/8667/51386/1965/7458/6134/1977/6132/6144/7311/9349/3921/6169/6207/6133/6209/8664/25873/6161/6168/6122	39
NetworkAnalyst	R-HSA-881907	Gastrin-CREB signalling pathway via PKC and MAPK	9/2392	18/10561	0.0100004	0.0229491	0.0115794	2885/1956/1385/5594/3265/6654/5595/5578/3845	9
NetworkAnalyst	R-HSA-166208	mTORC1-mediated signalling	11/2392	24/10561	0.010094	0.023124	0.0116676	7529/84335/2475/57521/1981/1977/10325/6009/10670/10542/8649	11
NetworkAnalyst	R-HSA-901032	ER Quality Control Compartment (ERQC)	10/2392	21/10561	0.0101979	0.0233054	0.0117591	7316/7314/6233/91445/56886/10299/7311/6048/267/11236	10
NetworkAnalyst	R-HSA-373752	Netrin-1 signaling	19/2392	50/10561	0.0102081	0.0233054	0.0117591	6478/6714/2534/5879/1432/7430/4690/5599/4651/5781/5747/5335/5600/5058/8976/998/1630/5588/22885	19
NetworkAnalyst	R-HSA-5689901	Metalloprotease DUBs	15/2392	37/10561	0.0111311	0.0253691	0.0128004	7316/7314/8850/2033/8027/8969/672/6233/580/10617/29086/8338/7311/51720/92815	15
NetworkAnalyst	R-HSA-4791275	Signaling by WNT in cancer	14/2392	34/10561	0.0119916	0.0272744	0.0137618	1499/2932/5518/5515/5526/5516/5519/1487/7855/8312/324/1452/1488/6934	14
NetworkAnalyst	R-HSA-8875656	MET receptor recycling	6/2392	10/10561	0.0120081	0.0272744	0.0137618	2885/1398/382/1399/2549/4233	6
NetworkAnalyst	R-HSA-2980766	Nuclear Envelope Breakdown	19/2392	51/10561	0.0128901	0.0292279	0.0147474	983/5347/10783/4000/4001/9631/91754/9883/23225/9663/53371/9972/4928/5578/5579/55746/9688/57122/23279	19
NetworkAnalyst	R-HSA-168253	Host Interactions with Influenza Factors	16/2392	41/10561	0.0134011	0.0302832	0.0152799	9636/3836/3838/5610/9631/9883/23225/3837/53371/9972/4928/7040/55746/9688/57122/23279	16
NetworkAnalyst	R-HSA-5696400	Dual Incision in GG-NER	16/2392	41/10561	0.0134011	0.0302832	0.0152799	7316/8451/7314/1642/9978/8450/5111/6233/142/6117/1643/6119/6118/5424/7311/5425	16
NetworkAnalyst	R-HSA-111885	Opioid Signalling	28/2392	83/10561	0.0135263	0.0305145	0.0153966	808/5321/5499/1385/10768/5594/5518/5534/1020/5515/2771/5516/5530/5519/10681/2782/2783/2773/3708/5573/5578/5566/5580/2781/5582/2770/23236/5576	28
NetworkAnalyst	R-HSA-1428517	The citric acid (TCA) cycle and respiratory electron transport	52/2392	173/10561	0.0139232	0.0313567	0.0158216	6389/6390/2271/4191/682/1743/6256/1431/9997/50/4698/1738/4967/3419/6566/3420/51295/7386/3421/3029/5162/6391/54205/4722/10131/8803/10128/27089/1329/51079/4700/2108/8802/4726/4200/728294/4695/7381/8801/7351/54539/8050/7384/1340/1349/81889/4713/116228/9377/51103/28976/27109	52
NetworkAnalyst	R-HSA-5607763	CLEC7A (Dectin-1) induces NFAT activation	7/2392	13/10561	0.0141046	0.0317116	0.0160006	808/10768/5534/5530/4772/3708/4773	7
NetworkAnalyst	R-HSA-5696397	Gap-filling DNA repair synthesis and ligation in GG-NER	11/2392	25/10561	0.0144007	0.0323227	0.016309	7316/7314/5111/6233/6117/6119/6118/5424/7311/5425/7515	11
NetworkAnalyst	R-HSA-8939243	RUNX1 interacts with co-factors whose precise effect on RUNX1 targets is not known	15/2392	38/10561	0.0146203	0.0327603	0.0165298	2033/6597/1457/1460/6598/861/6601/6595/84333/6602/6015/6605/23429/28996/22955	15
NetworkAnalyst	R-HSA-198753	ERK/MAPK targets	10/2392	22/10561	0.0149642	0.0333208	0.0168126	5594/5518/1432/5515/5516/5519/5600/9252/5595/2002	10
NetworkAnalyst	R-HSA-5655332	Signaling by FGFR3 in disease	10/2392	22/10561	0.0149642	0.0333208	0.0168126	2885/5295/5335/3265/5290/6654/2261/2247/2549/3845	10
NetworkAnalyst	R-HSA-8853338	Signaling by FGFR3 point mutants in cancer	10/2392	22/10561	0.0149642	0.0333208	0.0168126	2885/5295/5335/3265/5290/6654/2261/2247/2549/3845	10
NetworkAnalyst	R-HSA-2559586	DNA Damage/Telomere Stress Induced Senescence	27/2392	80/10561	0.0150267	0.0333208	0.0168126	7157/54386/898/1017/1026/5925/7013/8344/7014/3005/1027/8361/25913/3014/10524/8900/8338/3159/4001/4683/3009/8367/3006/26277/8349/65057/55766	27
NetworkAnalyst	R-HSA-110312	Translesion synthesis by REV1	8/2392	16/10561	0.0150457	0.0333208	0.0168126	7316/7314/5111/6233/6117/6119/6118/7311	8
NetworkAnalyst	R-HSA-175474	Assembly Of The HIV Virion	8/2392	16/10561	0.0150457	0.0333208	0.0168126	7316/7314/7251/6233/5045/5478/51271/7311	8
NetworkAnalyst	R-HSA-392517	Rap1 signalling	8/2392	16/10561	0.0150457	0.0333208	0.0168126	7534/7529/5909/5906/5908/5592/5894/5566	8
NetworkAnalyst	R-HSA-3928664	Ephrin signaling	9/2392	19/10561	0.01524	0.0336392	0.0169732	6714/2534/5879/6386/2048/5062/5058/10627/28964	9
NetworkAnalyst	R-HSA-9018678	Biosynthesis of specialized proresolving mediators (SPMs)	9/2392	19/10561	0.01524	0.0336392	0.0169732	5743/1576/240/239/246/1571/3248/241/2879	9
NetworkAnalyst	R-HSA-5625740	RHO GTPases activate PKNs	31/2392	95/10561	0.0160896	0.0354557	0.0178898	7534/5500/10971/8344/7531/7532/367/7529/389/5879/8361/3014/126961/4627/8338/5058/4659/10627/387/23028/3817/4628/8367/4637/8357/7533/8349/10398/995/55766/5585	31
NetworkAnalyst	R-HSA-163685	Integration of energy metabolism	35/2392	110/10561	0.0165581	0.0364277	0.0183802	47/6794/6888/10768/6513/5518/2776/5515/8826/6812/5906/2771/5516/5519/7086/10681/5563/51094/2782/2783/3708/31/2194/2778/4082/5573/5578/5566/773/402/292/5313/2770/23236/5576	35
NetworkAnalyst	R-HSA-5693579	Homologous DNA Pairing and Strand Exchange	16/2392	42/10561	0.0171994	0.0377762	0.0190606	672/580/6117/10524/6119/6118/4683/1111/5888/5884/641/10635/5810/3364/84126/7517	16
NetworkAnalyst	R-HSA-168274	Export of Viral Ribonucleoproteins from Nucleus	13/2392	32/10561	0.0172471	0.0378186	0.019082	3304/5901/9631/9883/23225/53371/9972/4928/7514/55746/9688/57122/23279	13
NetworkAnalyst	R-HSA-2151201	Transcriptional activation of mitochondrial biogenesis	20/2392	56/10561	0.0179346	0.039197	0.0197775	1387/1386/6648/808/1385/8841/6256/2746/9611/211/133522/6742/6907/3054/23410/54205/5465/23054/10498/79718	20
NetworkAnalyst	R-HSA-432722	Golgi Associated Vesicle Biogenesis	20/2392	56/10561	0.0179346	0.039197	0.0197775	7037/3312/375/408/1213/6456/1785/3482/2512/1362/8907/9829/5878/286451/2495/8301/8775/1174/51429/10053	20
NetworkAnalyst	R-HSA-168276	NS1 Mediated Effects on Host Pathways	15/2392	39/10561	0.0188969	0.0412325	0.0208045	9636/3836/3838/5610/9631/9883/23225/3837/53371/9972/4928/55746/9688/57122/23279	15
NetworkAnalyst	R-HSA-5685942	HDR through Homologous Recombination (HRR)	23/2392	67/10561	0.0192233	0.041876	0.0211293	7316/7314/5111/672/6233/580/6117/10524/6119/6118/4683/1111/5424/7311/5888/5884/641/10635/5425/5810/3364/84126/7517	23
NetworkAnalyst	R-HSA-112043	PLC beta mediated events	17/2392	46/10561	0.019694	0.0427614	0.021576	808/5321/1385/10768/5594/2771/2773/3708/5573/5578/5566/5580/2781/5582/2770/23236/5576	17
NetworkAnalyst	R-HSA-4570464	SUMOylation of RNA binding proteins	17/2392	46/10561	0.019694	0.0427614	0.021576	6613/7341/7329/3190/6015/3183/9631/9883/23225/22955/53371/9972/4928/55746/9688/57122/23279	17
NetworkAnalyst	R-HSA-3247509	Chromatin modifying enzymes	77/2392	275/10561	0.0207724	0.0449562	0.0226834	8850/1387/3065/5970/2033/1386/8344/4790/6597/8969/3066/8841/2146/595/6598/1019/8361/9611/60/3014/3276/1107/126961/9869/10524/2648/23569/9612/6601/8607/6595/3717/11091/8295/10856/8473/6602/8726/6605/6314/6871/6907/8338/3054/1108/9219/23028/5929/51562/10284/51147/55929/8367/10419/10498/9070/79718/8357/55869/23512/11143/8349/54496/23210/64426/4791/84148/10919/92815/79084/5978/55766/57459/10765/6881/…	77
NetworkAnalyst	R-HSA-4839726	Chromatin organization	77/2392	275/10561	0.0207724	0.0449562	0.0226834	8850/1387/3065/5970/2033/1386/8344/4790/6597/8969/3066/8841/2146/595/6598/1019/8361/9611/60/3014/3276/1107/126961/9869/10524/2648/23569/9612/6601/8607/6595/3717/11091/8295/10856/8473/6602/8726/6605/6314/6871/6907/8338/3054/1108/9219/23028/5929/51562/10284/51147/55929/8367/10419/10498/9070/79718/8357/55869/23512/11143/8349/54496/23210/64426/4791/84148/10919/92815/79084/5978/55766/57459/10765/6881/…	77
NetworkAnalyst	R-HSA-389948	PD-1 signaling	10/2392	23/10561	0.0212072	0.045734	0.0230759	5781/3115/3127/5777/29126/3113/920/3932/1445/3122	10
NetworkAnalyst	R-HSA-196025	Formation of annular gap junctions	6/2392	11/10561	0.0214067	0.045734	0.0230759	1213/60/1173/1785/1759/71	6
NetworkAnalyst	R-HSA-2025928	Calcineurin activates NFAT	6/2392	11/10561	0.0214067	0.045734	0.0230759	808/5534/5530/4772/5478/4773	6
NetworkAnalyst	R-HSA-376172	DSCAM interactions	6/2392	11/10561	0.0214067	0.045734	0.0230759	5879/1432/5599/5600/5058/1630	6
NetworkAnalyst	R-HSA-3785653	Myoclonic epilepsy of Lafora	6/2392	11/10561	0.0214067	0.045734	0.0230759	7316/7314/6233/2992/7311/7957	6
NetworkAnalyst	R-HSA-71288	Creatine metabolism	6/2392	11/10561	0.0214067	0.045734	0.0230759	1152/2593/1159/6539/2628/6535	6
NetworkAnalyst	R-HSA-73614	Pyrimidine salvage	6/2392	11/10561	0.0214067	0.045734	0.0230759	7083/1633/1890/7371/978/83549	6
NetworkAnalyst	R-HSA-9020956	Interleukin-27 signaling	6/2392	11/10561	0.0214067	0.045734	0.0230759	6772/6774/3717/3716/821/3572	6
NetworkAnalyst	R-HSA-2028269	Signaling by Hippo	9/2392	20/10561	0.0222445	0.0474477	0.0239406	7531/7529/10413/836/92597/6788/6789/1856/55233	9
NetworkAnalyst	R-HSA-6807878	COPI-mediated anterograde transport	32/2392	101/10561	0.0225939	0.0480959	0.0242676	7280/8655/375/6708/7846/1780/286/51164/966/1604/6709/6710/55860/7277/6711/10540/287/1778/55738/1315/8774/81876/6811/10383/8775/51014/378/4905/84617/5861/10382/57731	32
NetworkAnalyst	R-HSA-159227	Transport of the SLBP independent Mature mRNA	13/2392	33/10561	0.0226941	0.0480959	0.0242676	9631/9883/10189/1977/23225/10482/53371/9972/4928/55746/9688/57122/23279	13
NetworkAnalyst	R-HSA-69166	Removal of the Flap Intermediate	7/2392	14/10561	0.0227736	0.0480959	0.0242676	5111/6117/6119/6118/5424/2237/5425	7
NetworkAnalyst	R-HSA-8849471	PTK6 Regulates RHO GTPases, RAS GTPase and MAP kinases	7/2392	14/10561	0.0227736	0.0480959	0.0242676	1398/5879/5829/3265/9564/387/3845	7
NetworkAnalyst	R-HSA-8941856	RUNX3 regulates NOTCH signaling	7/2392	14/10561	0.0227736	0.0480959	0.0242676	8850/1387/2033/3516/4851/2648/3280	7
NetworkAnalyst	R-HSA-450604	KSRP (KHSRP) binds and destabilizes mRNA	8/2392	17/10561	0.0228735	0.0480959	0.0242676	7534/207/56915/1432/5600/8570/51013/23404	8
NetworkAnalyst	R-HSA-5655862	Translesion synthesis by POLK	8/2392	17/10561	0.0228735	0.0480959	0.0242676	7316/7314/5111/6233/6117/6119/6118/7311	8
NetworkAnalyst	R-HSA-8934593	Regulation of RUNX1 Expression and Activity	8/2392	17/10561	0.0228735	0.0480959	0.0242676	5371/4343/6714/595/5781/861/1021/896	8
NetworkAnalyst	R-HSA-9018677	Biosynthesis of DHA-derived SPMs	8/2392	17/10561	0.0228735	0.0480959	0.0242676	5743/1576/240/239/246/1571/3248/2879	8
NetworkAnalyst	R-HSA-2219530	Constitutive Signaling by Aberrant PI3K in Cancer	23/2392	68/10561	0.0229869	0.0482581	0.0243494	2099/2885/1956/8503/8660/6714/5295/2534/2064/5781/5290/5159/7409/2065/5291/2261/2247/5296/2549/3932/5154/5156/4233	23
NetworkAnalyst	R-HSA-6781827	Transcription-Coupled Nucleotide Excision Repair (TC-NER)	26/2392	79/10561	0.023314	0.0488677	0.024657	7316/8451/7314/1642/7874/9978/10987/9318/2033/8450/10980/5435/5111/6233/6917/8533/6117/6119/6118/5424/7311/5430/51138/5425/7515/3150	26
