# Supplementary material for: Dynamic molecular changes during the first week of human life follow a robust developmental trajectory
Source: Nat Commun. 2019 Mar 12;10:1092. doi: 10.1038/s41467-019-08794-x (PMC6414553; doi:10.1038/s41467-019-08794-x)
Supplement: Supplementary file 14 — Supplementary Data 12 [file 41467_2019_8794_MOESM14_ESM.xlsx]

## Sheet: T9 SuperintegrationB
TABLE 9
Component 1 Pathways	Bonferroni	Data Type
Toll Like Receptor 2 (TLR2) Cascade	0.003831	Luminex
Toll Like Receptor 9 (TLR9) Cascade	0.004524	Luminex + Transcriptome
Interleukin-1 signaling	0.00476	Luminex
Regulation of Complement cascade	0.01074	Luminex + Proteome
Component 2 Pathways	Bonferroni	Data Type
Toll Like Receptor 9 (TLR9) Cascade	3.924e-05	Luminex + Proteome, Luminex + Transcriptome
DEx/H-box helicases activate type I IFN and inflammatory cytokines production	0.001372	Luminex + Proteome, Luminex + Transcriptome
Toll Like Receptor 3 (TLR3) Cascade	0.006423	Luminex
Pre-NOTCH Transcription and Translation	0.006735	All
Interleukin-1 signaling	0.00924	Luminex
Toll Like Receptor 2 (TLR2) Cascade	0.01042	Luminex
